# Supplementary material for: A Comprehensive Analysis of 21 Actionable Pharmacogenes in the Spanish Population: From Genetic Characterisation to Clinical Impact
Source: Pharmaceutics. 2023 Apr 19;15(4):1286. doi: 10.3390/pharmaceutics15041286 (PMC10140932; doi:10.3390/pharmaceutics15041286)
Supplement: Supplementary file 1 [file pharmaceutics-15-01286-s001.zip › Nunez_Torres_2023_Supp_Tables.xlsx]

## Sheet: Table_S1_Lvl_1A_Genes
Gen	Chr	Gene start	Gene End	strand
CACNA1S	1	201008642	201081694	-1
CFTR	7	117105838	117356025	1
CYP2B6	19	41497204	41524303	1
CYP2C19	10	96447911	96613017	1
CYP2C9	10	96698415	96749147	1
CYP2D6	22	42522501	42526908	-1
CYP3A5	7	99245817	99277621	-1
CYP4F2	19	15988833	16008930	-1
DPYD	1	97543299	98386605	-1
F5	1	169511951	169586588	-1
G6PD	X	153759606	153775787	-1
HLA-A	6	29909037	29913661	1
HLA-B	6	31321649	31324965	-1
IFNL3	19	39734246	39735646	-1
MT-RNR1	MT	648	1601	1
NUDT15	13	48611703	48621358	1
RYR1	19	38924339	39078204	1
SLCO1B1	12	21284136	21392180	1
TPMT	6	18128542	18155305	-1
UGT1A1	2	234668894	234681945	1
VKORC1	16	31102163	31107301	-1

## Sheet: Table_S2_All_PGx_Genes
Gen	PharmGKB level
A2M	3
ABCA1	3
ABCB1	3
ABCB4	3
ABCB5	3
ABCC1	3
ABCC10	3
ABCC11	3
ABCC2	3
ABCC3	3
ABCC4	3
ABCC5	3
ABCC6	3
ABCC8	3
ABCC9	3
ABCG1	3
ABCG2	2A
ABCG8	3
ABO	3
ACE	2A
ACE2	3
ACHE	3
ACSS2	3
ACTG1	3
ACY3	3
ACYP2	3
ADAMTS1	3
ADCY1	3
ADCY2	3
ADCY9	3
ADD1	2B
ADGRL3	3
ADGRV1	3
ADH1A	3
ADH1B	3
ADH1C	3
ADH7	4
ADIPOQ	3
ADM	3
ADO	3
ADORA1	3
ADORA2A	3
ADRA1A	3
ADRA2A	3
ADRA2C	3
ADRB1	3
ADRB2	2A
ADRB3	3
AGBL4	3
AGT	3
AGTR1	3
AHR	3
AKR1C3	3
AKR1C4	3
AKT1	3
ALDH1A1	3
ALDH1A2	3
ALDH1L1	3
ALDH2	2B
ALDH3A1	3
ALDH5A1	3
ALG10	3
ALOX12	3
ALOX5	3
AMHR2	3
AMPD1	3
ANKFN1	3
ANKK1	3
ANKS1B	3
ANO2	3
AOX1	3
APEX1	3
APLF	3
APOA1	3
APOA5	3
APOB	3
APOC3	3
APOE	2B
AQP1	3
AQP2	3
ARAP2	3
AREG	3
ARG1	3
ARHGAP12	3
ARHGEF28	3
ARID4A	3
ARID5B	3
ARMS2	3
ARRB2	3
ARSA	3
ASIC2	3
ASPH	3
ATAT1	3
ATF2	3
ATG16L1	3
ATG5	3
ATIC	2B
ATM	3
ATP10A	3
ATP1A2	3
ATP2B1	3
ATP5F1E	3
ATP7A	3
ATP7B	3
AXIN2	3
B4GALT2	3
BACH1	3
BAG6	3
BARD1	3
BCHE	3
BCL2	3
BCL2L11	3
BDKRB1	3
BDKRB2	3
BDNF	3
BDNF-AS	3
BLMH	3
BMP5	3
BMP7	3
BST1	3
C11orf65	4
C18orf56	3
C3	3
C5	3
C5orf56	3
C6	3
C6orf15	3
C8orf34	3
C9orf72	3
CA10	3
CA12	3
CACNA1A	3
CACNA1C	3
CACNA1E	3
CACNA1S	1A
CACNG2	3
CADM2	3
CALCA	3
CALU	3
CAMK1D	3
CAPG	3
CAPN10	3
CASP7	3
CAT	3
CBR1	3
CBR3	3
CCHCR1	3
CCL11	3
CCL2	3
CCND1	3
CCNK	3
CD14	3
CD33	3
CD3EA	3
CD3EAP	3
CD58	3
CD69	3
CD84	3
CDA	3
CDC5L	3
CDH2	3
CDH23	3
CDK1	3
CDK4	3
CDKAL1	3
CDKN2B-AS1	3
CDSN	3
CELF4	3
CELSR2	3
CEP68	3
CEP72	3
CERKL	3
CERS6	3
CES1	2B
CES1P1	3
CETP	3
CFAP44	3
CFH	3
CFHR4	3
CFTR	1A
CHAT	3
CHIA	3
CHRM2	3
CHRNA3	3
CHRNA4	3
CHRNA5	2B
CHRNA7	3
CHRNB2	3
CHRNB4	3
CHST1	3
CHST3	3
CHURC1	3
CLCC1	3
CLCN6	3
CLNK	3
CLOCK	3
CMPK1	3
CMTM8	3
CNPY4	3
CNR1	3
COL1A1	3
COL22A1	3
COL26A1	3
COMT	3
COQ2	3
CORO7	3
CPA2	3
CPA6	3
CR1	3
CREB1	3
CRH	3
CRHBP	3
CRHR1	3
CRHR2	3
CRP	3
CRTC2	3
CRY1	3
CRYBG2	3
CSK	3
CSMD1	3
CSNK1E	3
CSNK2A3	3
CSRNP3	3
CSRP3	3
CST5	3
CTH	3
CTLA4	3
CTNNA2	3
CTNNA3	3
CTNNB1	3
CUX2	3
CXCL10	3
CXCL12	3
CXCL5	3
CXCL8	3
CXCR4	3
CXXC4	3
CYBA	3
CYCSP5	3
CYP11B2	3
CYP19A1	3
CYP1A1	3
CYP1A2	3
CYP1B1	3
CYP24A1	3
CYP27B1	3
CYP2A13	3
CYP2A6	1B
CYP2A7P1	3
CYP2B6	1A
CYP2C19	1A
CYP2C8	3
CYP2C9	1A
CYP2D6	1A
CYP2E1	3
CYP2F1	3
CYP2J2	3
CYP2R1	3
CYP3A4	1B
CYP3A43	3
CYP3A5	1A
CYP3A7	3
CYP4A11	3
CYP4B1	3
CYP4F11	3
CYP4F2	1A
CYP7A1	3
DAOA	3
DAPK1	3
DBH	3
DCAF4	3
DCBLD1	3
DCK	3
DCTD	3
DDC	3
DDHD1	3
DDRGK1	3
DGKB	3
DHFR	3
DHODH	3
DIAPH3	3
DLG2	3
DLG5	3
DNMT3A	3
DOCK8	3
DOK5	3
DOT1L	3
DPP6	3
DPYD	1A
DPYS	3
DRD1	3
DRD2	3
DRD3	3
DROSHA	3
DSCAM	3
DSE	3
DTNBP1	3
DUSP1	3
DYNC2H1	3
E2F7	3
ECT2L	3
EDN1	3
EGF	3
EGFR	1A
EHMT2	3
EIF2AK4	3
EIF3A	3
ELP5	3
ENOSF1	3
EPB41	3
EPHA5	3
EPHA7	3
EPHX1	3
EPHX2	3
EPM2A	3
ERBB2	3
ERBB3	3
ERCC1	3
ERCC2	3
ERCC3	3
ERCC4	3
ERCC5	3
ERICH3	3
ESR1	3
ESR2	3
ESYT2	3
ETFDH	3
ETS2	3
EXO1	3
EXOC4	3
EYS	3
F11	3
F12	3
F13A1	3
F2	3
F3	3
F5	1A
FAAH	3
FABP1	4
FAM177A1	3
FAM178B	3
FARP2	3
FBXL17	3
FBXL19	3
FCER1A	3
FCER1G	3
FCGR2A	3
FCGR3A	2B
FCN2	3
FDPS	3
FGD4	3
FGF2	3
FGFR4	3
FHIT	3
FKBP5	3
FLT3	3
FLT4	3
FMO1	3
FMO3	3
FMO5	3
FNTB	3
FOLH1	3
FOLR3	3
FOXF2	3
FOXO1	3
FOXP3	3
FPGS	3
FSHR	3
FSIP1	3
FTO	3
FUT2	3
FXR2	3
G6PD	1A
GABRA1	3
GABRA2	3
GABRA6	3
GABRB3	3
GABRG3	3
GABRP	3
GABRQ	3
GAD1	3
GAL	3
GALNT14	3
GALNT17	3
GALNT18	3
GALNT2	3
GALR1	3
GAPVD1	3
GATA3	3
GATA4	3
GATM	4
GBP6	3
GC	3
GCG	3
GCKR	3
GCLC	3
GDNF	3
GGCX	3
GGH	3
GIPR	3
GLA	3
GLCCI1	3
GLDC	3
GLP1R	3
GNAS	3
GNB3	3
GNL3	3
GNMT	3
GP1BA	3
GP6	3
GPR83	3
GPX5	3
GRAMD1B	3
GREM2	3
GRIA1	3
GRIA3	3
GRID2	3
GRIK1	3
GRIK3	3
GRIK4	3
GRIN1	3
GRIN2B	3
GRIN3A	3
GRK4	3
GRK5	3
GRM3	3
GRM7	3
GSK3B	3
GSR	3
GSTA1	3
GSTM1	3
GSTM3	3
GSTP1	3
GSTT1	3
H19	3
HAS3	3
HCG22	3
HCN1	3
HCP5	3
HDAC1	3
HFE	3
HIF1A	3
HINT1	3
HLA-A	1A
HLA-B	1A
HLA-C	2B
HLA-DPA1	3
HLA-DPB1	2B
HLA-DPB2	3
HLA-DQA1	3
HLA-DQB1	3
HLA-DRB1	2B
HLA-DRB3	3
HLA-E	3
HLA-G	3
HMGCR	3
HMGCS2	3
HMMR	3
HNF4A	3
HNMT	3
HOMER1	3
HOTAIR	3
HRH1	3
HRH3	3
HRH4	3
HSD11B1	3
HSD3B1	3
HSP90AB1	3
HSPA1A	3
HSPA1L	3
HSPA5	3
HSPG2	3
HTR1A	3
HTR1B	3
HTR2A	3
HTR2C	3
HTR3A	3
HTR3B	3
HTR7	3
HTRA1	4
HTT	3
HYKK	3
IAPP	3
ICA1	3
IDO1	3
IFNG	3
IFNL3	1A
IFNL4	1A
IGF2BP2	3
IGFBP3	3
IKBKB	3
IKBKE	3
IKBKG	3
IL10	3
IL11	3
IL12A	3
IL12B	3
IL13	3
IL16	3
IL17A	3
IL17RA	3
IL18	3
IL1A	3
IL1B	3
IL1RN	3
IL2	3
IL23R	3
IL3	3
IL4	3
IL4R	3
IL6	3
IL6R	3
ILKAP	3
IMPDH1	3
IMPDH2	4
INSIG2	3
INSR	3
INVS	3
IRF6	3
IRS1	3
ITGA2	3
ITGB3	3
ITIH3	3
ITPA	2B
KAT2B	3
KCNE1	3
KCNH2	3
KCNIP1	3
KCNIP4	3
KCNJ1	3
KCNJ11	3
KCNJ6	3
KCNK3	3
KCNMA1	3
KCNMB1	3
KCNQ1	3
KCNQ5	3
KCNT2	3
KDR	3
KIF6	2B
KL	3
KLB	3
KLC1	3
KLC3	3
KLRC1	3
KLRD1	3
KMT2E	3
KNG1	3
KRAS	3
LDLR	3
LEP	3
LEPR	3
LGALS3	3
LGR5	3
LIG3	3
LINC00251	3
LIPC	3
LKAAEAR1	3
LPA	3
LPIN1	3
LPL	3
LRMDA	3
LRP2	3
LRRC15	3
LST1	3
LTA	3
LTA4H	3
LTB	3
LTC4S	3
LY96	3
MAD1L1	3
MAFB	3
MAFK	3
MALAT1	3
MAP2K4	3
MAP3K1	3
MAP3K5	3
MAP4K4	3
MC1R	3
MC4R	3
MCOLN1	3
MDGA2	3
MDM2	3
MDM4	3
MED19	3
MEG3	3
METTL21A	3
MEX3C	3
MGAT4A	3
MICA	3
MICB	3
MIEF2	3
MIR27A	3
MIR582	3
MLLT3	3
MME	3
MMP3	3
MOB3B	3
MOBP	3
MSANTD1	3
MSH5	3
MTHFD1	3
MTHFR	2A
MTOR	3
MTR	3
MTRF1L	3
MT-RNR1	1A
MTRR	3
MTTP	3
MUC16	3
MUCL3	3
MUTYH	3
MVK	3
MYD88	3
MYLIP	3
MYO1H	3
MYT1L	3
N6AMT1	3
NALCN	3
NAT1	3
NAT2	1B
NBEA	3
NCAM1	3
NCF4	3
NCOA1	3
NECTIN4	3
NEDD4	3
NEDD4L	3
NELFCD	3
NEUROD1	3
NFATC2	3
NFIB	3
NFKBIA	3
NFKBIB	3
NGF	3
NOD2	3
NOS1	3
NOS1AP	3
NOS2	3
NOS3	3
NOTCH4	3
NPC1L1	3
NPHS1	3
NPIPB8	3
NPPA	3
NPPA-AS1	3
NQO1	3
NQO2	3
NR1D1	3
NR1H2	3
NR1H3	3
NR1I2	3
NR1I3	3
NR3C2	3
NRAS	3
NRG1	3
NRG3	3
NRP1	3
NRP2	3
NRXN1	3
NT5C1A	3
NT5C2	3
NT5C3A	3
NTNG1	3
NTRK1	3
NTRK2	3
NUBPL	3
NUCB2	3
NUDT15	1A
NUMA1	3
OASL	3
OCRL	3
OPCML	3
OPRD1	3
OPRK1	3
OPRL1	3
OPRM1	3
OR52E2	3
OR52J2P	3
OR52J3	3
ORM2	3
OSGEP	3
OTOS	3
P2RX7	3
P2RY1	3
P2RY12	3
P3H3	3
PACSIN2	3
PAH	3
PAPLN	3
PARD3B	3
PARP11	3
PAX4	3
PDE3A	3
PDE4B	3
PDE4D	3
PDIA2	3
PDYN	3
PEAR1	3
PEBP4	3
PERP	3
PGLYRP4	3
PGM1	3
PICALM	3
PICK1	3
PIGB	3
PIGM	3
PIK3CA	3
PIK3R1	3
PIK3R2	3
PIN1	3
PIP5K1C	3
PKD2	3
PLA2G4A	3
PLCB1	3
PLCD3	3
PLCE1	3
PLCG1	3
PLEKHH2	3
PLEKHJ1	3
PLIN1	3
PMCH	3
PNOC	3
PNPLA3	3
POLG	3
POLR2A	3
POLR3G	3
POM121L2	3
PON1	3
PON2	3
POR	3
POU5F1	3
PPA2	3
PPARA	3
PPARD	3
PPARG	3
PPCDC	3
PPP1R13L	3
PPP1R18	3
PPP2R5D	3
PRCP	3
PRDX4	3
PRKAG2	3
PRKCA	3
PRKCB	3
PRKCE	3
PROC	3
PRORP	3
PROX1	3
PRPF31	3
PRRC2A	3
PRSS53	3
PSMA4	3
PSORS1C1	3
PSORS1C3	3
PTEN	3
PTGER2	3
PTGER3	3
PTGER4	3
PTGES	3
PTGFR	3
PTGIR	3
PTGS1	3
PTGS2	3
PTPRC	3
PTPRD	3
PTPRM	4
PURA	3
PYGL	3
PYROXD2	3
RABEP1	3
RABGAP1L	3
RAC2	3
RAD52	4
RAF1	3
RAPGEF5	3
RARG	3
RARS	3
RASSF1	3
RBFOX1	3
RBMS3	3
RBX1	3
REEP5	3
RELA	3
REN	3
REV1	3
REV3L	3
RFK	3
RFPL4B	3
RGL4	3
RGS17	3
RGS19	3
RGS2	3
RGS4	3
RGS5	3
RHBDF2	3
RHOA	3
RIPOR2	3
RNF8	3
RORA	3
RPL13	3
RPP30	3
RPTOR	3
RRAS2	3
RRM1	3
RRM2	3
RRM2B	3
RRP1B	3
RRP7A	3
RUNDC3B	3
RXRA	3
RYR1	1A
RYR2	3
SACM1L	3
SAMHD1	3
SCAP	3
SCARB1	3
SCN10A	3
SCN1A	2B
SCN2A	3
SCN4A	3
SCNN1B	3
SELE	3
SEMA3C	3
SENP3	3
SERPINA3	3
SERPINA5	3
SERPINC1	3
SERPINE1	3
SFRP5	3
SH2B1	3
SH2B3	3
SH2D5	3
SH3BP2	3
SHMT1	3
SIRT2	3
SLC10A2	3
SLC12A3	3
SLC12A8	3
SLC14A2	3
SLC15A2	3
SLC16A5	3
SLC16A7	3
SLC18A2	3
SLC19A1	2A
SLC1A1	3
SLC22A1	3
SLC22A11	3
SLC22A12	3
SLC22A16	3
SLC22A2	3
SLC22A3	3
SLC22A4	3
SLC22A5	3
SLC22A6	4
SLC22A7	3
SLC22A8	3
SLC25A31	3
SLC26A9	3
SLC28A1	3
SLC28A2	3
SLC28A3	3
SLC29A1	3
SLC29A3	4
SLC2A2	3
SLC30A8	3
SLC30A9	3
SLC31A1	3
SLC39A14	3
SLC39A8	3
SLC47A1	3
SLC47A2	3
SLC4A1	3
SLC4A8	3
SLC6A12	3
SLC6A2	3
SLC6A3	3
SLC6A4	3
SLC6A5	3
SLC7A5	3
SLCO1A2	3
SLCO1B1	1A
SLCO1B3	3
SLCO1C1	3
SLCO2A1	3
SLCO2B1	3
SLIT1	3
SNORD68	3
SOD2	3
SORCS2	3
SOX10	3
SP1	3
SPECC1L	3
SPG7	3
SPOPL	3
SPSB2	3
SREBF1	3
SRP19	3
SRPRB	3
ST13	3
STAT3	3
STAT4	3
STAT6	3
STK39	3
STN1	3
STRBP	3
STX1B	3
STX4	3
SUGCT	3
SULT1A1	3
SULT1A3	3
SULT1C3	3
SULT1C4	3
SULT2B1	3
SUMO4	3
SV2C	3
SYT1	3
TAAR6	3
TAB2	3
TACR1	3
TACR3	3
TANC1	3
TANC2	3
TAOK3	3
TAPBP	3
TAS2R16	3
TBC1D1	3
TBC1D32	3
TBL1XR1	3
TBX2	3
TBX21	3
TBXA2R	3
TBXAS1	3
TBXT	3
TCF19	3
TCF7L2	3
TENT4A	3
TET2	3
TEX10	3
TF	3
TGFB1	3
TGFBR2	3
TGFBR3	3
TH	3
THBD	3
THRA	3
THSD7B	3
TIRAP	3
TJP1	3
TLR2	3
TLR3	3
TLR4	3
TLR5	3
TLR7	3
TLR9	3
TMEM167A	3
TMEM43	3
TMX2	3
TNF	2B
TNFAIP3	3
TNFRSF10A	3
TNFRSF11A	3
TNFRSF11B	3
TNFRSF1A	3
TNFRSF1B	3
TNFSF11	3
TNRC6A	3
TOLLIP	3
TOP1	3
TOP2A	3
TP53	3
TP53AIP1	3
TPH1	3
TPH2	3
TPMT	1A
TRAF1	3
TRAF3IP2	3
TREML4	3
TRIB2	3
TRIB3	3
TRPV1	3
TSC1	3
TSPAN5	4
TSPYL1	3
TTC37	3
TUBB1	3
TXNDC11	3
TXNRD2	3
TYMP	3
TYMS	2A
UBE2I	3
UGGT2	3
UGT1A	3
UGT1A1	1A
UGT1A10	3
UGT1A3	3
UGT1A4	3
UGT1A6	3
UGT1A7	3
UGT1A8	3
UGT1A9	3
UGT2A1	3
UGT2B10	3
UGT2B15	3
UGT2B7	3
ULK3	3
UMPS	3
UST	3
VAC14	3
VASP	3
VDR	3
VEGFA	3
VKORC1	1A
VKORC1L1	3
WIF1	3
WNK1	3
WNT5B	3
WRB	3
XBP1	3
XDH	3
XIRP2	3
XPA	3
XPC	3
XPNPEP2	2B
XPO1	3
XRCC1	2B
XRCC3	3
XRCC4	3
XRCC5	3
XYLT2	3
YEATS4	3
ZBTB22	3
ZDHHC7	3
ZMAT4	3
ZNF134	3
ZNF165	3
ZNF211	3
ZNF385D	3
ZNF423	3
ZNF565	3
ZNF568	3
ZNF697	3
ZNF804A	3
ZNF816	3
ZSCAN25	3

## Sheet: Tab_S3_Allelic_freq
Gene	Genotype	Allele frequency	Number of alleles
CACNA1S	Reference / *1	0.971499	3954
CACNA1S	not called	0.0285012	116
CFTR	Reference / *1	0.962654	3918
CFTR	not called	0.0289926	118
CFTR	L206W (heterozygous)	0.002457	10
CFTR	D1152H (heterozygous)	0.002457	10
CFTR	F1052V (heterozygous)	0.0014742	6
CFTR	D1270N	0.000737101	3
CFTR	R117H (heterozygous)	0.0004914	2
CFTR	R74W	0.000737101	3
CYP2B6	not called	0.55774	2270
CYP2B6	Reference / *1	0.302948	1233
CYP2B6	*6	0.0125307	51
CYP2B6	*2	0.0179361	73
CYP2B6	*5	0.0179361	73
CYP2B6	*9	0.0793612	323
CYP2B6	*3	0.0004914	2
CYP2B6	*8	0.000737101	3
CYP2B6	*4	0.000982801	4
CYP2B6	*11	0.0012285	5
CYP2B6	*22	0.002457	10
CYP2B6	*15	0.0004914	2
CYP2B6	*14	0.0004914	2
CYP2B6	*10	0.0039312	16
CYP2B6	*36	0.0002457	1
CYP2B6	*7	0.0002457	1
CYP2B6	*18	0.0002457	1
CYP2C19	not called	0.798034	3248
CYP2C19	Reference / *1	0.115233	469
CYP2C19	*17	0.0402948	164
CYP2C19	*2	0.0292383	119
CYP2C19	*38	0.0154791	63
CYP2C19	*4	0.0012285	5
CYP2C19	*8	0.0002457	1
CYP2C19	*35	0.0002457	1
CYP2C9	not called	0.540049	2198
CYP2C9	Reference / *1	0.363145	1478
CYP2C9	*3	0.0339066	138
CYP2C9	*2	0.0584767	238
CYP2C9	*11	0.000737101	3
CYP2C9	*63	0.0002457	1
CYP2C9	*14	0.0002457	1
CYP2C9	*5	0.0002457	1
CYP2C9	*12	0.0014742	6
CYP2C9	*21	0.0002457	1
CYP2C9	*8	0.0004914	2
CYP2C9	*45	0.0002457	1
CYP2C9	*36	0.0002457	1
CYP2C9	*9	0.0002457	1
CYP2D6	not called	0.83145	3384
CYP2D6	*9	0.00712531	29
CYP2D6	Reference / *1	0.0584767	238
CYP2D6	*2	0.0275184	112
CYP2D6	*5	0.0034398	14
CYP2D6	*4x2	0.012285	50
CYP2D6	*4	0.0164619	67
CYP2D6	*1x2	0.000737101	3
CYP2D6	*28	0.0039312	16
CYP2D6	*35	0.0130221	53
CYP2D6	*2x2	0.002457	10
CYP2D6	*6	0.000982801	4
CYP2D6	*10	0.0031941	13
CYP2D6	*32	0.0004914	2
CYP2D6	*13	0.000737101	3
CYP2D6	*17	0.000982801	4
CYP2D6	*43	0.0004914	2
CYP2D6	*41	0.0127764	52
CYP2D6	*3	0.000737101	3
CYP2D6	*59	0.0004914	2
CYP2D6	*35x2	0.0002457	1
CYP2D6	*108	0.0004914	2
CYP2D6	*2x3	0.0002457	1
CYP2D6	*4.013+*4	0.0004914	2
CYP2D6	*31	0.0002457	1
CYP2D6	*33	0.0002457	1
CYP2D6	*117	0.0002457	1
CYP3A5	not called	0.322359	1312
CYP3A5	Reference / *1	0.0459459	187
CYP3A5	*3	0.627764	2555
CYP3A5	*6	0.0039312	16
CYP4F2	not called	0.0609337	248
CYP4F2	Reference / *1	0.585258	2382
CYP4F2	*2	0.0513514	209
CYP4F2	*3	0.302457	1231
DPYD	not called	0.409337	1666
DPYD	c.1627A>G (*5)	0.102703	418
DPYD	Reference / *1	0.303686	1236
DPYD	c.2194G>A (*6)	0.0255528	104
DPYD	c.85T>C (*9A)	0.0820639	334
DPYD	c.496A>G	0.0346437	141
DPYD	c.1601G>A (*4)	0.0174447	71
DPYD	c.1129-5923C>G, c.1236G>A (HapB3)	0.00712531	29
DPYD	c.2846A>T	0.0027027	11
DPYD	c.1896T>C	0.0113022	46
DPYD	c.1905+1G>A (*2A)	0.0012285	5
DPYD	c.1218G>A	0.0002457	1
DPYD	c.775A>G	0.0019656	8
G6PD	Reference / *1	0.494103	2011
G6PD	not called	0.503686	2050
G6PD	A	0.000982801	4
G6PD	Seattle, Lodi, Modena, Ferrara II, Athens-like	0.000737101	3
G6PD	Sao Borja	0.0004914	2
IFNL3	not called	0.323342	1316
IFNL3	Reference / *1	0.464865	1892
IFNL3	rs12979860 variant (T)	0.211794	862
NUDT15	Reference / *1	0.496806	2022
NUDT15	not called	0.50172	2042
NUDT15	*3	0.0014742	6
RYR1	Reference / *1	0.999509	4068
RYR1	c.1840C>T	0.0004914	2
SLCO1B1	Reference / *1	0.856511	3486
SLCO1B1	rs4149056C	0.140049	570
SLCO1B1	not called	0.0034398	14
TPMT	not called	0.0697789	284
TPMT	Reference / *1	0.890909	3626
TPMT	*3B	0.0162162	66
TPMT	*2	0.0031941	13
TPMT	*8	0.0004914	2
TPMT	*3A	0.017199	70
TPMT	*3C	0.0022113	9
UGT1A1	Reference / *1	0.333661	1358
UGT1A1	*80+*28	0.0742015	302
UGT1A1	not called	0.591646	2408
UGT1A1	*6	0.0002457	1
UGT1A1	*28	0.0002457	1
VKORC1	not called	0.323342	1316
VKORC1	Reference / *1	0.397789	1619
VKORC1	rs9923231T	0.27887	1135
HLA-B	not called	0.323342	1316
HLA-B	Reference / *1	0.633415	2578
HLA-B	HLA-B*57:01	0.0309582	126
HLA-B	HLA-B*58:01	0.012285	50
HLA-A	not called	0.323342	1316
HLA-A	Reference / *1	0.646192	2630
HLA-A	HLA-A*31:01	0.0304668	124
MT-RNR1	not called	0.525799	2140
MT-RNR1	Reference / *1	0.474201	1930
F5	not called	0.525799	2140
F5	Reference / *1	0.461425	1878
F5	rs6025T	0.0127764	52

## Sheet: Tab_S4_Diploype_freq
Gene	Diplotype	Diplotype frequency	Number of individuals	CPIC frequency in EUR	Diplotype frequency_w/o_not_called	Fisher_pvalue	Fisher odd ratio
CACNA1S	Reference/Reference	1	1977	NA	NA	NA	NA
CACNA1S	not called	0.0293374	58	NA	NA	NA	NA
CFTR	Reference / *1	0.991397	1959	NA	NA	NA	NA
CFTR	not called	0.0298583	59	NA	NA	NA	NA
CFTR	L206W (heterozygous)	0.00253036	5	NA	NA	NA	NA
CFTR	D1152H (heterozygous)	0.00253036	5	NA	NA	NA	NA
CFTR	F1052V (heterozygous)	0.00151822	3	NA	NA	NA	NA
CFTR	D1270N/R74W	0.00151822	3	NA	NA	NA	NA
CFTR	R117H (heterozygous)	0.000506073	1	NA	NA	NA	NA
CYP2B6	not called	1.26111	1135	NA	0.55774	NA	NA
CYP2B6	*1/*6	0.0411111	37	0.229	0.0181818	1.83624e-121	0.144958618542639(0.114987158478223-0.180524922464677)
CYP2B6	*6/*11	0.00111111	1	0.0014	0.0004914	1	0.704612842831964(0.0840776617534504-2.61818293081828)
CYP2B6	*1/*1	0.477778	430	NA	0.211302	NA	NA
CYP2B6	*1/*5	0.0511111	46	0.113	0.0226044	8.76709e-22	0.422743226673106(0.343180365409402-0.515902970926742)
CYP2B6	*1/*2	0.0444444	40	0.0483	0.019656	0.430794	0.91184254705446(0.72768713342242-1.130257976906)
CYP2B6	*2/*5	0.00666667	6	0.0114	0.0029484	0.0549898	0.60082046776475(0.326353061377454-1.01652431728653)
CYP2B6	*5/*5	0.00555556	5	0.0133	0.002457	0.00098156	0.403334819275689(0.200316504797628-0.726650201910595)
CYP2B6	*1/*9	0.241111	217	0.0144	0.106634	0	21.7626380396787(19.2634666054656-24.5525546214063)
CYP2B6	*2/*6	0.00111111	1	0.0229	0.0004914	1.87651e-17	0.041986322367029(0.00509154474279861-0.152100535903242)
CYP2B6	*1/*22	0.00777778	7	0.0137	0.0034398	0.0244529	0.5706043408958(0.324159060639272-0.933852669042354)
CYP2B6	*1/*4	0.00333333	3	0.0401	0.0014742	2.42139e-26	0.0825929169411276(0.0331167275266396-0.170765482012311)
CYP2B6	*1/*15	0.00222222	2	0.00679	0.000982801	0.0123329	0.360590251424201(0.116416756278272-0.848879042404932)
CYP2B6	*2/*9	0.0211111	19	0.00145	0.00933661	1.24678e-31	14.843737434262(10.1073717952125-21.4787405318388)
CYP2B6	*1/*8	0.00111111	1	NA	0.0004914	NA	NA
CYP2B6	*9/*9	0.04	36	0.000216	0.0176904	9.99213e-110	192.57900268379(109.171212024814-360.176638737165)
CYP2B6	*2/*2	0.00222222	2	0.00242	0.000982801	0.819891	1.01753790455159(0.325792420838886-2.42593561898219)
CYP2B6	*9/*14	0.00222222	2	0.00015	0.000982801	4.36529e-05	17.1333051835766(4.59032237118806-54.9928793571025)
CYP2B6	*2/*10	0.00222222	2	0	0.000982801	1.84489e-08	Inf(31.3618966235655- Inf)
CYP2B6	*6/*6	0.00555556	5	0.0543	0.002457	4.30818e-34	0.0946482172544734(0.0471313147712008-0.169912662612701)
CYP2B6	*1/*10	0.0155556	14	0	0.00687961	2.5828e-50	Inf(281.908751212968- Inf)
CYP2B6	*5/*22	0.00111111	1	0.00323	0.0004914	0.103395	0.30320900664577(0.0364722207609198-1.10954015907818)
CYP2B6	*1/*36	0.00111111	1	0	0.0004914	0.000807254	Inf(6.4216758522497- Inf)
CYP2B6	*5/*9	0.0111111	10	0.0034	0.004914	1.91121e-06	3.34416154861839(2.07442796461533-5.15317879780219)
CYP2B6	*3/*22	0.00111111	1	5.97e-05	0.0004914	0.0112209	17.1095229788064(1.54664154545656-119.055187358517)
CYP2B6	*1/*11	0.00444444	4	0.00296	0.0019656	0.215656	1.49579115416874(0.673411016658657-2.90119549849141)
CYP2B6	*8/*9	0.00222222	2	NA	0.000982801	NA	NA
CYP2B6	*6/*7	0.00111111	1	0.0116	0.0004914	4.74096e-08	0.0838396124080364(0.010124152423813-0.304198723853434)
CYP2B6	*1/*3	0.00111111	1	0.00209	0.0004914	0.449843	0.471038358083616(0.0564735826567753-1.73464232172865)
CYP2B6	*9/*18	0.00111111	1	0	0.0004914	0.000807254	Inf(6.4216758522497- Inf)
CYP2B6	*2/*22	0.00111111	1	0.00138	0.0004914	1	0.711962779408684(0.0849423604243553-2.64623444545997)
CYP2B6	*4/*6	0.00111111	1	0.019	0.0004914	3.59936e-14	0.0507949769376506(0.0061478127234185-0.18405362861499)
CYP2C19	not called	3.95134	1624	NA	0.798034	NA	NA
CYP2C19	*1/*17	0.223844	92	0.27	0.0452088	2.98859e-06	0.780823571024641(0.701047845452884-0.868315118767842)
CYP2C19	*1/*1	0.316302	130	NA	0.0638821	NA	NA
CYP2C19	*1/*38	0.0900243	37	NA	0.0181818	NA	NA
CYP2C19	*1/*2	0.177616	73	0.183	0.0358722	0.541253	0.962717437259602(0.855449741304964-1.08119469376278)
CYP2C19	*17/*17	0.0364964	15	0.0468	0.00737101	0.0283333	0.768693737934167(0.59940136567936-0.972535051136716)
CYP2C19	*17/*38	0.0437956	18	NA	0.00884521	NA	NA
CYP2C19	*2/*38	0.0145985	6	NA	0.0029484	NA	NA
CYP2C19	*2/*17	0.0583942	24	0.0635	0.0117936	0.380504	0.915944316111483(0.752734618794784-1.1056801847168)
CYP2C19	*1/*4	0.0121655	5	0.00248	0.002457	5.78471e-10	4.99212074497805(3.13553875342694-7.63990316152357)
CYP2C19	*1/*8	0.00243309	1	0.0042	0.0004914	0.292503	0.584656402705637(0.188221316462986-1.38233335608931)
CYP2C19	*2/*2	0.0194647	8	0.0215	0.0039312	0.641163	0.912817341790367(0.647410079986314-1.25357028093557)
CYP2C19	*38/*38	0.00243309	1	NA	0.0004914	NA	NA
CYP2C19	*1/*35	0.00243309	1	0	0.0004914	1.84077e-08	Inf(31.376641499729- Inf)
CYP2C9	not called	1.17415	1099	NA	0.540049	NA	NA
CYP2C9	*1/*1	0.633547	593	NA	0.2914	NA	NA
CYP2C9	*1/*2	0.182692	171	0.202	0.0840295	0.0386717	0.88375638575508(0.784552397296986-0.993543860606738)
CYP2C9	*1/*3	0.115385	108	0.12	0.0530713	0.570876	0.957292640712573(0.827929495784778-1.10303472723182)
CYP2C9	*3/*3	0.0042735	4	0.00571	0.0019656	0.539825	0.771899258841983(0.345850566771371-1.50726675212078)
CYP2C9	*2/*3	0.0202991	19	0.0192	0.00933661	0.737772	1.05118651541672(0.742908815675332-1.45159673210999)
CYP2C9	*2/*11	0.00106838	1	0.000419	0.0004914	0.233329	2.39027208545174(0.257275180954116-10.960778944069)
CYP2C9	*3/*63	0.00106838	1	NA	0.0004914	NA	NA
CYP2C9	*2/*2	0.0245726	23	0.0162	0.0113022	0.00700145	1.53025823114033(1.11423549169017-2.06233036358841)
CYP2C9	*3/*14	0.00106838	1	NA	0.0004914	NA	NA
CYP2C9	*1/*5	0.00106838	1	0.000277	0.0004914	0.129229	3.75643773691109(0.380531160186842-19.7424405873053)
CYP2C9	*1/*12	0.00534188	5	NA	0.002457	NA	NA
CYP2C9	*2/*12	0.00106838	1	NA	0.0004914	NA	NA
CYP2C9	*3/*21	0.00106838	1	NA	0.0004914	NA	NA
CYP2C9	*1/*11	0.00213675	2	0.00261	0.000982801	0.819111	0.750333759357901(0.198716801911659-2.01141534666081)
CYP2C9	*1/*8	0.00213675	2	0.00286	0.000982801	0.660758	0.690937226196298(0.183383264594588-1.84576636194756)
CYP2C9	*1/*45	0.00106838	1	NA	0.0004914	NA	NA
CYP2C9	*1/*36	0.00106838	1	NA	0.0004914	NA	NA
CYP2C9	*1/*9	0.00106838	1	NA	0.0004914	NA	NA
CYP2D6	not called	4.93294	1692	NA	0.83145	NA	NA
CYP2D6	*9/*43	0.00291545	1	0	0.0004914	8.06081e-10	Inf(37.4747969053391- Inf)
CYP2D6	*1/*1	0.0932945	32	NA	0.0157248	NA	NA
CYP2D6	*2/*4	0.0262391	9	0.103	0.0044226	7.63974e-40	0.232879396963341(0.173606222678977-0.306271738464618)
CYP2D6	*1/*2	0.125364	43	0.105	0.0211302	0.00424391	1.22113504386587(1.06415848966611-1.39669323402151)
CYP2D6	*1/*35	0.0466472	16	0.0208	0.00786241	3.85867e-12	2.30434476760228(1.8424047630847-2.85404064841617)
CYP2D6	*1/*9	0.0291545	10	0.0105	0.004914	3.3145e-11	2.81460561445973(2.11139070832339-3.69145300515252)
CYP2D6	*2/*2	0.0233236	8	0.0765	0.0039312	3.98956e-25	0.28542322308166(0.208683116518367-0.381648066674218)
CYP2D6	*5/*10	0.0058309	2	0.00093	0.000982801	1.79745e-06	6.37936522948444(3.11854650232621-12.0036924735411)
CYP2D6	*1/*41	0.0728863	25	0.035	0.012285	1.60252e-15	2.16207038733461(1.80706049470387-2.571603832454)
CYP2D6	*4x2/*41	0.0058309	2	NA	0.000982801	NA	NA
CYP2D6	*1/*4	0.0758017	26	0.0703	0.0127764	0.355453	1.08264484976131(0.910125653914377-1.28035643566646)
CYP2D6	*1/*13	0.0058309	2	0	0.000982801	6.38687e-19	Inf(88.8359579128987- Inf)
CYP2D6	*4x2/*9	0.0058309	2	NA	0.000982801	NA	NA
CYP2D6	*1/*28	0.0116618	4	0	0.0019656	3.80723e-37	Inf(193.44053981698- Inf)
CYP2D6	*9/*41	0.00874636	3	0.0051	0.0014742	0.0275184	1.74311493117594(1.01815025565189-2.80571372241292)
CYP2D6	*1/*4x2	0.058309	20	NA	0.00982801	NA	NA
CYP2D6	*4/*41	0.0145773	5	0.0343	0.002457	1.30331e-07	0.421171086349695(0.28270164713706-0.60495577353188)
CYP2D6	*4/*4	0.0116618	4	0.0344	0.0019656	3.07454e-10	0.334992727754028(0.213647048297058-0.501235468150167)
CYP2D6	*1/*10	0.0174927	6	0.00597	0.0029484	4.39025e-08	2.99544565934329(2.06093513075022-4.23435475482171)
CYP2D6	*4x2/*28	0.00291545	1	NA	0.0004914	NA	NA
CYP2D6	*1/*17	0.0058309	2	0.00149	0.000982801	0.000118983	3.9850902322623(1.98651831876259-7.30194920704688)
CYP2D6	*2/*41	0.0291545	10	0.0511	0.004914	2.00267e-06	0.554368420293333(0.419438642434524-0.720120024482199)
CYP2D6	*2/*4x2	0.0408163	14	NA	0.00687961	NA	NA
CYP2D6	*2/*35	0.0262391	9	0.0303	0.0044226	0.292327	0.855850989112478(0.636438624904317-1.12880083817975)
CYP2D6	*2/*5	0.0058309	2	0.0163	0.000982801	4.65027e-05	0.357932949335137(0.184061720325416-0.629333518119961)
CYP2D6	*1x2/*2	0.0058309	2	0.00458	0.000982801	0.402551	1.28847214449684(0.657129745961433-2.28978001395637)
CYP2D6	*4/*4x2	0.00874636	3	NA	0.0014742	NA	NA
CYP2D6	*9/*17	0.00291545	1	0.000217	0.0004914	2.16034e-05	13.6385831896785(4.29122763161824-37.825491167798)
CYP2D6	*4/*10	0.00291545	1	0.00584	0.0004914	0.0999473	0.503692284892573(0.183455623458595-1.10859558024997)
CYP2D6	*4x2/*35	0.0174927	6	NA	0.0029484	NA	NA
CYP2D6	*1/*3	0.0058309	2	0.00603	0.000982801	1	0.979019208421163(0.500661026102775-1.73377236843034)
CYP2D6	*1/*5	0.0145773	5	0.0112	0.002457	0.135486	1.3217703468448(0.882865325692902-1.90964861631239)
CYP2D6	*28/*35	0.0058309	2	0	0.000982801	6.38687e-19	Inf(88.8359579128987- Inf)
CYP2D6	*9/*9	0.0058309	2	0.00076	0.000982801	2.77818e-07	7.81401057946731(3.77674150283828-14.9266193992709)
CYP2D6	*35/*35	0.00291545	1	0.003	0.0004914	1	0.98161224687885(0.355432093507991-2.17940384666657)
CYP2D6	*5/*35	0.00291545	1	0.00323	0.0004914	1	0.910950122081344(0.330123039827784-2.01992076176962)
CYP2D6	*2x2/*4	0.00291545	1	0.00313	0.0004914	1	0.942619862539022(0.341469587005639-2.09135076495191)
CYP2D6	*1/*2x2	0.0174927	6	0.0032	0.0029484	6.16363e-15	5.60075998430577(3.80620404021397-8.03512204026456)
CYP2D6	*9/*35	0.0058309	2	0.00302	0.000982801	0.0382537	1.95889753138205(0.993293145703665-3.5080902025626)
CYP2D6	*4x2/*10	0.00291545	1	NA	0.0004914	NA	NA
CYP2D6	*9/*10	0.00291545	1	0.000868	0.0004914	0.0115475	3.40773393703034(1.19832834145314-7.90619874054715)
CYP2D6	*4x2/*59	0.00291545	1	NA	0.0004914	NA	NA
CYP2D6	*4/*5	0.00291545	1	0.0109	0.0004914	0.000105569	0.268361835193007(0.0980292072179727-0.588084957137496)
CYP2D6	*4/*35	0.0262391	9	0.0203	0.0044226	0.0795797	1.29074476583116(0.958158603418426-1.70578562988931)
CYP2D6	*2/*28	0.00291545	1	0	0.0004914	8.06081e-10	Inf(37.4747969053391- Inf)
CYP2D6	*5/*28	0.00291545	1	0	0.0004914	8.06081e-10	Inf(37.4747969053391- Inf)
CYP2D6	*2/*9	0.0058309	2	0.0153	0.000982801	0.000187517	0.381871274720987(0.196320251897193-0.671595425388252)
CYP2D6	*5/*9	0.00291545	1	0.00163	0.0004914	0.15677	1.81606492779213(0.650904808831939-4.09431685653421)
CYP2D6	*4/*28	0.0058309	2	0	0.000982801	6.38687e-19	Inf(88.8359579128987- Inf)
CYP2D6	*35/*41	0.00291545	1	0.0101	0.0004914	0.000363164	0.290000671225053(0.105922774329976-0.635760551165664)
CYP2D6	*28/*28	0.00291545	1	0	0.0004914	8.06081e-10	Inf(37.4747969053391- Inf)
CYP2D6	*6/*35	0.00291545	1	0.00122	0.0004914	0.0459228	2.41475970282274(0.859225931812043-5.5027053884471)
CYP2D6	*1/*35x2	0.00291545	1	0.00022	0.0004914	2.16034e-05	13.6385831896785(4.29122763161824-37.825491167798)
CYP2D6	*28/*41	0.00291545	1	0	0.0004914	8.06081e-10	Inf(37.4747969053391- Inf)
CYP2D6	*1/*108	0.00291545	1	NA	0.0004914	NA	NA
CYP2D6	*6/*41	0.00291545	1	0.00206	0.0004914	0.324165	1.43314736861755(0.516056662941009-3.20832137851573)
CYP2D6	*10/*35	0.00291545	1	0.00172	0.0004914	0.175492	1.71779749951428(0.616403857012425-3.86580422737285)
CYP2D6	*1x2/*35	0.00291545	1	0.000906	0.0004914	0.0143733	3.23429741719041(1.13968438289788-7.48051700975855)
CYP2D6	*32/*41	0.0058309	2	NA	0.000982801	NA	NA
CYP2D6	*13/*35	0.00291545	1	0	0.0004914	8.06081e-10	Inf(37.4747969053391- Inf)
CYP2D6	*2/*108	0.00291545	1	NA	0.0004914	NA	NA
CYP2D6	*1/*2x3	0.00291545	1	NA	0.0004914	NA	NA
CYP2D6	*2/*10	0.00291545	1	0.00871	0.0004914	0.00298524	0.336311693367381(0.122748552466024-0.737916940090741)
CYP2D6	*1/*4.013+*4	0.00291545	1	NA	0.0004914	NA	NA
CYP2D6	*2/*3	0.00291545	1	0.0088	0.0004914	0.00218009	0.333325187766523(0.121663133871295-0.731321910229272)
CYP2D6	*1/*43	0.00291545	1	0	0.0004914	8.06081e-10	Inf(37.4747969053391- Inf)
CYP2D6	*1/*31	0.00291545	1	0.000444	0.0004914	0.000611352	6.58296976801317(2.23213461422292-16.166964108394)
CYP2D6	*1/*33	0.00291545	1	0.0072	0.0004914	0.0212183	0.407813051293463(0.148689297949879-0.895988147410056)
CYP2D6	*2x2/*28	0.00291545	1	0	0.0004914	8.06081e-10	Inf(37.4747969053391- Inf)
CYP2D6	*4/*9	0.00291545	1	0.0102	0.0004914	0.000374494	0.286888842307879(0.104794511142161-0.628902669227686)
CYP2D6	*2/*2x2	0.00291545	1	0.00467	0.0004914	0.319382	0.629515812365439(0.228924787798426-1.38872248289232)
CYP2D6	*4/*4.013+*4	0.00291545	1	NA	0.0004914	NA	NA
CYP2D6	*28/*59	0.00291545	1	0	0.0004914	8.06081e-10	Inf(37.4747969053391- Inf)
CYP2D6	*6/*6	0.00291545	1	0.000124	0.0004914	1.95979e-06	23.8681983528093(6.81907955287412-78.6860997650611)
CYP2D6	*17/*41	0.00291545	1	0.000728	0.0004914	0.00542987	4.06088058149329(1.4171107548859-9.53220078590992)
CYP2D6	*35/*117	0.00291545	1	0	0.0004914	8.06081e-10	Inf(37.4747969053391- Inf)
CYP2D6	*5/*41	0.00291545	1	0.00546	0.0004914	0.163223	0.538138704349924(0.195908112002751-1.18514218007044)
CYP2D6	*2x2/*9	0.00291545	1	0.000466	0.0004914	0.000714797	6.36345796233746(2.16281471402249-15.5545213974986)
CYP3A5	not called	0.475707	656	NA	0.322359	NA	NA
CYP3A5	*1/*3	0.124003	171	0.137	0.0840295	0.137981	0.89052396382205(0.761551138625478-1.03894597697622)
CYP3A5	*3/*3	0.859318	1185	0.854	0.58231	0.556236	1.04604862884142(0.902952886848102-1.21416065848595)
CYP3A5	*3/*6	0.0101523	14	0.0028	0.00687961	0.000110508	3.64283579472802(1.80711797310022-7.48321631783361)
CYP3A5	*1/*1	0.00580131	8	NA	0.0039312	NA	NA
CYP3A5	*6/*6	0.000725163	1	2.29e-06	0.0004914	0.266292	Inf(0.0706481512608058- Inf)
CYP4F2	not called	0.0648875	124	NA	NA	NA	NA
CYP4F2	*1/*3	0.358451	685	NA	NA	NA	NA
CYP4F2	*2/*3	0.108844	208	NA	NA	NA	NA
CYP4F2	*1/*1	0.443747	848	NA	NA	NA	NA
CYP4F2	*3/*3	0.0884354	169	NA	NA	NA	NA
CYP4F2	*1/*2	0.000523286	1	NA	NA	NA	NA
DPYD	not called	0.693012	833	NA	NA	NA	NA
DPYD	c.1627A>G (*5)/c.1627A>G (*5)	0.0274542	33	NA	NA	NA	NA
DPYD	Reference/Reference	0.319468	384	NA	NA	NA	NA
DPYD	Reference/c.1627A>G (*5)	0.188852	227	NA	NA	NA	NA
DPYD	c.1627A>G (*5)/c.85T>C (*9A)	0.0615641	74	NA	NA	NA	NA
DPYD	c.2194G>A (*6)/c.2194G>A (*6)	0.00249584	3	NA	NA	NA	NA
DPYD	c.2194G>A (*6)/c.2846A>T	0.000831947	1	NA	NA	NA	NA
DPYD	Reference/c.85T>C (*9A)	0.077371	93	NA	NA	NA	NA
DPYD	c.85T>C (*9A)/c.496A>G	0.0682196	82	NA	NA	NA	NA
DPYD	Reference/c.496A>G	0.030782	37	NA	NA	NA	NA
DPYD	c.496A>G/c.1627A>G (*5)	0.00998336	12	NA	NA	NA	NA
DPYD	c.496A>G/c.1601G>A (*4)	0.00332779	4	NA	NA	NA	NA
DPYD	Reference/c.1218G>A	0.000831947	1	NA	NA	NA	NA
DPYD	c.496A>G/c.2194G>A (*6)	0.00499168	6	NA	NA	NA	NA
DPYD	Reference/c.1601G>A (*4)	0.0291181	35	NA	NA	NA	NA
DPYD	c.1601G>A (*4)/c.85T>C (*9A)	0.00582363	7	NA	NA	NA	NA
DPYD	Reference/c.1896T>C	0.0133111	16	NA	NA	NA	NA
DPYD	c.85T>C (*9A)/c.1129-5923C>G, c.1236G>A (HapB3)	0.0232945	28	NA	NA	NA	NA
DPYD	Reference/c.2194G>A (*6)	0.0415973	50	NA	NA	NA	NA
DPYD	c.1627A>G (*5)/c.1896T>C	0.00582363	7	NA	NA	NA	NA
DPYD	c.2194G>A (*6)/c.85T>C (*9A)	0.0108153	13	NA	NA	NA	NA
DPYD	c.85T>C (*9A)/c.1896T>C	0.0141431	17	NA	NA	NA	NA
DPYD	Reference/c.2846A>T	0.00499168	6	NA	NA	NA	NA
DPYD	c.1129-5923C>G, c.1236G>A (HapB3)/c.2194G>A (*6)	0.000831947	1	NA	NA	NA	NA
DPYD	c.85T>C (*9A)/c.85T>C (*9A)	0.00499168	6	NA	NA	NA	NA
DPYD	c.2846A>T/c.2846A>T	0.000831947	1	NA	NA	NA	NA
DPYD	c.1896T>C/c.2194G>A (*6)	0.00166389	2	NA	NA	NA	NA
DPYD	c.1627A>G (*5)/c.2194G>A (*6)	0.015807	19	NA	NA	NA	NA
DPYD	c.85T>C (*9A)/c.775A>G	0.00582363	7	NA	NA	NA	NA
DPYD	c.1601G>A (*4)/c.1627A>G (*5)	0.00831947	10	NA	NA	NA	NA
DPYD	c.1601G>A (*4)/c.1601G>A (*4)	0.00249584	3	NA	NA	NA	NA
DPYD	c.1601G>A (*4)/c.2194G>A (*6)	0.00499168	6	NA	NA	NA	NA
DPYD	Reference/c.1905+1G>A (*2A)	0.00166389	2	NA	NA	NA	NA
DPYD	Reference/c.775A>G	0.000831947	1	NA	NA	NA	NA
DPYD	c.1896T>C/c.1896T>C	0.000831947	1	NA	NA	NA	NA
DPYD	c.1627A>G (*5)/c.1905+1G>A (*2A)	0.00166389	2	NA	NA	NA	NA
DPYD	c.1601G>A (*4)/c.1896T>C	0.00166389	2	NA	NA	NA	NA
DPYD	c.1627A>G (*5)/c.2846A>T	0.000831947	1	NA	NA	NA	NA
DPYD	c.1905+1G>A (*2A)/c.85T>C (*9A)	0.000831947	1	NA	NA	NA	NA
DPYD	c.1601G>A (*4)/c.2846A>T	0.000831947	1	NA	NA	NA	NA
G6PD	B (wildtype)/B (wildtype)	0.994059	1004	NA	NA	NA	NA
G6PD	not called	1.01485	1025	NA	NA	NA	NA
G6PD	A/A	0.000990099	1	NA	NA	NA	NA
G6PD	A/B (wildtype)	0.0019802	2	NA	NA	NA	NA
G6PD	Seattle, Lodi, Modena, Ferrara II, Athens-like/Seattle, Lodi, Modena, Ferrara II, Athens-like	0.000990099	1	NA	NA	NA	NA
G6PD	Sao Borja/Sao Borja	0.000990099	1	NA	NA	NA	NA
G6PD	B (wildtype)/Seattle, Lodi, Modena, Ferrara II, Athens-like	0.000990099	1	NA	NA	NA	NA
IFNL3	not called	0.47785	658	NA	NA	NA	NA
IFNL3	rs12979860 reference (C)/rs12979860 variant (T)	0.42411	584	NA	NA	NA	NA
IFNL3	rs12979860 reference (C)/rs12979860 reference (C)	0.474946	654	NA	NA	NA	NA
IFNL3	rs12979860 variant (T)/rs12979860 variant (T)	0.100944	139	NA	NA	NA	NA
NUDT15	*1/*3	0.00591716	6	0.00397	0.0029484	0.208029	1.48778419561949(0.757350955368033-2.65100209138393)
NUDT15	*1/*1	0.994083	1008	NA	0.495332	NA	NA
NUDT15	not called	1.0069	1021	NA	0.50172	NA	NA
RYR1	Reference/Reference	0.999017	2033	NA	NA	NA	NA
RYR1	Reference/c.1840C>T	0.000982801	2	NA	NA	NA	NA
SLCO1B1	rs4149056T/rs4149056T	0.736686	1494	NA	NA	NA	NA
SLCO1B1	rs4149056T/rs4149056C	0.245562	498	NA	NA	NA	NA
SLCO1B1	rs4149056C/rs4149056C	0.0177515	36	NA	NA	NA	NA
SLCO1B1	not called	0.00345168	7	NA	NA	NA	NA
TPMT	not called	0.0750132	142	NA	0.0697789	NA	NA
TPMT	*1/*1	0.916535	1735	NA	0.85258	NA	NA
TPMT	*1/*3B	0.0327522	62	0.00523	0.0304668	8.7312e-30	6.47017305990108(4.90466607917697-8.42399682857603)
TPMT	*1/*2	0.00686741	13	0.00392	0.00638821	0.047276	1.76192441007799(0.950588034442918-3.00715013449055)
TPMT	*3B/*3B	0.00105652	2	7.53e-06	0.000982801	0.00176315	79.9073169354906(4.15566284541956-4531.80678619558)
TPMT	*1/*8	0.00105652	2	0.000199	0.000982801	0.0705851	4.9912079341162(0.556413633361903-21.2525006578406)
TPMT	*1/*3A	0.0369783	70	0.0653	0.034398	3.77093e-08	0.547800485795869(0.428293840228516-0.691274767386481)
TPMT	*1/*3C	0.00475436	9	0.00898	0.0044226	0.0545873	0.545121288067337(0.259895020744024-1.01038979833112)
UGT1A1	*1/*1	0.695548	578	NA	0.284029	NA	NA
UGT1A1	*1/*80+*28	0.240674	200	NA	0.0982801	NA	NA
UGT1A1	*80+*28/*80+*28	0.0613718	51	NA	0.0250614	NA	NA
UGT1A1	not called	1.44886	1204	NA	0.591646	NA	NA
UGT1A1	*1/*6	0.00120337	1	0.00568	0.0004914	0.012729	0.168542197750198(0.0177121050625964-0.815815774118521)
UGT1A1	*1/*28	0.00120337	1	0.228	0.0004914	5.42703e-136	0.00333164821644829(0.000392612991259486-0.012204985359755)
VKORC1	not called	0.47785	658	NA	NA	NA	NA
VKORC1	rs9923231 reference (C)/rs9923231 reference (C)	0.347131	478	NA	NA	NA	NA
VKORC1	rs9923231 reference (C)/rs9923231 variant (T)	0.481481	663	NA	NA	NA	NA
VKORC1	rs9923231 variant (T)/rs9923231 variant (T)	0.171387	236	NA	NA	NA	NA
HLA-B	not called	0.47785	658	NA	NA	NA	NA
HLA-B	*1/*1	0.936093	1289	NA	NA	NA	NA
HLA-B	HLA-B*57:01	0.0457516	63	NA	NA	NA	NA
HLA-B	HLA-B*58:01	0.0181554	25	NA	NA	NA	NA
HLA-A	not called	0.47785	658	NA	NA	NA	NA
HLA-A	*1/*1	0.954975	1315	NA	NA	NA	NA
HLA-A	HLA-A*31:01	0.0450254	62	NA	NA	NA	NA
MT-RNR1	not called	1.10881	1070	NA	NA	NA	NA
MT-RNR1	*1/*1	1	965	NA	NA	NA	NA
F5	not called	1.10881	1070	NA	NA	NA	NA
F5	*1/*1	0.973057	939	NA	NA	NA	NA
F5	rs6025T	0.026943	26	NA	NA	NA	NA
CYP2B6	Reference / *1	NA	NA	0.241	NA	NA	NA
CYP2B6	*1/*12	NA	NA	6.51e-05	NA	NA	NA
CYP2B6	*1/*13	NA	NA	0	NA	NA	NA
CYP2B6	*1/*14	NA	NA	0.00499	NA	NA	NA
CYP2B6	*1/*17	NA	NA	0	NA	NA	NA
CYP2B6	*1/*18	NA	NA	0	NA	NA	NA
CYP2B6	*1/*21	NA	NA	0	NA	NA	NA
CYP2B6	*1/*23	NA	NA	5.41e-05	NA	NA	NA
CYP2B6	*1/*24	NA	NA	0	NA	NA	NA
CYP2B6	*1/*25	NA	NA	0	NA	NA	NA
CYP2B6	*1/*26	NA	NA	0	NA	NA	NA
CYP2B6	*1/*27	NA	NA	0	NA	NA	NA
CYP2B6	*1/*28	NA	NA	0	NA	NA	NA
CYP2B6	*1/*29	NA	NA	0	NA	NA	NA
CYP2B6	*1/*30	NA	NA	0	NA	NA	NA
CYP2B6	*1/*31	NA	NA	7.33e-06	NA	NA	NA
CYP2B6	*1/*32	NA	NA	0	NA	NA	NA
CYP2B6	*1/*33	NA	NA	0	NA	NA	NA
CYP2B6	*1/*34	NA	NA	0	NA	NA	NA
CYP2B6	*1/*35	NA	NA	0	NA	NA	NA
CYP2B6	*1/*37	NA	NA	0	NA	NA	NA
CYP2B6	*1/*38	NA	NA	0	NA	NA	NA
CYP2B6	*1/*7	NA	NA	0.0243	NA	NA	NA
CYP2B6	*10/*10	NA	NA	0	NA	NA	NA
CYP2B6	*10/*11	NA	NA	0	NA	NA	NA
CYP2B6	*10/*12	NA	NA	0	NA	NA	NA
CYP2B6	*10/*13	NA	NA	0	NA	NA	NA
CYP2B6	*10/*14	NA	NA	0	NA	NA	NA
CYP2B6	*10/*15	NA	NA	0	NA	NA	NA
CYP2B6	*10/*17	NA	NA	0	NA	NA	NA
CYP2B6	*10/*18	NA	NA	0	NA	NA	NA
CYP2B6	*10/*21	NA	NA	0	NA	NA	NA
CYP2B6	*10/*22	NA	NA	0	NA	NA	NA
CYP2B6	*10/*23	NA	NA	0	NA	NA	NA
CYP2B6	*10/*24	NA	NA	0	NA	NA	NA
CYP2B6	*10/*25	NA	NA	0	NA	NA	NA
CYP2B6	*10/*26	NA	NA	0	NA	NA	NA
CYP2B6	*10/*27	NA	NA	0	NA	NA	NA
CYP2B6	*10/*28	NA	NA	0	NA	NA	NA
CYP2B6	*10/*29	NA	NA	0	NA	NA	NA
CYP2B6	*10/*30	NA	NA	0	NA	NA	NA
CYP2B6	*10/*31	NA	NA	0	NA	NA	NA
CYP2B6	*10/*32	NA	NA	0	NA	NA	NA
CYP2B6	*10/*33	NA	NA	0	NA	NA	NA
CYP2B6	*10/*34	NA	NA	0	NA	NA	NA
CYP2B6	*10/*35	NA	NA	0	NA	NA	NA
CYP2B6	*10/*36	NA	NA	0	NA	NA	NA
CYP2B6	*10/*37	NA	NA	0	NA	NA	NA
CYP2B6	*10/*38	NA	NA	0	NA	NA	NA
CYP2B6	*11/*11	NA	NA	9.08e-06	NA	NA	NA
CYP2B6	*11/*12	NA	NA	4e-07	NA	NA	NA
CYP2B6	*11/*13	NA	NA	0	NA	NA	NA
CYP2B6	*11/*14	NA	NA	3.07e-05	NA	NA	NA
CYP2B6	*11/*15	NA	NA	4.17e-05	NA	NA	NA
CYP2B6	*11/*17	NA	NA	0	NA	NA	NA
CYP2B6	*11/*18	NA	NA	0	NA	NA	NA
CYP2B6	*11/*21	NA	NA	0	NA	NA	NA
CYP2B6	*11/*22	NA	NA	8.44e-05	NA	NA	NA
CYP2B6	*11/*23	NA	NA	3.32e-07	NA	NA	NA
CYP2B6	*11/*24	NA	NA	0	NA	NA	NA
CYP2B6	*11/*25	NA	NA	0	NA	NA	NA
CYP2B6	*11/*26	NA	NA	0	NA	NA	NA
CYP2B6	*11/*27	NA	NA	0	NA	NA	NA
CYP2B6	*11/*28	NA	NA	0	NA	NA	NA
CYP2B6	*11/*29	NA	NA	0	NA	NA	NA
CYP2B6	*11/*30	NA	NA	0	NA	NA	NA
CYP2B6	*11/*31	NA	NA	4.5e-08	NA	NA	NA
CYP2B6	*11/*32	NA	NA	0	NA	NA	NA
CYP2B6	*11/*33	NA	NA	0	NA	NA	NA
CYP2B6	*11/*34	NA	NA	0	NA	NA	NA
CYP2B6	*11/*35	NA	NA	0	NA	NA	NA
CYP2B6	*11/*36	NA	NA	0	NA	NA	NA
CYP2B6	*11/*37	NA	NA	0	NA	NA	NA
CYP2B6	*11/*38	NA	NA	0	NA	NA	NA
CYP2B6	*12/*12	NA	NA	4.4e-09	NA	NA	NA
CYP2B6	*12/*13	NA	NA	0	NA	NA	NA
CYP2B6	*12/*14	NA	NA	6.75e-07	NA	NA	NA
CYP2B6	*12/*15	NA	NA	9.18e-07	NA	NA	NA
CYP2B6	*12/*17	NA	NA	0	NA	NA	NA
CYP2B6	*12/*18	NA	NA	0	NA	NA	NA
CYP2B6	*12/*21	NA	NA	0	NA	NA	NA
CYP2B6	*12/*22	NA	NA	1.86e-06	NA	NA	NA
CYP2B6	*12/*23	NA	NA	7.31e-09	NA	NA	NA
CYP2B6	*12/*24	NA	NA	0	NA	NA	NA
CYP2B6	*12/*25	NA	NA	0	NA	NA	NA
CYP2B6	*12/*26	NA	NA	0	NA	NA	NA
CYP2B6	*12/*27	NA	NA	0	NA	NA	NA
CYP2B6	*12/*28	NA	NA	0	NA	NA	NA
CYP2B6	*12/*29	NA	NA	0	NA	NA	NA
CYP2B6	*12/*30	NA	NA	0	NA	NA	NA
CYP2B6	*12/*31	NA	NA	9.91e-10	NA	NA	NA
CYP2B6	*12/*32	NA	NA	0	NA	NA	NA
CYP2B6	*12/*33	NA	NA	0	NA	NA	NA
CYP2B6	*12/*34	NA	NA	0	NA	NA	NA
CYP2B6	*12/*35	NA	NA	0	NA	NA	NA
CYP2B6	*12/*36	NA	NA	0	NA	NA	NA
CYP2B6	*12/*37	NA	NA	0	NA	NA	NA
CYP2B6	*12/*38	NA	NA	0	NA	NA	NA
CYP2B6	*13/*13	NA	NA	0	NA	NA	NA
CYP2B6	*13/*14	NA	NA	0	NA	NA	NA
CYP2B6	*13/*15	NA	NA	0	NA	NA	NA
CYP2B6	*13/*17	NA	NA	0	NA	NA	NA
CYP2B6	*13/*18	NA	NA	0	NA	NA	NA
CYP2B6	*13/*21	NA	NA	0	NA	NA	NA
CYP2B6	*13/*22	NA	NA	0	NA	NA	NA
CYP2B6	*13/*23	NA	NA	0	NA	NA	NA
CYP2B6	*13/*24	NA	NA	0	NA	NA	NA
CYP2B6	*13/*25	NA	NA	0	NA	NA	NA
CYP2B6	*13/*26	NA	NA	0	NA	NA	NA
CYP2B6	*13/*27	NA	NA	0	NA	NA	NA
CYP2B6	*13/*28	NA	NA	0	NA	NA	NA
CYP2B6	*13/*29	NA	NA	0	NA	NA	NA
CYP2B6	*13/*30	NA	NA	0	NA	NA	NA
CYP2B6	*13/*31	NA	NA	0	NA	NA	NA
CYP2B6	*13/*32	NA	NA	0	NA	NA	NA
CYP2B6	*13/*33	NA	NA	0	NA	NA	NA
CYP2B6	*13/*34	NA	NA	0	NA	NA	NA
CYP2B6	*13/*35	NA	NA	0	NA	NA	NA
CYP2B6	*13/*36	NA	NA	0	NA	NA	NA
CYP2B6	*13/*37	NA	NA	0	NA	NA	NA
CYP2B6	*13/*38	NA	NA	0	NA	NA	NA
CYP2B6	*14/*14	NA	NA	2.59e-05	NA	NA	NA
CYP2B6	*14/*15	NA	NA	7.04e-05	NA	NA	NA
CYP2B6	*14/*17	NA	NA	0	NA	NA	NA
CYP2B6	*14/*18	NA	NA	0	NA	NA	NA
CYP2B6	*14/*21	NA	NA	0	NA	NA	NA
CYP2B6	*14/*22	NA	NA	0.000142	NA	NA	NA
CYP2B6	*14/*23	NA	NA	5.61e-07	NA	NA	NA
CYP2B6	*14/*24	NA	NA	0	NA	NA	NA
CYP2B6	*14/*25	NA	NA	0	NA	NA	NA
CYP2B6	*14/*26	NA	NA	0	NA	NA	NA
CYP2B6	*14/*27	NA	NA	0	NA	NA	NA
CYP2B6	*14/*28	NA	NA	0	NA	NA	NA
CYP2B6	*14/*29	NA	NA	0	NA	NA	NA
CYP2B6	*14/*30	NA	NA	0	NA	NA	NA
CYP2B6	*14/*31	NA	NA	7.6e-08	NA	NA	NA
CYP2B6	*14/*32	NA	NA	0	NA	NA	NA
CYP2B6	*14/*33	NA	NA	0	NA	NA	NA
CYP2B6	*14/*34	NA	NA	0	NA	NA	NA
CYP2B6	*14/*35	NA	NA	0	NA	NA	NA
CYP2B6	*14/*36	NA	NA	0	NA	NA	NA
CYP2B6	*14/*37	NA	NA	0	NA	NA	NA
CYP2B6	*14/*38	NA	NA	0	NA	NA	NA
CYP2B6	*15/*15	NA	NA	4.79e-05	NA	NA	NA
CYP2B6	*15/*17	NA	NA	0	NA	NA	NA
CYP2B6	*15/*18	NA	NA	0	NA	NA	NA
CYP2B6	*15/*21	NA	NA	0	NA	NA	NA
CYP2B6	*15/*22	NA	NA	0.000194	NA	NA	NA
CYP2B6	*15/*23	NA	NA	7.64e-07	NA	NA	NA
CYP2B6	*15/*24	NA	NA	0	NA	NA	NA
CYP2B6	*15/*25	NA	NA	0	NA	NA	NA
CYP2B6	*15/*26	NA	NA	0	NA	NA	NA
CYP2B6	*15/*27	NA	NA	0	NA	NA	NA
CYP2B6	*15/*28	NA	NA	0	NA	NA	NA
CYP2B6	*15/*29	NA	NA	0	NA	NA	NA
CYP2B6	*15/*30	NA	NA	0	NA	NA	NA
CYP2B6	*15/*31	NA	NA	1.03e-07	NA	NA	NA
CYP2B6	*15/*32	NA	NA	0	NA	NA	NA
CYP2B6	*15/*33	NA	NA	0	NA	NA	NA
CYP2B6	*15/*34	NA	NA	0	NA	NA	NA
CYP2B6	*15/*35	NA	NA	0	NA	NA	NA
CYP2B6	*15/*36	NA	NA	0	NA	NA	NA
CYP2B6	*15/*37	NA	NA	0	NA	NA	NA
CYP2B6	*15/*38	NA	NA	0	NA	NA	NA
CYP2B6	*17/*17	NA	NA	0	NA	NA	NA
CYP2B6	*17/*18	NA	NA	0	NA	NA	NA
CYP2B6	*17/*19	NA	NA	0	NA	NA	NA
CYP2B6	*17/*20	NA	NA	0	NA	NA	NA
CYP2B6	*17/*21	NA	NA	0	NA	NA	NA
CYP2B6	*17/*22	NA	NA	0	NA	NA	NA
CYP2B6	*17/*23	NA	NA	0	NA	NA	NA
CYP2B6	*17/*24	NA	NA	0	NA	NA	NA
CYP2B6	*17/*25	NA	NA	0	NA	NA	NA
CYP2B6	*17/*26	NA	NA	0	NA	NA	NA
CYP2B6	*17/*27	NA	NA	0	NA	NA	NA
CYP2B6	*17/*28	NA	NA	0	NA	NA	NA
CYP2B6	*17/*29	NA	NA	0	NA	NA	NA
CYP2B6	*17/*30	NA	NA	0	NA	NA	NA
CYP2B6	*17/*31	NA	NA	0	NA	NA	NA
CYP2B6	*17/*32	NA	NA	0	NA	NA	NA
CYP2B6	*17/*33	NA	NA	0	NA	NA	NA
CYP2B6	*17/*34	NA	NA	0	NA	NA	NA
CYP2B6	*17/*35	NA	NA	0	NA	NA	NA
CYP2B6	*17/*36	NA	NA	0	NA	NA	NA
CYP2B6	*17/*37	NA	NA	0	NA	NA	NA
CYP2B6	*17/*38	NA	NA	0	NA	NA	NA
CYP2B6	*18/*18	NA	NA	0	NA	NA	NA
CYP2B6	*18/*19	NA	NA	0	NA	NA	NA
CYP2B6	*18/*20	NA	NA	0	NA	NA	NA
CYP2B6	*18/*21	NA	NA	0	NA	NA	NA
CYP2B6	*18/*22	NA	NA	0	NA	NA	NA
CYP2B6	*18/*23	NA	NA	0	NA	NA	NA
CYP2B6	*18/*24	NA	NA	0	NA	NA	NA
CYP2B6	*18/*25	NA	NA	0	NA	NA	NA
CYP2B6	*18/*26	NA	NA	0	NA	NA	NA
CYP2B6	*18/*27	NA	NA	0	NA	NA	NA
CYP2B6	*18/*28	NA	NA	0	NA	NA	NA
CYP2B6	*18/*29	NA	NA	0	NA	NA	NA
CYP2B6	*18/*30	NA	NA	0	NA	NA	NA
CYP2B6	*18/*31	NA	NA	0	NA	NA	NA
CYP2B6	*18/*32	NA	NA	0	NA	NA	NA
CYP2B6	*18/*33	NA	NA	0	NA	NA	NA
CYP2B6	*18/*34	NA	NA	0	NA	NA	NA
CYP2B6	*18/*35	NA	NA	0	NA	NA	NA
CYP2B6	*18/*36	NA	NA	0	NA	NA	NA
CYP2B6	*18/*37	NA	NA	0	NA	NA	NA
CYP2B6	*18/*38	NA	NA	0	NA	NA	NA
CYP2B6	*19/*21	NA	NA	0	NA	NA	NA
CYP2B6	*19/*27	NA	NA	0	NA	NA	NA
CYP2B6	*19/*28	NA	NA	0	NA	NA	NA
CYP2B6	*19/*32	NA	NA	0	NA	NA	NA
CYP2B6	*2/*11	NA	NA	0.000296	NA	NA	NA
CYP2B6	*2/*12	NA	NA	6.52e-06	NA	NA	NA
CYP2B6	*2/*13	NA	NA	0	NA	NA	NA
CYP2B6	*2/*14	NA	NA	0.0005	NA	NA	NA
CYP2B6	*2/*15	NA	NA	0.000681	NA	NA	NA
CYP2B6	*2/*17	NA	NA	0	NA	NA	NA
CYP2B6	*2/*18	NA	NA	0	NA	NA	NA
CYP2B6	*2/*21	NA	NA	0	NA	NA	NA
CYP2B6	*2/*23	NA	NA	5.42e-06	NA	NA	NA
CYP2B6	*2/*24	NA	NA	0	NA	NA	NA
CYP2B6	*2/*25	NA	NA	0	NA	NA	NA
CYP2B6	*2/*26	NA	NA	0	NA	NA	NA
CYP2B6	*2/*27	NA	NA	0	NA	NA	NA
CYP2B6	*2/*28	NA	NA	0	NA	NA	NA
CYP2B6	*2/*29	NA	NA	0	NA	NA	NA
CYP2B6	*2/*3	NA	NA	0.00021	NA	NA	NA
CYP2B6	*2/*30	NA	NA	0	NA	NA	NA
CYP2B6	*2/*31	NA	NA	7.35e-07	NA	NA	NA
CYP2B6	*2/*32	NA	NA	0	NA	NA	NA
CYP2B6	*2/*33	NA	NA	0	NA	NA	NA
CYP2B6	*2/*34	NA	NA	0	NA	NA	NA
CYP2B6	*2/*35	NA	NA	0	NA	NA	NA
CYP2B6	*2/*36	NA	NA	0	NA	NA	NA
CYP2B6	*2/*37	NA	NA	0	NA	NA	NA
CYP2B6	*2/*38	NA	NA	0	NA	NA	NA
CYP2B6	*2/*4	NA	NA	0.00402	NA	NA	NA
CYP2B6	*2/*7	NA	NA	0.00244	NA	NA	NA
CYP2B6	*20/*21	NA	NA	0	NA	NA	NA
CYP2B6	*20/*27	NA	NA	0	NA	NA	NA
CYP2B6	*20/*28	NA	NA	0	NA	NA	NA
CYP2B6	*20/*32	NA	NA	0	NA	NA	NA
CYP2B6	*21/*21	NA	NA	0	NA	NA	NA
CYP2B6	*21/*22	NA	NA	0	NA	NA	NA
CYP2B6	*21/*23	NA	NA	0	NA	NA	NA
CYP2B6	*21/*24	NA	NA	0	NA	NA	NA
CYP2B6	*21/*25	NA	NA	0	NA	NA	NA
CYP2B6	*21/*26	NA	NA	0	NA	NA	NA
CYP2B6	*21/*27	NA	NA	0	NA	NA	NA
CYP2B6	*21/*28	NA	NA	0	NA	NA	NA
CYP2B6	*21/*29	NA	NA	0	NA	NA	NA
CYP2B6	*21/*30	NA	NA	0	NA	NA	NA
CYP2B6	*21/*31	NA	NA	0	NA	NA	NA
CYP2B6	*21/*32	NA	NA	0	NA	NA	NA
CYP2B6	*21/*33	NA	NA	0	NA	NA	NA
CYP2B6	*21/*34	NA	NA	0	NA	NA	NA
CYP2B6	*21/*35	NA	NA	0	NA	NA	NA
CYP2B6	*21/*36	NA	NA	0	NA	NA	NA
CYP2B6	*21/*37	NA	NA	0	NA	NA	NA
CYP2B6	*21/*38	NA	NA	0	NA	NA	NA
CYP2B6	*22/*22	NA	NA	0.000196	NA	NA	NA
CYP2B6	*22/*23	NA	NA	1.54e-06	NA	NA	NA
CYP2B6	*22/*24	NA	NA	0	NA	NA	NA
CYP2B6	*22/*25	NA	NA	0	NA	NA	NA
CYP2B6	*22/*26	NA	NA	0	NA	NA	NA
CYP2B6	*22/*27	NA	NA	0	NA	NA	NA
CYP2B6	*22/*28	NA	NA	0	NA	NA	NA
CYP2B6	*22/*29	NA	NA	0	NA	NA	NA
CYP2B6	*22/*30	NA	NA	0	NA	NA	NA
CYP2B6	*22/*31	NA	NA	2.09e-07	NA	NA	NA
CYP2B6	*22/*32	NA	NA	0	NA	NA	NA
CYP2B6	*22/*33	NA	NA	0	NA	NA	NA
CYP2B6	*22/*34	NA	NA	0	NA	NA	NA
CYP2B6	*22/*35	NA	NA	0	NA	NA	NA
CYP2B6	*22/*36	NA	NA	0	NA	NA	NA
CYP2B6	*22/*37	NA	NA	0	NA	NA	NA
CYP2B6	*22/*38	NA	NA	0	NA	NA	NA
CYP2B6	*23/*23	NA	NA	3.04e-09	NA	NA	NA
CYP2B6	*23/*24	NA	NA	0	NA	NA	NA
CYP2B6	*23/*25	NA	NA	0	NA	NA	NA
CYP2B6	*23/*26	NA	NA	0	NA	NA	NA
CYP2B6	*23/*27	NA	NA	0	NA	NA	NA
CYP2B6	*23/*28	NA	NA	0	NA	NA	NA
CYP2B6	*23/*29	NA	NA	0	NA	NA	NA
CYP2B6	*23/*30	NA	NA	0	NA	NA	NA
CYP2B6	*23/*31	NA	NA	8.24e-10	NA	NA	NA
CYP2B6	*23/*32	NA	NA	0	NA	NA	NA
CYP2B6	*23/*33	NA	NA	0	NA	NA	NA
CYP2B6	*23/*34	NA	NA	0	NA	NA	NA
CYP2B6	*23/*35	NA	NA	0	NA	NA	NA
CYP2B6	*23/*36	NA	NA	0	NA	NA	NA
CYP2B6	*23/*37	NA	NA	0	NA	NA	NA
CYP2B6	*23/*38	NA	NA	0	NA	NA	NA
CYP2B6	*24/*24	NA	NA	0	NA	NA	NA
CYP2B6	*24/*25	NA	NA	0	NA	NA	NA
CYP2B6	*24/*26	NA	NA	0	NA	NA	NA
CYP2B6	*24/*27	NA	NA	0	NA	NA	NA
CYP2B6	*24/*28	NA	NA	0	NA	NA	NA
CYP2B6	*24/*29	NA	NA	0	NA	NA	NA
CYP2B6	*24/*30	NA	NA	0	NA	NA	NA
CYP2B6	*24/*31	NA	NA	0	NA	NA	NA
CYP2B6	*24/*32	NA	NA	0	NA	NA	NA
CYP2B6	*24/*33	NA	NA	0	NA	NA	NA
CYP2B6	*24/*34	NA	NA	0	NA	NA	NA
CYP2B6	*24/*35	NA	NA	0	NA	NA	NA
CYP2B6	*24/*36	NA	NA	0	NA	NA	NA
CYP2B6	*24/*37	NA	NA	0	NA	NA	NA
CYP2B6	*24/*38	NA	NA	0	NA	NA	NA
CYP2B6	*25/*25	NA	NA	0	NA	NA	NA
CYP2B6	*25/*26	NA	NA	0	NA	NA	NA
CYP2B6	*25/*27	NA	NA	0	NA	NA	NA
CYP2B6	*25/*28	NA	NA	0	NA	NA	NA
CYP2B6	*25/*29	NA	NA	0	NA	NA	NA
CYP2B6	*25/*30	NA	NA	0	NA	NA	NA
CYP2B6	*25/*31	NA	NA	0	NA	NA	NA
CYP2B6	*25/*32	NA	NA	0	NA	NA	NA
CYP2B6	*25/*33	NA	NA	0	NA	NA	NA
CYP2B6	*25/*34	NA	NA	0	NA	NA	NA
CYP2B6	*25/*35	NA	NA	0	NA	NA	NA
CYP2B6	*25/*36	NA	NA	0	NA	NA	NA
CYP2B6	*25/*37	NA	NA	0	NA	NA	NA
CYP2B6	*25/*38	NA	NA	0	NA	NA	NA
CYP2B6	*26/*26	NA	NA	0	NA	NA	NA
CYP2B6	*26/*27	NA	NA	0	NA	NA	NA
CYP2B6	*26/*28	NA	NA	0	NA	NA	NA
CYP2B6	*26/*29	NA	NA	0	NA	NA	NA
CYP2B6	*26/*30	NA	NA	0	NA	NA	NA
CYP2B6	*26/*31	NA	NA	0	NA	NA	NA
CYP2B6	*26/*32	NA	NA	0	NA	NA	NA
CYP2B6	*26/*33	NA	NA	0	NA	NA	NA
CYP2B6	*26/*34	NA	NA	0	NA	NA	NA
CYP2B6	*26/*35	NA	NA	0	NA	NA	NA
CYP2B6	*26/*36	NA	NA	0	NA	NA	NA
CYP2B6	*26/*37	NA	NA	0	NA	NA	NA
CYP2B6	*26/*38	NA	NA	0	NA	NA	NA
CYP2B6	*27/*27	NA	NA	0	NA	NA	NA
CYP2B6	*27/*28	NA	NA	0	NA	NA	NA
CYP2B6	*27/*29	NA	NA	0	NA	NA	NA
CYP2B6	*27/*30	NA	NA	0	NA	NA	NA
CYP2B6	*27/*31	NA	NA	0	NA	NA	NA
CYP2B6	*27/*32	NA	NA	0	NA	NA	NA
CYP2B6	*27/*33	NA	NA	0	NA	NA	NA
CYP2B6	*27/*34	NA	NA	0	NA	NA	NA
CYP2B6	*27/*35	NA	NA	0	NA	NA	NA
CYP2B6	*27/*36	NA	NA	0	NA	NA	NA
CYP2B6	*27/*37	NA	NA	0	NA	NA	NA
CYP2B6	*27/*38	NA	NA	0	NA	NA	NA
CYP2B6	*28/*28	NA	NA	0	NA	NA	NA
CYP2B6	*28/*29	NA	NA	0	NA	NA	NA
CYP2B6	*28/*30	NA	NA	0	NA	NA	NA
CYP2B6	*28/*31	NA	NA	0	NA	NA	NA
CYP2B6	*28/*32	NA	NA	0	NA	NA	NA
CYP2B6	*28/*33	NA	NA	0	NA	NA	NA
CYP2B6	*28/*34	NA	NA	0	NA	NA	NA
CYP2B6	*28/*35	NA	NA	0	NA	NA	NA
CYP2B6	*28/*36	NA	NA	0	NA	NA	NA
CYP2B6	*28/*37	NA	NA	0	NA	NA	NA
CYP2B6	*28/*38	NA	NA	0	NA	NA	NA
CYP2B6	*29/*29	NA	NA	0	NA	NA	NA
CYP2B6	*29/*30	NA	NA	0	NA	NA	NA
CYP2B6	*29/*31	NA	NA	0	NA	NA	NA
CYP2B6	*29/*32	NA	NA	0	NA	NA	NA
CYP2B6	*29/*33	NA	NA	0	NA	NA	NA
CYP2B6	*29/*34	NA	NA	0	NA	NA	NA
CYP2B6	*29/*35	NA	NA	0	NA	NA	NA
CYP2B6	*29/*36	NA	NA	0	NA	NA	NA
CYP2B6	*29/*37	NA	NA	0	NA	NA	NA
CYP2B6	*29/*38	NA	NA	0	NA	NA	NA
CYP2B6	*3/*10	NA	NA	0	NA	NA	NA
CYP2B6	*3/*11	NA	NA	1.29e-05	NA	NA	NA
CYP2B6	*3/*12	NA	NA	2.83e-07	NA	NA	NA
CYP2B6	*3/*13	NA	NA	0	NA	NA	NA
CYP2B6	*3/*14	NA	NA	2.17e-05	NA	NA	NA
CYP2B6	*3/*15	NA	NA	2.95e-05	NA	NA	NA
CYP2B6	*3/*17	NA	NA	0	NA	NA	NA
CYP2B6	*3/*18	NA	NA	0	NA	NA	NA
CYP2B6	*3/*21	NA	NA	0	NA	NA	NA
CYP2B6	*3/*23	NA	NA	2.35e-07	NA	NA	NA
CYP2B6	*3/*24	NA	NA	0	NA	NA	NA
CYP2B6	*3/*25	NA	NA	0	NA	NA	NA
CYP2B6	*3/*26	NA	NA	0	NA	NA	NA
CYP2B6	*3/*27	NA	NA	0	NA	NA	NA
CYP2B6	*3/*28	NA	NA	0	NA	NA	NA
CYP2B6	*3/*29	NA	NA	0	NA	NA	NA
CYP2B6	*3/*3	NA	NA	4.55e-06	NA	NA	NA
CYP2B6	*3/*30	NA	NA	0	NA	NA	NA
CYP2B6	*3/*31	NA	NA	3.19e-08	NA	NA	NA
CYP2B6	*3/*32	NA	NA	0	NA	NA	NA
CYP2B6	*3/*33	NA	NA	0	NA	NA	NA
CYP2B6	*3/*34	NA	NA	0	NA	NA	NA
CYP2B6	*3/*35	NA	NA	0	NA	NA	NA
CYP2B6	*3/*36	NA	NA	0	NA	NA	NA
CYP2B6	*3/*37	NA	NA	0	NA	NA	NA
CYP2B6	*3/*38	NA	NA	0	NA	NA	NA
CYP2B6	*3/*4	NA	NA	0.000174	NA	NA	NA
CYP2B6	*3/*5	NA	NA	0.000493	NA	NA	NA
CYP2B6	*3/*6	NA	NA	0.000994	NA	NA	NA
CYP2B6	*3/*7	NA	NA	0.000106	NA	NA	NA
CYP2B6	*3/*9	NA	NA	6.27e-05	NA	NA	NA
CYP2B6	*30/*30	NA	NA	0	NA	NA	NA
CYP2B6	*30/*31	NA	NA	0	NA	NA	NA
CYP2B6	*30/*32	NA	NA	0	NA	NA	NA
CYP2B6	*30/*33	NA	NA	0	NA	NA	NA
CYP2B6	*30/*34	NA	NA	0	NA	NA	NA
CYP2B6	*30/*35	NA	NA	0	NA	NA	NA
CYP2B6	*30/*36	NA	NA	0	NA	NA	NA
CYP2B6	*30/*37	NA	NA	0	NA	NA	NA
CYP2B6	*30/*38	NA	NA	0	NA	NA	NA
CYP2B6	*31/*31	NA	NA	5.58e-11	NA	NA	NA
CYP2B6	*31/*32	NA	NA	0	NA	NA	NA
CYP2B6	*31/*33	NA	NA	0	NA	NA	NA
CYP2B6	*31/*34	NA	NA	0	NA	NA	NA
CYP2B6	*31/*35	NA	NA	0	NA	NA	NA
CYP2B6	*31/*36	NA	NA	0	NA	NA	NA
CYP2B6	*31/*37	NA	NA	0	NA	NA	NA
CYP2B6	*31/*38	NA	NA	0	NA	NA	NA
CYP2B6	*32/*32	NA	NA	0	NA	NA	NA
CYP2B6	*32/*33	NA	NA	0	NA	NA	NA
CYP2B6	*32/*34	NA	NA	0	NA	NA	NA
CYP2B6	*32/*35	NA	NA	0	NA	NA	NA
CYP2B6	*32/*36	NA	NA	0	NA	NA	NA
CYP2B6	*32/*37	NA	NA	0	NA	NA	NA
CYP2B6	*32/*38	NA	NA	0	NA	NA	NA
CYP2B6	*33/*33	NA	NA	0	NA	NA	NA
CYP2B6	*33/*34	NA	NA	0	NA	NA	NA
CYP2B6	*33/*35	NA	NA	0	NA	NA	NA
CYP2B6	*33/*36	NA	NA	0	NA	NA	NA
CYP2B6	*33/*37	NA	NA	0	NA	NA	NA
CYP2B6	*33/*38	NA	NA	0	NA	NA	NA
CYP2B6	*34/*34	NA	NA	0	NA	NA	NA
CYP2B6	*34/*35	NA	NA	0	NA	NA	NA
CYP2B6	*34/*36	NA	NA	0	NA	NA	NA
CYP2B6	*34/*37	NA	NA	0	NA	NA	NA
CYP2B6	*34/*38	NA	NA	0	NA	NA	NA
CYP2B6	*35/*35	NA	NA	0	NA	NA	NA
CYP2B6	*35/*36	NA	NA	0	NA	NA	NA
CYP2B6	*35/*37	NA	NA	0	NA	NA	NA
CYP2B6	*35/*38	NA	NA	0	NA	NA	NA
CYP2B6	*36/*36	NA	NA	0	NA	NA	NA
CYP2B6	*36/*37	NA	NA	0	NA	NA	NA
CYP2B6	*36/*38	NA	NA	0	NA	NA	NA
CYP2B6	*37/*37	NA	NA	0	NA	NA	NA
CYP2B6	*37/*38	NA	NA	0	NA	NA	NA
CYP2B6	*38/*38	NA	NA	0	NA	NA	NA
CYP2B6	*4/*10	NA	NA	0	NA	NA	NA
CYP2B6	*4/*11	NA	NA	0.000246	NA	NA	NA
CYP2B6	*4/*12	NA	NA	5.42e-06	NA	NA	NA
CYP2B6	*4/*13	NA	NA	0	NA	NA	NA
CYP2B6	*4/*14	NA	NA	0.000416	NA	NA	NA
CYP2B6	*4/*15	NA	NA	0.000566	NA	NA	NA
CYP2B6	*4/*17	NA	NA	0	NA	NA	NA
CYP2B6	*4/*18	NA	NA	0	NA	NA	NA
CYP2B6	*4/*21	NA	NA	0	NA	NA	NA
CYP2B6	*4/*22	NA	NA	0.00114	NA	NA	NA
CYP2B6	*4/*23	NA	NA	4.51e-06	NA	NA	NA
CYP2B6	*4/*24	NA	NA	0	NA	NA	NA
CYP2B6	*4/*25	NA	NA	0	NA	NA	NA
CYP2B6	*4/*26	NA	NA	0	NA	NA	NA
CYP2B6	*4/*27	NA	NA	0	NA	NA	NA
CYP2B6	*4/*28	NA	NA	0	NA	NA	NA
CYP2B6	*4/*29	NA	NA	0	NA	NA	NA
CYP2B6	*4/*30	NA	NA	0	NA	NA	NA
CYP2B6	*4/*31	NA	NA	6.11e-07	NA	NA	NA
CYP2B6	*4/*32	NA	NA	0	NA	NA	NA
CYP2B6	*4/*33	NA	NA	0	NA	NA	NA
CYP2B6	*4/*34	NA	NA	0	NA	NA	NA
CYP2B6	*4/*35	NA	NA	0	NA	NA	NA
CYP2B6	*4/*36	NA	NA	0	NA	NA	NA
CYP2B6	*4/*37	NA	NA	0	NA	NA	NA
CYP2B6	*4/*38	NA	NA	0	NA	NA	NA
CYP2B6	*4/*4	NA	NA	0.00167	NA	NA	NA
CYP2B6	*4/*5	NA	NA	0.00944	NA	NA	NA
CYP2B6	*4/*7	NA	NA	0.00203	NA	NA	NA
CYP2B6	*4/*9	NA	NA	0.0012	NA	NA	NA
CYP2B6	*5/*10	NA	NA	0	NA	NA	NA
CYP2B6	*5/*11	NA	NA	0.000696	NA	NA	NA
CYP2B6	*5/*12	NA	NA	1.53e-05	NA	NA	NA
CYP2B6	*5/*13	NA	NA	0	NA	NA	NA
CYP2B6	*5/*14	NA	NA	0.00118	NA	NA	NA
CYP2B6	*5/*15	NA	NA	0.0016	NA	NA	NA
CYP2B6	*5/*17	NA	NA	0	NA	NA	NA
CYP2B6	*5/*18	NA	NA	0	NA	NA	NA
CYP2B6	*5/*21	NA	NA	0	NA	NA	NA
CYP2B6	*5/*23	NA	NA	1.27e-05	NA	NA	NA
CYP2B6	*5/*24	NA	NA	0	NA	NA	NA
CYP2B6	*5/*25	NA	NA	0	NA	NA	NA
CYP2B6	*5/*26	NA	NA	0	NA	NA	NA
CYP2B6	*5/*27	NA	NA	0	NA	NA	NA
CYP2B6	*5/*28	NA	NA	0	NA	NA	NA
CYP2B6	*5/*29	NA	NA	0	NA	NA	NA
CYP2B6	*5/*30	NA	NA	0	NA	NA	NA
CYP2B6	*5/*31	NA	NA	1.73e-06	NA	NA	NA
CYP2B6	*5/*32	NA	NA	0	NA	NA	NA
CYP2B6	*5/*33	NA	NA	0	NA	NA	NA
CYP2B6	*5/*34	NA	NA	0	NA	NA	NA
CYP2B6	*5/*35	NA	NA	0	NA	NA	NA
CYP2B6	*5/*36	NA	NA	0	NA	NA	NA
CYP2B6	*5/*37	NA	NA	0	NA	NA	NA
CYP2B6	*5/*38	NA	NA	0	NA	NA	NA
CYP2B6	*5/*6	NA	NA	0.0538	NA	NA	NA
CYP2B6	*5/*7	NA	NA	0.00573	NA	NA	NA
CYP2B6	*6/*10	NA	NA	0	NA	NA	NA
CYP2B6	*6/*12	NA	NA	3.09e-05	NA	NA	NA
CYP2B6	*6/*13	NA	NA	0	NA	NA	NA
CYP2B6	*6/*14	NA	NA	0.00237	NA	NA	NA
CYP2B6	*6/*15	NA	NA	0.00323	NA	NA	NA
CYP2B6	*6/*17	NA	NA	0	NA	NA	NA
CYP2B6	*6/*18	NA	NA	0	NA	NA	NA
CYP2B6	*6/*21	NA	NA	0	NA	NA	NA
CYP2B6	*6/*22	NA	NA	0.00652	NA	NA	NA
CYP2B6	*6/*23	NA	NA	2.57e-05	NA	NA	NA
CYP2B6	*6/*24	NA	NA	0	NA	NA	NA
CYP2B6	*6/*25	NA	NA	0	NA	NA	NA
CYP2B6	*6/*26	NA	NA	0	NA	NA	NA
CYP2B6	*6/*27	NA	NA	0	NA	NA	NA
CYP2B6	*6/*28	NA	NA	0	NA	NA	NA
CYP2B6	*6/*29	NA	NA	0	NA	NA	NA
CYP2B6	*6/*30	NA	NA	0	NA	NA	NA
CYP2B6	*6/*31	NA	NA	3.48e-06	NA	NA	NA
CYP2B6	*6/*32	NA	NA	0	NA	NA	NA
CYP2B6	*6/*33	NA	NA	0	NA	NA	NA
CYP2B6	*6/*34	NA	NA	0	NA	NA	NA
CYP2B6	*6/*35	NA	NA	0	NA	NA	NA
CYP2B6	*6/*36	NA	NA	0	NA	NA	NA
CYP2B6	*6/*37	NA	NA	0	NA	NA	NA
CYP2B6	*6/*38	NA	NA	0	NA	NA	NA
CYP2B6	*6/*9	NA	NA	0.00685	NA	NA	NA
CYP2B6	*7/*10	NA	NA	0	NA	NA	NA
CYP2B6	*7/*11	NA	NA	0.00015	NA	NA	NA
CYP2B6	*7/*12	NA	NA	3.29e-06	NA	NA	NA
CYP2B6	*7/*13	NA	NA	0	NA	NA	NA
CYP2B6	*7/*14	NA	NA	0.000252	NA	NA	NA
CYP2B6	*7/*15	NA	NA	0.000343	NA	NA	NA
CYP2B6	*7/*17	NA	NA	0	NA	NA	NA
CYP2B6	*7/*18	NA	NA	0	NA	NA	NA
CYP2B6	*7/*21	NA	NA	0	NA	NA	NA
CYP2B6	*7/*22	NA	NA	0.000695	NA	NA	NA
CYP2B6	*7/*23	NA	NA	2.74e-06	NA	NA	NA
CYP2B6	*7/*24	NA	NA	0	NA	NA	NA
CYP2B6	*7/*25	NA	NA	0	NA	NA	NA
CYP2B6	*7/*26	NA	NA	0	NA	NA	NA
CYP2B6	*7/*27	NA	NA	0	NA	NA	NA
CYP2B6	*7/*28	NA	NA	0	NA	NA	NA
CYP2B6	*7/*29	NA	NA	0	NA	NA	NA
CYP2B6	*7/*30	NA	NA	0	NA	NA	NA
CYP2B6	*7/*31	NA	NA	3.71e-07	NA	NA	NA
CYP2B6	*7/*32	NA	NA	0	NA	NA	NA
CYP2B6	*7/*33	NA	NA	0	NA	NA	NA
CYP2B6	*7/*34	NA	NA	0	NA	NA	NA
CYP2B6	*7/*35	NA	NA	0	NA	NA	NA
CYP2B6	*7/*36	NA	NA	0	NA	NA	NA
CYP2B6	*7/*37	NA	NA	0	NA	NA	NA
CYP2B6	*7/*38	NA	NA	0	NA	NA	NA
CYP2B6	*7/*7	NA	NA	0.000615	NA	NA	NA
CYP2B6	*7/*9	NA	NA	0.000729	NA	NA	NA
CYP2B6	*8/*17	NA	NA	0	NA	NA	NA
CYP2B6	*8/*18	NA	NA	0	NA	NA	NA
CYP2B6	*8/*21	NA	NA	0	NA	NA	NA
CYP2B6	*8/*27	NA	NA	0	NA	NA	NA
CYP2B6	*8/*28	NA	NA	0	NA	NA	NA
CYP2B6	*8/*32	NA	NA	0	NA	NA	NA
CYP2B6	*9/*10	NA	NA	0	NA	NA	NA
CYP2B6	*9/*11	NA	NA	8.86e-05	NA	NA	NA
CYP2B6	*9/*12	NA	NA	1.95e-06	NA	NA	NA
CYP2B6	*9/*13	NA	NA	0	NA	NA	NA
CYP2B6	*9/*15	NA	NA	0.000204	NA	NA	NA
CYP2B6	*9/*17	NA	NA	0	NA	NA	NA
CYP2B6	*9/*21	NA	NA	0	NA	NA	NA
CYP2B6	*9/*22	NA	NA	0.000412	NA	NA	NA
CYP2B6	*9/*23	NA	NA	1.62e-06	NA	NA	NA
CYP2B6	*9/*24	NA	NA	0	NA	NA	NA
CYP2B6	*9/*25	NA	NA	0	NA	NA	NA
CYP2B6	*9/*26	NA	NA	0	NA	NA	NA
CYP2B6	*9/*27	NA	NA	0	NA	NA	NA
CYP2B6	*9/*28	NA	NA	0	NA	NA	NA
CYP2B6	*9/*29	NA	NA	0	NA	NA	NA
CYP2B6	*9/*30	NA	NA	0	NA	NA	NA
CYP2B6	*9/*31	NA	NA	2.2e-07	NA	NA	NA
CYP2B6	*9/*32	NA	NA	0	NA	NA	NA
CYP2B6	*9/*33	NA	NA	0	NA	NA	NA
CYP2B6	*9/*34	NA	NA	0	NA	NA	NA
CYP2B6	*9/*35	NA	NA	0	NA	NA	NA
CYP2B6	*9/*36	NA	NA	0	NA	NA	NA
CYP2B6	*9/*37	NA	NA	0	NA	NA	NA
CYP2B6	*9/*38	NA	NA	0	NA	NA	NA
CYP2C19	Reference / *1	NA	NA	0.39	NA	NA	NA
CYP2C19	*1/*10	NA	NA	0	NA	NA	NA
CYP2C19	*1/*12	NA	NA	0	NA	NA	NA
CYP2C19	*1/*13	NA	NA	0.00279	NA	NA	NA
CYP2C19	*1/*14	NA	NA	5.86e-06	NA	NA	NA
CYP2C19	*1/*15	NA	NA	0.0025	NA	NA	NA
CYP2C19	*1/*16	NA	NA	0	NA	NA	NA
CYP2C19	*1/*22	NA	NA	0	NA	NA	NA
CYP2C19	*1/*3	NA	NA	0.00214	NA	NA	NA
CYP2C19	*1/*5	NA	NA	4.82e-05	NA	NA	NA
CYP2C19	*1/*6	NA	NA	0.000372	NA	NA	NA
CYP2C19	*1/*7	NA	NA	0	NA	NA	NA
CYP2C19	*1/*9	NA	NA	0.000825	NA	NA	NA
CYP2C19	*10/*10	NA	NA	0	NA	NA	NA
CYP2C19	*10/*11	NA	NA	0	NA	NA	NA
CYP2C19	*10/*12	NA	NA	0	NA	NA	NA
CYP2C19	*10/*13	NA	NA	0	NA	NA	NA
CYP2C19	*10/*14	NA	NA	0	NA	NA	NA
CYP2C19	*10/*15	NA	NA	0	NA	NA	NA
CYP2C19	*10/*16	NA	NA	0	NA	NA	NA
CYP2C19	*10/*17	NA	NA	0	NA	NA	NA
CYP2C19	*10/*18	NA	NA	0	NA	NA	NA
CYP2C19	*10/*19	NA	NA	0	NA	NA	NA
CYP2C19	*10/*22	NA	NA	0	NA	NA	NA
CYP2C19	*10/*23	NA	NA	0	NA	NA	NA
CYP2C19	*10/*24	NA	NA	0	NA	NA	NA
CYP2C19	*10/*25	NA	NA	0	NA	NA	NA
CYP2C19	*10/*26	NA	NA	0	NA	NA	NA
CYP2C19	*10/*28	NA	NA	0	NA	NA	NA
CYP2C19	*10/*29	NA	NA	0	NA	NA	NA
CYP2C19	*10/*30	NA	NA	0	NA	NA	NA
CYP2C19	*10/*31	NA	NA	0	NA	NA	NA
CYP2C19	*10/*32	NA	NA	0	NA	NA	NA
CYP2C19	*10/*33	NA	NA	0	NA	NA	NA
CYP2C19	*10/*34	NA	NA	0	NA	NA	NA
CYP2C19	*10/*35	NA	NA	0	NA	NA	NA
CYP2C19	*10/*36	NA	NA	0	NA	NA	NA
CYP2C19	*10/*37	NA	NA	0	NA	NA	NA
CYP2C19	*10/*38	NA	NA	0	NA	NA	NA
CYP2C19	*11/*12	NA	NA	0	NA	NA	NA
CYP2C19	*11/*16	NA	NA	0	NA	NA	NA
CYP2C19	*11/*22	NA	NA	0	NA	NA	NA
CYP2C19	*11/*35	NA	NA	0	NA	NA	NA
CYP2C19	*12/*12	NA	NA	0	NA	NA	NA
CYP2C19	*12/*13	NA	NA	0	NA	NA	NA
CYP2C19	*12/*14	NA	NA	0	NA	NA	NA
CYP2C19	*12/*15	NA	NA	0	NA	NA	NA
CYP2C19	*12/*16	NA	NA	0	NA	NA	NA
CYP2C19	*12/*17	NA	NA	0	NA	NA	NA
CYP2C19	*12/*18	NA	NA	0	NA	NA	NA
CYP2C19	*12/*19	NA	NA	0	NA	NA	NA
CYP2C19	*12/*22	NA	NA	0	NA	NA	NA
CYP2C19	*12/*23	NA	NA	0	NA	NA	NA
CYP2C19	*12/*24	NA	NA	0	NA	NA	NA
CYP2C19	*12/*25	NA	NA	0	NA	NA	NA
CYP2C19	*12/*26	NA	NA	0	NA	NA	NA
CYP2C19	*12/*28	NA	NA	0	NA	NA	NA
CYP2C19	*12/*29	NA	NA	0	NA	NA	NA
CYP2C19	*12/*30	NA	NA	0	NA	NA	NA
CYP2C19	*12/*31	NA	NA	0	NA	NA	NA
CYP2C19	*12/*32	NA	NA	0	NA	NA	NA
CYP2C19	*12/*33	NA	NA	0	NA	NA	NA
CYP2C19	*12/*34	NA	NA	0	NA	NA	NA
CYP2C19	*12/*35	NA	NA	0	NA	NA	NA
CYP2C19	*12/*36	NA	NA	0	NA	NA	NA
CYP2C19	*12/*37	NA	NA	0	NA	NA	NA
CYP2C19	*12/*38	NA	NA	0	NA	NA	NA
CYP2C19	*13/*13	NA	NA	5e-06	NA	NA	NA
CYP2C19	*13/*14	NA	NA	2.1e-08	NA	NA	NA
CYP2C19	*13/*15	NA	NA	8.95e-06	NA	NA	NA
CYP2C19	*13/*16	NA	NA	0	NA	NA	NA
CYP2C19	*13/*17	NA	NA	0.000968	NA	NA	NA
CYP2C19	*13/*22	NA	NA	0	NA	NA	NA
CYP2C19	*13/*35	NA	NA	0	NA	NA	NA
CYP2C19	*14/*14	NA	NA	2.2e-11	NA	NA	NA
CYP2C19	*14/*15	NA	NA	1.87e-08	NA	NA	NA
CYP2C19	*14/*16	NA	NA	0	NA	NA	NA
CYP2C19	*14/*17	NA	NA	2.03e-06	NA	NA	NA
CYP2C19	*14/*22	NA	NA	0	NA	NA	NA
CYP2C19	*14/*35	NA	NA	0	NA	NA	NA
CYP2C19	*15/*15	NA	NA	4e-06	NA	NA	NA
CYP2C19	*15/*16	NA	NA	0	NA	NA	NA
CYP2C19	*15/*17	NA	NA	0.000866	NA	NA	NA
CYP2C19	*15/*22	NA	NA	0	NA	NA	NA
CYP2C19	*15/*35	NA	NA	0	NA	NA	NA
CYP2C19	*16/*16	NA	NA	0	NA	NA	NA
CYP2C19	*16/*17	NA	NA	0	NA	NA	NA
CYP2C19	*16/*18	NA	NA	0	NA	NA	NA
CYP2C19	*16/*19	NA	NA	0	NA	NA	NA
CYP2C19	*16/*22	NA	NA	0	NA	NA	NA
CYP2C19	*16/*23	NA	NA	0	NA	NA	NA
CYP2C19	*16/*24	NA	NA	0	NA	NA	NA
CYP2C19	*16/*25	NA	NA	0	NA	NA	NA
CYP2C19	*16/*26	NA	NA	0	NA	NA	NA
CYP2C19	*16/*28	NA	NA	0	NA	NA	NA
CYP2C19	*16/*29	NA	NA	0	NA	NA	NA
CYP2C19	*16/*30	NA	NA	0	NA	NA	NA
CYP2C19	*16/*31	NA	NA	0	NA	NA	NA
CYP2C19	*16/*32	NA	NA	0	NA	NA	NA
CYP2C19	*16/*33	NA	NA	0	NA	NA	NA
CYP2C19	*16/*34	NA	NA	0	NA	NA	NA
CYP2C19	*16/*35	NA	NA	0	NA	NA	NA
CYP2C19	*16/*36	NA	NA	0	NA	NA	NA
CYP2C19	*16/*37	NA	NA	0	NA	NA	NA
CYP2C19	*16/*38	NA	NA	0	NA	NA	NA
CYP2C19	*17/*22	NA	NA	0	NA	NA	NA
CYP2C19	*17/*35	NA	NA	0	NA	NA	NA
CYP2C19	*18/*22	NA	NA	0	NA	NA	NA
CYP2C19	*18/*35	NA	NA	0	NA	NA	NA
CYP2C19	*19/*22	NA	NA	0	NA	NA	NA
CYP2C19	*19/*35	NA	NA	0	NA	NA	NA
CYP2C19	*2/*10	NA	NA	0	NA	NA	NA
CYP2C19	*2/*12	NA	NA	0	NA	NA	NA
CYP2C19	*2/*13	NA	NA	0.000656	NA	NA	NA
CYP2C19	*2/*14	NA	NA	1.37e-06	NA	NA	NA
CYP2C19	*2/*15	NA	NA	0.000587	NA	NA	NA
CYP2C19	*2/*16	NA	NA	0	NA	NA	NA
CYP2C19	*2/*22	NA	NA	0	NA	NA	NA
CYP2C19	*2/*3	NA	NA	0.000501	NA	NA	NA
CYP2C19	*2/*35	NA	NA	0	NA	NA	NA
CYP2C19	*2/*4	NA	NA	0.000582	NA	NA	NA
CYP2C19	*2/*5	NA	NA	1.13e-05	NA	NA	NA
CYP2C19	*2/*6	NA	NA	8.74e-05	NA	NA	NA
CYP2C19	*2/*7	NA	NA	0	NA	NA	NA
CYP2C19	*2/*8	NA	NA	0.000985	NA	NA	NA
CYP2C19	*2/*9	NA	NA	0.000194	NA	NA	NA
CYP2C19	*22/*22	NA	NA	0	NA	NA	NA
CYP2C19	*22/*23	NA	NA	0	NA	NA	NA
CYP2C19	*22/*24	NA	NA	0	NA	NA	NA
CYP2C19	*22/*25	NA	NA	0	NA	NA	NA
CYP2C19	*22/*26	NA	NA	0	NA	NA	NA
CYP2C19	*22/*28	NA	NA	0	NA	NA	NA
CYP2C19	*22/*29	NA	NA	0	NA	NA	NA
CYP2C19	*22/*30	NA	NA	0	NA	NA	NA
CYP2C19	*22/*31	NA	NA	0	NA	NA	NA
CYP2C19	*22/*32	NA	NA	0	NA	NA	NA
CYP2C19	*22/*33	NA	NA	0	NA	NA	NA
CYP2C19	*22/*34	NA	NA	0	NA	NA	NA
CYP2C19	*22/*35	NA	NA	0	NA	NA	NA
CYP2C19	*22/*36	NA	NA	0	NA	NA	NA
CYP2C19	*22/*37	NA	NA	0	NA	NA	NA
CYP2C19	*22/*38	NA	NA	0	NA	NA	NA
CYP2C19	*23/*35	NA	NA	0	NA	NA	NA
CYP2C19	*24/*35	NA	NA	0	NA	NA	NA
CYP2C19	*25/*35	NA	NA	0	NA	NA	NA
CYP2C19	*26/*35	NA	NA	0	NA	NA	NA
CYP2C19	*28/*35	NA	NA	0	NA	NA	NA
CYP2C19	*29/*35	NA	NA	0	NA	NA	NA
CYP2C19	*3/*10	NA	NA	0	NA	NA	NA
CYP2C19	*3/*12	NA	NA	0	NA	NA	NA
CYP2C19	*3/*13	NA	NA	7.65e-06	NA	NA	NA
CYP2C19	*3/*14	NA	NA	1.6e-08	NA	NA	NA
CYP2C19	*3/*15	NA	NA	6.84e-06	NA	NA	NA
CYP2C19	*3/*16	NA	NA	0	NA	NA	NA
CYP2C19	*3/*17	NA	NA	0.00074	NA	NA	NA
CYP2C19	*3/*22	NA	NA	0	NA	NA	NA
CYP2C19	*3/*3	NA	NA	2.92e-06	NA	NA	NA
CYP2C19	*3/*35	NA	NA	0	NA	NA	NA
CYP2C19	*3/*4	NA	NA	6.78e-06	NA	NA	NA
CYP2C19	*3/*5	NA	NA	1.32e-07	NA	NA	NA
CYP2C19	*3/*6	NA	NA	1.02e-06	NA	NA	NA
CYP2C19	*3/*7	NA	NA	0	NA	NA	NA
CYP2C19	*3/*8	NA	NA	1.15e-05	NA	NA	NA
CYP2C19	*3/*9	NA	NA	2.26e-06	NA	NA	NA
CYP2C19	*30/*35	NA	NA	0	NA	NA	NA
CYP2C19	*31/*35	NA	NA	0	NA	NA	NA
CYP2C19	*32/*35	NA	NA	0	NA	NA	NA
CYP2C19	*33/*35	NA	NA	0	NA	NA	NA
CYP2C19	*34/*35	NA	NA	0	NA	NA	NA
CYP2C19	*35/*35	NA	NA	0	NA	NA	NA
CYP2C19	*35/*36	NA	NA	0	NA	NA	NA
CYP2C19	*35/*37	NA	NA	0	NA	NA	NA
CYP2C19	*35/*38	NA	NA	0	NA	NA	NA
CYP2C19	*4/*10	NA	NA	0	NA	NA	NA
CYP2C19	*4/*12	NA	NA	0	NA	NA	NA
CYP2C19	*4/*13	NA	NA	8.87e-06	NA	NA	NA
CYP2C19	*4/*14	NA	NA	1.86e-08	NA	NA	NA
CYP2C19	*4/*15	NA	NA	7.94e-06	NA	NA	NA
CYP2C19	*4/*16	NA	NA	0	NA	NA	NA
CYP2C19	*4/*17	NA	NA	0.000859	NA	NA	NA
CYP2C19	*4/*22	NA	NA	0	NA	NA	NA
CYP2C19	*4/*35	NA	NA	0	NA	NA	NA
CYP2C19	*4/*4	NA	NA	3.94e-06	NA	NA	NA
CYP2C19	*4/*5	NA	NA	1.53e-07	NA	NA	NA
CYP2C19	*4/*6	NA	NA	1.18e-06	NA	NA	NA
CYP2C19	*4/*7	NA	NA	0	NA	NA	NA
CYP2C19	*4/*8	NA	NA	1.33e-05	NA	NA	NA
CYP2C19	*4/*9	NA	NA	2.62e-06	NA	NA	NA
CYP2C19	*5/*10	NA	NA	0	NA	NA	NA
CYP2C19	*5/*12	NA	NA	0	NA	NA	NA
CYP2C19	*5/*13	NA	NA	1.72e-07	NA	NA	NA
CYP2C19	*5/*14	NA	NA	3.61e-10	NA	NA	NA
CYP2C19	*5/*15	NA	NA	1.54e-07	NA	NA	NA
CYP2C19	*5/*16	NA	NA	0	NA	NA	NA
CYP2C19	*5/*17	NA	NA	1.67e-05	NA	NA	NA
CYP2C19	*5/*22	NA	NA	0	NA	NA	NA
CYP2C19	*5/*35	NA	NA	0	NA	NA	NA
CYP2C19	*5/*5	NA	NA	1.49e-09	NA	NA	NA
CYP2C19	*5/*6	NA	NA	2.3e-08	NA	NA	NA
CYP2C19	*5/*7	NA	NA	0	NA	NA	NA
CYP2C19	*5/*8	NA	NA	2.59e-07	NA	NA	NA
CYP2C19	*5/*9	NA	NA	5.09e-08	NA	NA	NA
CYP2C19	*6/*10	NA	NA	0	NA	NA	NA
CYP2C19	*6/*12	NA	NA	0	NA	NA	NA
CYP2C19	*6/*13	NA	NA	1.33e-06	NA	NA	NA
CYP2C19	*6/*14	NA	NA	2.79e-09	NA	NA	NA
CYP2C19	*6/*15	NA	NA	1.19e-06	NA	NA	NA
CYP2C19	*6/*16	NA	NA	0	NA	NA	NA
CYP2C19	*6/*17	NA	NA	0.000129	NA	NA	NA
CYP2C19	*6/*22	NA	NA	0	NA	NA	NA
CYP2C19	*6/*35	NA	NA	0	NA	NA	NA
CYP2C19	*6/*6	NA	NA	8.88e-08	NA	NA	NA
CYP2C19	*6/*7	NA	NA	0	NA	NA	NA
CYP2C19	*6/*8	NA	NA	2e-06	NA	NA	NA
CYP2C19	*6/*9	NA	NA	3.94e-07	NA	NA	NA
CYP2C19	*7/*10	NA	NA	0	NA	NA	NA
CYP2C19	*7/*11	NA	NA	0	NA	NA	NA
CYP2C19	*7/*12	NA	NA	0	NA	NA	NA
CYP2C19	*7/*13	NA	NA	0	NA	NA	NA
CYP2C19	*7/*14	NA	NA	0	NA	NA	NA
CYP2C19	*7/*15	NA	NA	0	NA	NA	NA
CYP2C19	*7/*16	NA	NA	0	NA	NA	NA
CYP2C19	*7/*17	NA	NA	0	NA	NA	NA
CYP2C19	*7/*18	NA	NA	0	NA	NA	NA
CYP2C19	*7/*19	NA	NA	0	NA	NA	NA
CYP2C19	*7/*22	NA	NA	0	NA	NA	NA
CYP2C19	*7/*23	NA	NA	0	NA	NA	NA
CYP2C19	*7/*24	NA	NA	0	NA	NA	NA
CYP2C19	*7/*25	NA	NA	0	NA	NA	NA
CYP2C19	*7/*26	NA	NA	0	NA	NA	NA
CYP2C19	*7/*28	NA	NA	0	NA	NA	NA
CYP2C19	*7/*29	NA	NA	0	NA	NA	NA
CYP2C19	*7/*30	NA	NA	0	NA	NA	NA
CYP2C19	*7/*31	NA	NA	0	NA	NA	NA
CYP2C19	*7/*32	NA	NA	0	NA	NA	NA
CYP2C19	*7/*33	NA	NA	0	NA	NA	NA
CYP2C19	*7/*34	NA	NA	0	NA	NA	NA
CYP2C19	*7/*35	NA	NA	0	NA	NA	NA
CYP2C19	*7/*36	NA	NA	0	NA	NA	NA
CYP2C19	*7/*37	NA	NA	0	NA	NA	NA
CYP2C19	*7/*38	NA	NA	0	NA	NA	NA
CYP2C19	*7/*7	NA	NA	0	NA	NA	NA
CYP2C19	*7/*8	NA	NA	0	NA	NA	NA
CYP2C19	*7/*9	NA	NA	0	NA	NA	NA
CYP2C19	*8/*10	NA	NA	0	NA	NA	NA
CYP2C19	*8/*12	NA	NA	0	NA	NA	NA
CYP2C19	*8/*13	NA	NA	1.5e-05	NA	NA	NA
CYP2C19	*8/*14	NA	NA	3.15e-08	NA	NA	NA
CYP2C19	*8/*15	NA	NA	1.34e-05	NA	NA	NA
CYP2C19	*8/*16	NA	NA	0	NA	NA	NA
CYP2C19	*8/*17	NA	NA	0.00145	NA	NA	NA
CYP2C19	*8/*22	NA	NA	0	NA	NA	NA
CYP2C19	*8/*35	NA	NA	0	NA	NA	NA
CYP2C19	*8/*8	NA	NA	1.13e-05	NA	NA	NA
CYP2C19	*8/*9	NA	NA	4.43e-06	NA	NA	NA
CYP2C19	*9/*10	NA	NA	0	NA	NA	NA
CYP2C19	*9/*12	NA	NA	0	NA	NA	NA
CYP2C19	*9/*13	NA	NA	2.95e-06	NA	NA	NA
CYP2C19	*9/*14	NA	NA	6.19e-09	NA	NA	NA
CYP2C19	*9/*15	NA	NA	2.64e-06	NA	NA	NA
CYP2C19	*9/*16	NA	NA	0	NA	NA	NA
CYP2C19	*9/*17	NA	NA	0.000286	NA	NA	NA
CYP2C19	*9/*22	NA	NA	0	NA	NA	NA
CYP2C19	*9/*35	NA	NA	0	NA	NA	NA
CYP2C19	*9/*9	NA	NA	4.36e-07	NA	NA	NA
CYP2C19	*8/*8	NA	NA	1.13e-05	NA	NA	NA
CYP2C19	*8/*9	NA	NA	4.43e-06	NA	NA	NA
CYP2C19	*9/*10	NA	NA	0	NA	NA	NA
CYP2C19	*9/*12	NA	NA	0	NA	NA	NA
CYP2C19	*9/*13	NA	NA	2.95e-06	NA	NA	NA
CYP2C19	*9/*14	NA	NA	6.19e-09	NA	NA	NA
CYP2C19	*9/*15	NA	NA	2.64e-06	NA	NA	NA
CYP2C19	*9/*16	NA	NA	0	NA	NA	NA
CYP2C19	*9/*17	NA	NA	0.000286	NA	NA	NA
CYP2C19	*9/*22	NA	NA	0	NA	NA	NA
CYP2C19	*9/*35	NA	NA	0	NA	NA	NA
CYP2C19	*9/*9	NA	NA	4.36e-07	NA	NA	NA
CYP2C9	Reference / *1	NA	NA	0.629	NA	NA	NA
CYP2C9	*1/*4	NA	NA	0	NA	NA	NA
CYP2C9	*1/*6	NA	NA	0.000445	NA	NA	NA
CYP2C9	*11/*11	NA	NA	2.7e-06	NA	NA	NA
CYP2C9	*2/*4	NA	NA	0	NA	NA	NA
CYP2C9	*2/*5	NA	NA	4.44e-05	NA	NA	NA
CYP2C9	*2/*6	NA	NA	7.14e-05	NA	NA	NA
CYP2C9	*2/*8	NA	NA	0.00046	NA	NA	NA
CYP2C9	*3/*11	NA	NA	0.000248	NA	NA	NA
CYP2C9	*3/*4	NA	NA	0	NA	NA	NA
CYP2C9	*3/*5	NA	NA	2.64e-05	NA	NA	NA
CYP2C9	*3/*6	NA	NA	4.23e-05	NA	NA	NA
CYP2C9	*3/*8	NA	NA	0.000273	NA	NA	NA
CYP2C9	*4/*10	NA	NA	0	NA	NA	NA
CYP2C9	*4/*11	NA	NA	0	NA	NA	NA
CYP2C9	*4/*12	NA	NA	0	NA	NA	NA
CYP2C9	*4/*13	NA	NA	0	NA	NA	NA
CYP2C9	*4/*14	NA	NA	0	NA	NA	NA
CYP2C9	*4/*15	NA	NA	0	NA	NA	NA
CYP2C9	*4/*16	NA	NA	0	NA	NA	NA
CYP2C9	*4/*17	NA	NA	0	NA	NA	NA
CYP2C9	*4/*18	NA	NA	0	NA	NA	NA
CYP2C9	*4/*19	NA	NA	0	NA	NA	NA
CYP2C9	*4/*20	NA	NA	0	NA	NA	NA
CYP2C9	*4/*21	NA	NA	0	NA	NA	NA
CYP2C9	*4/*22	NA	NA	0	NA	NA	NA
CYP2C9	*4/*23	NA	NA	0	NA	NA	NA
CYP2C9	*4/*24	NA	NA	0	NA	NA	NA
CYP2C9	*4/*25	NA	NA	0	NA	NA	NA
CYP2C9	*4/*26	NA	NA	0	NA	NA	NA
CYP2C9	*4/*27	NA	NA	0	NA	NA	NA
CYP2C9	*4/*28	NA	NA	0	NA	NA	NA
CYP2C9	*4/*29	NA	NA	0	NA	NA	NA
CYP2C9	*4/*30	NA	NA	0	NA	NA	NA
CYP2C9	*4/*31	NA	NA	0	NA	NA	NA
CYP2C9	*4/*32	NA	NA	0	NA	NA	NA
CYP2C9	*4/*33	NA	NA	0	NA	NA	NA
CYP2C9	*4/*34	NA	NA	0	NA	NA	NA
CYP2C9	*4/*35	NA	NA	0	NA	NA	NA
CYP2C9	*4/*36	NA	NA	0	NA	NA	NA
CYP2C9	*4/*37	NA	NA	0	NA	NA	NA
CYP2C9	*4/*38	NA	NA	0	NA	NA	NA
CYP2C9	*4/*39	NA	NA	0	NA	NA	NA
CYP2C9	*4/*4	NA	NA	0	NA	NA	NA
CYP2C9	*4/*40	NA	NA	0	NA	NA	NA
CYP2C9	*4/*41	NA	NA	0	NA	NA	NA
CYP2C9	*4/*42	NA	NA	0	NA	NA	NA
CYP2C9	*4/*43	NA	NA	0	NA	NA	NA
CYP2C9	*4/*44	NA	NA	0	NA	NA	NA
CYP2C9	*4/*45	NA	NA	0	NA	NA	NA
CYP2C9	*4/*46	NA	NA	0	NA	NA	NA
CYP2C9	*4/*47	NA	NA	0	NA	NA	NA
CYP2C9	*4/*48	NA	NA	0	NA	NA	NA
CYP2C9	*4/*49	NA	NA	0	NA	NA	NA
CYP2C9	*4/*5	NA	NA	0	NA	NA	NA
CYP2C9	*4/*50	NA	NA	0	NA	NA	NA
CYP2C9	*4/*51	NA	NA	0	NA	NA	NA
CYP2C9	*4/*52	NA	NA	0	NA	NA	NA
CYP2C9	*4/*53	NA	NA	0	NA	NA	NA
CYP2C9	*4/*54	NA	NA	0	NA	NA	NA
CYP2C9	*4/*55	NA	NA	0	NA	NA	NA
CYP2C9	*4/*56	NA	NA	0	NA	NA	NA
CYP2C9	*4/*57	NA	NA	0	NA	NA	NA
CYP2C9	*4/*58	NA	NA	0	NA	NA	NA
CYP2C9	*4/*59	NA	NA	0	NA	NA	NA
CYP2C9	*4/*6	NA	NA	0	NA	NA	NA
CYP2C9	*4/*60	NA	NA	0	NA	NA	NA
CYP2C9	*4/*61	NA	NA	0	NA	NA	NA
CYP2C9	*4/*7	NA	NA	0	NA	NA	NA
CYP2C9	*4/*8	NA	NA	0	NA	NA	NA
CYP2C9	*4/*9	NA	NA	0	NA	NA	NA
CYP2C9	*5/*11	NA	NA	5.74e-07	NA	NA	NA
CYP2C9	*5/*5	NA	NA	3.04e-08	NA	NA	NA
CYP2C9	*5/*6	NA	NA	9.78e-08	NA	NA	NA
CYP2C9	*5/*8	NA	NA	6.3e-07	NA	NA	NA
CYP2C9	*6/*11	NA	NA	9.22e-07	NA	NA	NA
CYP2C9	*6/*6	NA	NA	7.85e-08	NA	NA	NA
CYP2C9	*6/*8	NA	NA	1.01e-06	NA	NA	NA
CYP2C9	*8/*11	NA	NA	5.94e-06	NA	NA	NA
CYP2C9	*8/*8	NA	NA	3.26e-06	NA	NA	NA
CYP2D6	Reference / *1	NA	NA	0.0359	NA	NA	NA
CYP2D6	*1/*10x2	NA	NA	4.09e-05	NA	NA	NA
CYP2D6	*1/*11	NA	NA	5.95e-05	NA	NA	NA
CYP2D6	*1/*115	NA	NA	0	NA	NA	NA
CYP2D6	*1/*116	NA	NA	0	NA	NA	NA
CYP2D6	*1/*117	NA	NA	0	NA	NA	NA
CYP2D6	*1/*118	NA	NA	0	NA	NA	NA
CYP2D6	*1/*119	NA	NA	0	NA	NA	NA
CYP2D6	*1/*12	NA	NA	5.82e-05	NA	NA	NA
CYP2D6	*1/*120	NA	NA	0	NA	NA	NA
CYP2D6	*1/*121	NA	NA	0	NA	NA	NA
CYP2D6	*1/*122	NA	NA	0	NA	NA	NA
CYP2D6	*1/*123	NA	NA	0	NA	NA	NA
CYP2D6	*1/*124	NA	NA	0	NA	NA	NA
CYP2D6	*1/*125	NA	NA	0	NA	NA	NA
CYP2D6	*1/*126	NA	NA	0	NA	NA	NA
CYP2D6	*1/*127	NA	NA	0	NA	NA	NA
CYP2D6	*1/*128	NA	NA	0	NA	NA	NA
CYP2D6	*1/*129	NA	NA	0	NA	NA	NA
CYP2D6	*1/*130	NA	NA	0	NA	NA	NA
CYP2D6	*1/*131	NA	NA	0	NA	NA	NA
CYP2D6	*1/*132	NA	NA	0	NA	NA	NA
CYP2D6	*1/*133	NA	NA	0	NA	NA	NA
CYP2D6	*1/*134	NA	NA	0	NA	NA	NA
CYP2D6	*1/*135	NA	NA	0	NA	NA	NA
CYP2D6	*1/*136	NA	NA	0	NA	NA	NA
CYP2D6	*1/*137	NA	NA	0	NA	NA	NA
CYP2D6	*1/*138	NA	NA	0	NA	NA	NA
CYP2D6	*1/*139	NA	NA	0	NA	NA	NA
CYP2D6	*1/*14	NA	NA	0	NA	NA	NA
CYP2D6	*1/*15	NA	NA	0.000195	NA	NA	NA
CYP2D6	*1/*17x2	NA	NA	0	NA	NA	NA
CYP2D6	*1/*18	NA	NA	0	NA	NA	NA
CYP2D6	*1/*19	NA	NA	0.000119	NA	NA	NA
CYP2D6	*1/*1>=3	NA	NA	0.00114	NA	NA	NA
CYP2D6	*1/*1x2	NA	NA	0.00314	NA	NA	NA
CYP2D6	*1/*20	NA	NA	0	NA	NA	NA
CYP2D6	*1/*21	NA	NA	0	NA	NA	NA
CYP2D6	*1/*25	NA	NA	0	NA	NA	NA
CYP2D6	*1/*26	NA	NA	0	NA	NA	NA
CYP2D6	*1/*29	NA	NA	0.000401	NA	NA	NA
CYP2D6	*1/*29x2	NA	NA	0	NA	NA	NA
CYP2D6	*1/*30	NA	NA	0	NA	NA	NA
CYP2D6	*1/*34	NA	NA	0.00725	NA	NA	NA
CYP2D6	*1/*36	NA	NA	6.72e-05	NA	NA	NA
CYP2D6	*1/*36x2	NA	NA	0	NA	NA	NA
CYP2D6	*1/*38	NA	NA	0	NA	NA	NA
CYP2D6	*1/*39	NA	NA	0.00619	NA	NA	NA
CYP2D6	*1/*3x2	NA	NA	3.79e-05	NA	NA	NA
CYP2D6	*1/*40	NA	NA	0.000406	NA	NA	NA
CYP2D6	*1/*41x2	NA	NA	0.000129	NA	NA	NA
CYP2D6	*1/*42	NA	NA	0	NA	NA	NA
CYP2D6	*1/*44	NA	NA	0	NA	NA	NA
CYP2D6	*1/*45x2	NA	NA	0	NA	NA	NA
CYP2D6	*1/*4>=2	NA	NA	0.0025	NA	NA	NA
CYP2D6	*1/*50	NA	NA	0	NA	NA	NA
CYP2D6	*1/*54	NA	NA	0	NA	NA	NA
CYP2D6	*1/*56	NA	NA	0.000514	NA	NA	NA
CYP2D6	*1/*58	NA	NA	0	NA	NA	NA
CYP2D6	*1/*59	NA	NA	0.00246	NA	NA	NA
CYP2D6	*1/*6	NA	NA	0.00421	NA	NA	NA
CYP2D6	*1/*6x2	NA	NA	0	NA	NA	NA
CYP2D6	*1/*7	NA	NA	0.000202	NA	NA	NA
CYP2D6	*1/*70	NA	NA	0	NA	NA	NA
CYP2D6	*1/*8	NA	NA	8.43e-05	NA	NA	NA
CYP2D6	*1/*9x2	NA	NA	3.79e-05	NA	NA	NA
CYP2D6	*10/*10	NA	NA	0.000248	NA	NA	NA
CYP2D6	*10/*10x2	NA	NA	3.4e-06	NA	NA	NA
CYP2D6	*10/*11	NA	NA	4.94e-06	NA	NA	NA
CYP2D6	*10/*115	NA	NA	0	NA	NA	NA
CYP2D6	*10/*116	NA	NA	0	NA	NA	NA
CYP2D6	*10/*117	NA	NA	0	NA	NA	NA
CYP2D6	*10/*118	NA	NA	0	NA	NA	NA
CYP2D6	*10/*119	NA	NA	0	NA	NA	NA
CYP2D6	*10/*12	NA	NA	4.83e-06	NA	NA	NA
CYP2D6	*10/*120	NA	NA	0	NA	NA	NA
CYP2D6	*10/*121	NA	NA	0	NA	NA	NA
CYP2D6	*10/*122	NA	NA	0	NA	NA	NA
CYP2D6	*10/*123	NA	NA	0	NA	NA	NA
CYP2D6	*10/*124	NA	NA	0	NA	NA	NA
CYP2D6	*10/*125	NA	NA	0	NA	NA	NA
CYP2D6	*10/*126	NA	NA	0	NA	NA	NA
CYP2D6	*10/*127	NA	NA	0	NA	NA	NA
CYP2D6	*10/*128	NA	NA	0	NA	NA	NA
CYP2D6	*10/*129	NA	NA	0	NA	NA	NA
CYP2D6	*10/*13	NA	NA	0	NA	NA	NA
CYP2D6	*10/*130	NA	NA	0	NA	NA	NA
CYP2D6	*10/*131	NA	NA	0	NA	NA	NA
CYP2D6	*10/*132	NA	NA	0	NA	NA	NA
CYP2D6	*10/*133	NA	NA	0	NA	NA	NA
CYP2D6	*10/*134	NA	NA	0	NA	NA	NA
CYP2D6	*10/*135	NA	NA	0	NA	NA	NA
CYP2D6	*10/*136	NA	NA	0	NA	NA	NA
CYP2D6	*10/*137	NA	NA	0	NA	NA	NA
CYP2D6	*10/*138	NA	NA	0	NA	NA	NA
CYP2D6	*10/*139	NA	NA	0	NA	NA	NA
CYP2D6	*10/*14	NA	NA	0	NA	NA	NA
CYP2D6	*10/*15	NA	NA	1.62e-05	NA	NA	NA
CYP2D6	*10/*17	NA	NA	0.000124	NA	NA	NA
CYP2D6	*10/*17x2	NA	NA	0	NA	NA	NA
CYP2D6	*10/*18	NA	NA	0	NA	NA	NA
CYP2D6	*10/*19	NA	NA	9.89e-06	NA	NA	NA
CYP2D6	*10/*20	NA	NA	0	NA	NA	NA
CYP2D6	*10/*21	NA	NA	0	NA	NA	NA
CYP2D6	*10/*25	NA	NA	0	NA	NA	NA
CYP2D6	*10/*26	NA	NA	0	NA	NA	NA
CYP2D6	*10/*28	NA	NA	0	NA	NA	NA
CYP2D6	*10/*29	NA	NA	3.33e-05	NA	NA	NA
CYP2D6	*10/*29x2	NA	NA	0	NA	NA	NA
CYP2D6	*10/*30	NA	NA	0	NA	NA	NA
CYP2D6	*10/*31	NA	NA	3.69e-05	NA	NA	NA
CYP2D6	*10/*33	NA	NA	0.000598	NA	NA	NA
CYP2D6	*10/*34	NA	NA	0.000603	NA	NA	NA
CYP2D6	*10/*35x2	NA	NA	1.83e-05	NA	NA	NA
CYP2D6	*10/*36	NA	NA	5.58e-06	NA	NA	NA
CYP2D6	*10/*36x2	NA	NA	0	NA	NA	NA
CYP2D6	*10/*38	NA	NA	0	NA	NA	NA
CYP2D6	*10/*39	NA	NA	0.000514	NA	NA	NA
CYP2D6	*10/*40	NA	NA	3.37e-05	NA	NA	NA
CYP2D6	*10/*41	NA	NA	0.00291	NA	NA	NA
CYP2D6	*10/*41x2	NA	NA	1.07e-05	NA	NA	NA
CYP2D6	*10/*42	NA	NA	0	NA	NA	NA
CYP2D6	*10/*43	NA	NA	0	NA	NA	NA
CYP2D6	*10/*44	NA	NA	0	NA	NA	NA
CYP2D6	*10/*45x2	NA	NA	0	NA	NA	NA
CYP2D6	*10/*50	NA	NA	0	NA	NA	NA
CYP2D6	*10/*54	NA	NA	0	NA	NA	NA
CYP2D6	*10/*56	NA	NA	4.27e-05	NA	NA	NA
CYP2D6	*10/*58	NA	NA	0	NA	NA	NA
CYP2D6	*10/*59	NA	NA	0.000205	NA	NA	NA
CYP2D6	*10/*70	NA	NA	0	NA	NA	NA
CYP2D6	*10x2/*10x2	NA	NA	1.17e-08	NA	NA	NA
CYP2D6	*10x2/*11	NA	NA	3.39e-08	NA	NA	NA
CYP2D6	*10x2/*115	NA	NA	0	NA	NA	NA
CYP2D6	*10x2/*116	NA	NA	0	NA	NA	NA
CYP2D6	*10x2/*117	NA	NA	0	NA	NA	NA
CYP2D6	*10x2/*118	NA	NA	0	NA	NA	NA
CYP2D6	*10x2/*119	NA	NA	0	NA	NA	NA
CYP2D6	*10x2/*12	NA	NA	3.32e-08	NA	NA	NA
CYP2D6	*10x2/*120	NA	NA	0	NA	NA	NA
CYP2D6	*10x2/*121	NA	NA	0	NA	NA	NA
CYP2D6	*10x2/*122	NA	NA	0	NA	NA	NA
CYP2D6	*10x2/*123	NA	NA	0	NA	NA	NA
CYP2D6	*10x2/*124	NA	NA	0	NA	NA	NA
CYP2D6	*10x2/*125	NA	NA	0	NA	NA	NA
CYP2D6	*10x2/*126	NA	NA	0	NA	NA	NA
CYP2D6	*10x2/*127	NA	NA	0	NA	NA	NA
CYP2D6	*10x2/*128	NA	NA	0	NA	NA	NA
CYP2D6	*10x2/*129	NA	NA	0	NA	NA	NA
CYP2D6	*10x2/*13	NA	NA	0	NA	NA	NA
CYP2D6	*10x2/*130	NA	NA	0	NA	NA	NA
CYP2D6	*10x2/*131	NA	NA	0	NA	NA	NA
CYP2D6	*10x2/*132	NA	NA	0	NA	NA	NA
CYP2D6	*10x2/*133	NA	NA	0	NA	NA	NA
CYP2D6	*10x2/*134	NA	NA	0	NA	NA	NA
CYP2D6	*10x2/*135	NA	NA	0	NA	NA	NA
CYP2D6	*10x2/*136	NA	NA	0	NA	NA	NA
CYP2D6	*10x2/*137	NA	NA	0	NA	NA	NA
CYP2D6	*10x2/*138	NA	NA	0	NA	NA	NA
CYP2D6	*10x2/*139	NA	NA	0	NA	NA	NA
CYP2D6	*10x2/*14	NA	NA	0	NA	NA	NA
CYP2D6	*10x2/*15	NA	NA	1.11e-07	NA	NA	NA
CYP2D6	*10x2/*17	NA	NA	8.51e-07	NA	NA	NA
CYP2D6	*10x2/*17x2	NA	NA	0	NA	NA	NA
CYP2D6	*10x2/*18	NA	NA	0	NA	NA	NA
CYP2D6	*10x2/*19	NA	NA	6.78e-08	NA	NA	NA
CYP2D6	*10x2/*20	NA	NA	0	NA	NA	NA
CYP2D6	*10x2/*21	NA	NA	0	NA	NA	NA
CYP2D6	*10x2/*25	NA	NA	0	NA	NA	NA
CYP2D6	*10x2/*26	NA	NA	0	NA	NA	NA
CYP2D6	*10x2/*28	NA	NA	0	NA	NA	NA
CYP2D6	*10x2/*29	NA	NA	2.28e-07	NA	NA	NA
CYP2D6	*10x2/*29x2	NA	NA	0	NA	NA	NA
CYP2D6	*10x2/*30	NA	NA	0	NA	NA	NA
CYP2D6	*10x2/*31	NA	NA	2.53e-07	NA	NA	NA
CYP2D6	*10x2/*33	NA	NA	4.1e-06	NA	NA	NA
CYP2D6	*10x2/*34	NA	NA	4.13e-06	NA	NA	NA
CYP2D6	*10x2/*35	NA	NA	1.18e-05	NA	NA	NA
CYP2D6	*10x2/*35x2	NA	NA	1.26e-07	NA	NA	NA
CYP2D6	*10x2/*36	NA	NA	3.83e-08	NA	NA	NA
CYP2D6	*10x2/*36x2	NA	NA	0	NA	NA	NA
CYP2D6	*10x2/*38	NA	NA	0	NA	NA	NA
CYP2D6	*10x2/*39	NA	NA	3.53e-06	NA	NA	NA
CYP2D6	*10x2/*40	NA	NA	2.31e-07	NA	NA	NA
CYP2D6	*10x2/*41	NA	NA	2e-05	NA	NA	NA
CYP2D6	*10x2/*41x2	NA	NA	7.36e-08	NA	NA	NA
CYP2D6	*10x2/*42	NA	NA	0	NA	NA	NA
CYP2D6	*10x2/*43	NA	NA	0	NA	NA	NA
CYP2D6	*10x2/*44	NA	NA	0	NA	NA	NA
CYP2D6	*10x2/*45x2	NA	NA	0	NA	NA	NA
CYP2D6	*10x2/*50	NA	NA	0	NA	NA	NA
CYP2D6	*10x2/*54	NA	NA	0	NA	NA	NA
CYP2D6	*10x2/*56	NA	NA	2.93e-07	NA	NA	NA
CYP2D6	*10x2/*58	NA	NA	0	NA	NA	NA
CYP2D6	*10x2/*59	NA	NA	1.4e-06	NA	NA	NA
CYP2D6	*10x2/*70	NA	NA	0	NA	NA	NA
CYP2D6	*11/*11	NA	NA	2.46e-08	NA	NA	NA
CYP2D6	*11/*115	NA	NA	0	NA	NA	NA
CYP2D6	*11/*116	NA	NA	0	NA	NA	NA
CYP2D6	*11/*117	NA	NA	0	NA	NA	NA
CYP2D6	*11/*118	NA	NA	0	NA	NA	NA
CYP2D6	*11/*119	NA	NA	0	NA	NA	NA
CYP2D6	*11/*12	NA	NA	4.82e-08	NA	NA	NA
CYP2D6	*11/*120	NA	NA	0	NA	NA	NA
CYP2D6	*11/*121	NA	NA	0	NA	NA	NA
CYP2D6	*11/*122	NA	NA	0	NA	NA	NA
CYP2D6	*11/*123	NA	NA	0	NA	NA	NA
CYP2D6	*11/*124	NA	NA	0	NA	NA	NA
CYP2D6	*11/*125	NA	NA	0	NA	NA	NA
CYP2D6	*11/*126	NA	NA	0	NA	NA	NA
CYP2D6	*11/*127	NA	NA	0	NA	NA	NA
CYP2D6	*11/*128	NA	NA	0	NA	NA	NA
CYP2D6	*11/*129	NA	NA	0	NA	NA	NA
CYP2D6	*11/*13	NA	NA	0	NA	NA	NA
CYP2D6	*11/*130	NA	NA	0	NA	NA	NA
CYP2D6	*11/*131	NA	NA	0	NA	NA	NA
CYP2D6	*11/*132	NA	NA	0	NA	NA	NA
CYP2D6	*11/*133	NA	NA	0	NA	NA	NA
CYP2D6	*11/*134	NA	NA	0	NA	NA	NA
CYP2D6	*11/*135	NA	NA	0	NA	NA	NA
CYP2D6	*11/*136	NA	NA	0	NA	NA	NA
CYP2D6	*11/*137	NA	NA	0	NA	NA	NA
CYP2D6	*11/*138	NA	NA	0	NA	NA	NA
CYP2D6	*11/*139	NA	NA	0	NA	NA	NA
CYP2D6	*11/*14	NA	NA	0	NA	NA	NA
CYP2D6	*11/*15	NA	NA	1.61e-07	NA	NA	NA
CYP2D6	*11/*17	NA	NA	1.24e-06	NA	NA	NA
CYP2D6	*11/*17x2	NA	NA	0	NA	NA	NA
CYP2D6	*11/*18	NA	NA	0	NA	NA	NA
CYP2D6	*11/*19	NA	NA	9.85e-08	NA	NA	NA
CYP2D6	*11/*20	NA	NA	0	NA	NA	NA
CYP2D6	*11/*21	NA	NA	0	NA	NA	NA
CYP2D6	*11/*25	NA	NA	0	NA	NA	NA
CYP2D6	*11/*26	NA	NA	0	NA	NA	NA
CYP2D6	*11/*28	NA	NA	0	NA	NA	NA
CYP2D6	*11/*29	NA	NA	3.32e-07	NA	NA	NA
CYP2D6	*11/*29x2	NA	NA	0	NA	NA	NA
CYP2D6	*11/*30	NA	NA	0	NA	NA	NA
CYP2D6	*11/*31	NA	NA	3.68e-07	NA	NA	NA
CYP2D6	*11/*33	NA	NA	5.96e-06	NA	NA	NA
CYP2D6	*11/*34	NA	NA	6.01e-06	NA	NA	NA
CYP2D6	*11/*35	NA	NA	1.72e-05	NA	NA	NA
CYP2D6	*11/*35x2	NA	NA	1.82e-07	NA	NA	NA
CYP2D6	*11/*36	NA	NA	5.56e-08	NA	NA	NA
CYP2D6	*11/*36x2	NA	NA	0	NA	NA	NA
CYP2D6	*11/*38	NA	NA	0	NA	NA	NA
CYP2D6	*11/*39	NA	NA	5.13e-06	NA	NA	NA
CYP2D6	*11/*40	NA	NA	3.36e-07	NA	NA	NA
CYP2D6	*11/*41	NA	NA	2.9e-05	NA	NA	NA
CYP2D6	*11/*41x2	NA	NA	1.07e-07	NA	NA	NA
CYP2D6	*11/*42	NA	NA	0	NA	NA	NA
CYP2D6	*11/*43	NA	NA	0	NA	NA	NA
CYP2D6	*11/*44	NA	NA	0	NA	NA	NA
CYP2D6	*11/*45x2	NA	NA	0	NA	NA	NA
CYP2D6	*11/*50	NA	NA	0	NA	NA	NA
CYP2D6	*11/*54	NA	NA	0	NA	NA	NA
CYP2D6	*11/*56	NA	NA	4.26e-07	NA	NA	NA
CYP2D6	*11/*58	NA	NA	0	NA	NA	NA
CYP2D6	*11/*59	NA	NA	2.04e-06	NA	NA	NA
CYP2D6	*11/*70	NA	NA	0	NA	NA	NA
CYP2D6	*115/*115	NA	NA	0	NA	NA	NA
CYP2D6	*115/*116	NA	NA	0	NA	NA	NA
CYP2D6	*115/*117	NA	NA	0	NA	NA	NA
CYP2D6	*115/*118	NA	NA	0	NA	NA	NA
CYP2D6	*115/*119	NA	NA	0	NA	NA	NA
CYP2D6	*115/*120	NA	NA	0	NA	NA	NA
CYP2D6	*115/*121	NA	NA	0	NA	NA	NA
CYP2D6	*115/*122	NA	NA	0	NA	NA	NA
CYP2D6	*115/*123	NA	NA	0	NA	NA	NA
CYP2D6	*115/*124	NA	NA	0	NA	NA	NA
CYP2D6	*115/*125	NA	NA	0	NA	NA	NA
CYP2D6	*115/*126	NA	NA	0	NA	NA	NA
CYP2D6	*115/*127	NA	NA	0	NA	NA	NA
CYP2D6	*115/*128	NA	NA	0	NA	NA	NA
CYP2D6	*115/*129	NA	NA	0	NA	NA	NA
CYP2D6	*115/*130	NA	NA	0	NA	NA	NA
CYP2D6	*115/*131	NA	NA	0	NA	NA	NA
CYP2D6	*115/*132	NA	NA	0	NA	NA	NA
CYP2D6	*115/*133	NA	NA	0	NA	NA	NA
CYP2D6	*115/*134	NA	NA	0	NA	NA	NA
CYP2D6	*115/*135	NA	NA	0	NA	NA	NA
CYP2D6	*115/*136	NA	NA	0	NA	NA	NA
CYP2D6	*115/*137	NA	NA	0	NA	NA	NA
CYP2D6	*115/*138	NA	NA	0	NA	NA	NA
CYP2D6	*115/*139	NA	NA	0	NA	NA	NA
CYP2D6	*116/*116	NA	NA	0	NA	NA	NA
CYP2D6	*116/*117	NA	NA	0	NA	NA	NA
CYP2D6	*116/*118	NA	NA	0	NA	NA	NA
CYP2D6	*116/*119	NA	NA	0	NA	NA	NA
CYP2D6	*116/*120	NA	NA	0	NA	NA	NA
CYP2D6	*116/*121	NA	NA	0	NA	NA	NA
CYP2D6	*116/*122	NA	NA	0	NA	NA	NA
CYP2D6	*116/*123	NA	NA	0	NA	NA	NA
CYP2D6	*116/*124	NA	NA	0	NA	NA	NA
CYP2D6	*116/*125	NA	NA	0	NA	NA	NA
CYP2D6	*116/*126	NA	NA	0	NA	NA	NA
CYP2D6	*116/*127	NA	NA	0	NA	NA	NA
CYP2D6	*116/*128	NA	NA	0	NA	NA	NA
CYP2D6	*116/*129	NA	NA	0	NA	NA	NA
CYP2D6	*116/*130	NA	NA	0	NA	NA	NA
CYP2D6	*116/*131	NA	NA	0	NA	NA	NA
CYP2D6	*116/*132	NA	NA	0	NA	NA	NA
CYP2D6	*116/*133	NA	NA	0	NA	NA	NA
CYP2D6	*116/*134	NA	NA	0	NA	NA	NA
CYP2D6	*116/*135	NA	NA	0	NA	NA	NA
CYP2D6	*116/*136	NA	NA	0	NA	NA	NA
CYP2D6	*116/*137	NA	NA	0	NA	NA	NA
CYP2D6	*116/*138	NA	NA	0	NA	NA	NA
CYP2D6	*116/*139	NA	NA	0	NA	NA	NA
CYP2D6	*117/*117	NA	NA	0	NA	NA	NA
CYP2D6	*117/*118	NA	NA	0	NA	NA	NA
CYP2D6	*117/*119	NA	NA	0	NA	NA	NA
CYP2D6	*117/*120	NA	NA	0	NA	NA	NA
CYP2D6	*117/*121	NA	NA	0	NA	NA	NA
CYP2D6	*117/*122	NA	NA	0	NA	NA	NA
CYP2D6	*117/*123	NA	NA	0	NA	NA	NA
CYP2D6	*117/*124	NA	NA	0	NA	NA	NA
CYP2D6	*117/*125	NA	NA	0	NA	NA	NA
CYP2D6	*117/*126	NA	NA	0	NA	NA	NA
CYP2D6	*117/*127	NA	NA	0	NA	NA	NA
CYP2D6	*117/*128	NA	NA	0	NA	NA	NA
CYP2D6	*117/*129	NA	NA	0	NA	NA	NA
CYP2D6	*117/*130	NA	NA	0	NA	NA	NA
CYP2D6	*117/*131	NA	NA	0	NA	NA	NA
CYP2D6	*117/*132	NA	NA	0	NA	NA	NA
CYP2D6	*117/*133	NA	NA	0	NA	NA	NA
CYP2D6	*117/*134	NA	NA	0	NA	NA	NA
CYP2D6	*117/*135	NA	NA	0	NA	NA	NA
CYP2D6	*117/*136	NA	NA	0	NA	NA	NA
CYP2D6	*117/*137	NA	NA	0	NA	NA	NA
CYP2D6	*117/*138	NA	NA	0	NA	NA	NA
CYP2D6	*117/*139	NA	NA	0	NA	NA	NA
CYP2D6	*118/*118	NA	NA	0	NA	NA	NA
CYP2D6	*118/*119	NA	NA	0	NA	NA	NA
CYP2D6	*118/*120	NA	NA	0	NA	NA	NA
CYP2D6	*118/*121	NA	NA	0	NA	NA	NA
CYP2D6	*118/*122	NA	NA	0	NA	NA	NA
CYP2D6	*118/*123	NA	NA	0	NA	NA	NA
CYP2D6	*118/*124	NA	NA	0	NA	NA	NA
CYP2D6	*118/*125	NA	NA	0	NA	NA	NA
CYP2D6	*118/*126	NA	NA	0	NA	NA	NA
CYP2D6	*118/*127	NA	NA	0	NA	NA	NA
CYP2D6	*118/*128	NA	NA	0	NA	NA	NA
CYP2D6	*118/*129	NA	NA	0	NA	NA	NA
CYP2D6	*118/*130	NA	NA	0	NA	NA	NA
CYP2D6	*118/*131	NA	NA	0	NA	NA	NA
CYP2D6	*118/*132	NA	NA	0	NA	NA	NA
CYP2D6	*118/*133	NA	NA	0	NA	NA	NA
CYP2D6	*118/*134	NA	NA	0	NA	NA	NA
CYP2D6	*118/*135	NA	NA	0	NA	NA	NA
CYP2D6	*118/*136	NA	NA	0	NA	NA	NA
CYP2D6	*118/*137	NA	NA	0	NA	NA	NA
CYP2D6	*118/*138	NA	NA	0	NA	NA	NA
CYP2D6	*118/*139	NA	NA	0	NA	NA	NA
CYP2D6	*119/*119	NA	NA	0	NA	NA	NA
CYP2D6	*119/*120	NA	NA	0	NA	NA	NA
CYP2D6	*119/*121	NA	NA	0	NA	NA	NA
CYP2D6	*119/*122	NA	NA	0	NA	NA	NA
CYP2D6	*119/*123	NA	NA	0	NA	NA	NA
CYP2D6	*119/*124	NA	NA	0	NA	NA	NA
CYP2D6	*119/*125	NA	NA	0	NA	NA	NA
CYP2D6	*119/*126	NA	NA	0	NA	NA	NA
CYP2D6	*119/*127	NA	NA	0	NA	NA	NA
CYP2D6	*119/*128	NA	NA	0	NA	NA	NA
CYP2D6	*119/*129	NA	NA	0	NA	NA	NA
CYP2D6	*119/*130	NA	NA	0	NA	NA	NA
CYP2D6	*119/*131	NA	NA	0	NA	NA	NA
CYP2D6	*119/*132	NA	NA	0	NA	NA	NA
CYP2D6	*119/*133	NA	NA	0	NA	NA	NA
CYP2D6	*119/*134	NA	NA	0	NA	NA	NA
CYP2D6	*119/*135	NA	NA	0	NA	NA	NA
CYP2D6	*119/*136	NA	NA	0	NA	NA	NA
CYP2D6	*119/*137	NA	NA	0	NA	NA	NA
CYP2D6	*119/*138	NA	NA	0	NA	NA	NA
CYP2D6	*119/*139	NA	NA	0	NA	NA	NA
CYP2D6	*12/*115	NA	NA	0	NA	NA	NA
CYP2D6	*12/*116	NA	NA	0	NA	NA	NA
CYP2D6	*12/*117	NA	NA	0	NA	NA	NA
CYP2D6	*12/*118	NA	NA	0	NA	NA	NA
CYP2D6	*12/*119	NA	NA	0	NA	NA	NA
CYP2D6	*12/*12	NA	NA	2.35e-08	NA	NA	NA
CYP2D6	*12/*120	NA	NA	0	NA	NA	NA
CYP2D6	*12/*121	NA	NA	0	NA	NA	NA
CYP2D6	*12/*122	NA	NA	0	NA	NA	NA
CYP2D6	*12/*123	NA	NA	0	NA	NA	NA
CYP2D6	*12/*124	NA	NA	0	NA	NA	NA
CYP2D6	*12/*125	NA	NA	0	NA	NA	NA
CYP2D6	*12/*126	NA	NA	0	NA	NA	NA
CYP2D6	*12/*127	NA	NA	0	NA	NA	NA
CYP2D6	*12/*128	NA	NA	0	NA	NA	NA
CYP2D6	*12/*129	NA	NA	0	NA	NA	NA
CYP2D6	*12/*13	NA	NA	0	NA	NA	NA
CYP2D6	*12/*130	NA	NA	0	NA	NA	NA
CYP2D6	*12/*131	NA	NA	0	NA	NA	NA
CYP2D6	*12/*132	NA	NA	0	NA	NA	NA
CYP2D6	*12/*133	NA	NA	0	NA	NA	NA
CYP2D6	*12/*134	NA	NA	0	NA	NA	NA
CYP2D6	*12/*135	NA	NA	0	NA	NA	NA
CYP2D6	*12/*136	NA	NA	0	NA	NA	NA
CYP2D6	*12/*137	NA	NA	0	NA	NA	NA
CYP2D6	*12/*138	NA	NA	0	NA	NA	NA
CYP2D6	*12/*139	NA	NA	0	NA	NA	NA
CYP2D6	*12/*14	NA	NA	0	NA	NA	NA
CYP2D6	*12/*15	NA	NA	1.58e-07	NA	NA	NA
CYP2D6	*12/*17	NA	NA	1.21e-06	NA	NA	NA
CYP2D6	*12/*17x2	NA	NA	0	NA	NA	NA
CYP2D6	*12/*18	NA	NA	0	NA	NA	NA
CYP2D6	*12/*19	NA	NA	9.64e-08	NA	NA	NA
CYP2D6	*12/*20	NA	NA	0	NA	NA	NA
CYP2D6	*12/*21	NA	NA	0	NA	NA	NA
CYP2D6	*12/*25	NA	NA	0	NA	NA	NA
CYP2D6	*12/*26	NA	NA	0	NA	NA	NA
CYP2D6	*12/*28	NA	NA	0	NA	NA	NA
CYP2D6	*12/*29	NA	NA	3.25e-07	NA	NA	NA
CYP2D6	*12/*29x2	NA	NA	0	NA	NA	NA
CYP2D6	*12/*30	NA	NA	0	NA	NA	NA
CYP2D6	*12/*31	NA	NA	3.6e-07	NA	NA	NA
CYP2D6	*12/*33	NA	NA	5.83e-06	NA	NA	NA
CYP2D6	*12/*34	NA	NA	5.87e-06	NA	NA	NA
CYP2D6	*12/*35	NA	NA	1.68e-05	NA	NA	NA
CYP2D6	*12/*35x2	NA	NA	1.78e-07	NA	NA	NA
CYP2D6	*12/*36	NA	NA	5.44e-08	NA	NA	NA
CYP2D6	*12/*36x2	NA	NA	0	NA	NA	NA
CYP2D6	*12/*38	NA	NA	0	NA	NA	NA
CYP2D6	*12/*39	NA	NA	5.01e-06	NA	NA	NA
CYP2D6	*12/*40	NA	NA	3.29e-07	NA	NA	NA
CYP2D6	*12/*41	NA	NA	2.84e-05	NA	NA	NA
CYP2D6	*12/*41x2	NA	NA	1.05e-07	NA	NA	NA
CYP2D6	*12/*42	NA	NA	0	NA	NA	NA
CYP2D6	*12/*43	NA	NA	0	NA	NA	NA
CYP2D6	*12/*44	NA	NA	0	NA	NA	NA
CYP2D6	*12/*45x2	NA	NA	0	NA	NA	NA
CYP2D6	*12/*50	NA	NA	0	NA	NA	NA
CYP2D6	*12/*54	NA	NA	0	NA	NA	NA
CYP2D6	*12/*56	NA	NA	4.16e-07	NA	NA	NA
CYP2D6	*12/*58	NA	NA	0	NA	NA	NA
CYP2D6	*12/*59	NA	NA	1.99e-06	NA	NA	NA
CYP2D6	*12/*70	NA	NA	0	NA	NA	NA
CYP2D6	*120/*120	NA	NA	0	NA	NA	NA
CYP2D6	*120/*121	NA	NA	0	NA	NA	NA
CYP2D6	*120/*122	NA	NA	0	NA	NA	NA
CYP2D6	*120/*123	NA	NA	0	NA	NA	NA
CYP2D6	*120/*124	NA	NA	0	NA	NA	NA
CYP2D6	*120/*125	NA	NA	0	NA	NA	NA
CYP2D6	*120/*126	NA	NA	0	NA	NA	NA
CYP2D6	*120/*127	NA	NA	0	NA	NA	NA
CYP2D6	*120/*128	NA	NA	0	NA	NA	NA
CYP2D6	*120/*129	NA	NA	0	NA	NA	NA
CYP2D6	*120/*130	NA	NA	0	NA	NA	NA
CYP2D6	*120/*131	NA	NA	0	NA	NA	NA
CYP2D6	*120/*132	NA	NA	0	NA	NA	NA
CYP2D6	*120/*133	NA	NA	0	NA	NA	NA
CYP2D6	*120/*134	NA	NA	0	NA	NA	NA
CYP2D6	*120/*135	NA	NA	0	NA	NA	NA
CYP2D6	*120/*136	NA	NA	0	NA	NA	NA
CYP2D6	*120/*137	NA	NA	0	NA	NA	NA
CYP2D6	*120/*138	NA	NA	0	NA	NA	NA
CYP2D6	*120/*139	NA	NA	0	NA	NA	NA
CYP2D6	*121/*121	NA	NA	0	NA	NA	NA
CYP2D6	*121/*122	NA	NA	0	NA	NA	NA
CYP2D6	*121/*123	NA	NA	0	NA	NA	NA
CYP2D6	*121/*124	NA	NA	0	NA	NA	NA
CYP2D6	*121/*125	NA	NA	0	NA	NA	NA
CYP2D6	*121/*126	NA	NA	0	NA	NA	NA
CYP2D6	*121/*127	NA	NA	0	NA	NA	NA
CYP2D6	*121/*128	NA	NA	0	NA	NA	NA
CYP2D6	*121/*129	NA	NA	0	NA	NA	NA
CYP2D6	*121/*130	NA	NA	0	NA	NA	NA
CYP2D6	*121/*131	NA	NA	0	NA	NA	NA
CYP2D6	*121/*132	NA	NA	0	NA	NA	NA
CYP2D6	*121/*133	NA	NA	0	NA	NA	NA
CYP2D6	*121/*134	NA	NA	0	NA	NA	NA
CYP2D6	*121/*135	NA	NA	0	NA	NA	NA
CYP2D6	*121/*136	NA	NA	0	NA	NA	NA
CYP2D6	*121/*137	NA	NA	0	NA	NA	NA
CYP2D6	*121/*138	NA	NA	0	NA	NA	NA
CYP2D6	*121/*139	NA	NA	0	NA	NA	NA
CYP2D6	*122/*122	NA	NA	0	NA	NA	NA
CYP2D6	*122/*123	NA	NA	0	NA	NA	NA
CYP2D6	*122/*124	NA	NA	0	NA	NA	NA
CYP2D6	*122/*125	NA	NA	0	NA	NA	NA
CYP2D6	*122/*126	NA	NA	0	NA	NA	NA
CYP2D6	*122/*127	NA	NA	0	NA	NA	NA
CYP2D6	*122/*128	NA	NA	0	NA	NA	NA
CYP2D6	*122/*129	NA	NA	0	NA	NA	NA
CYP2D6	*122/*130	NA	NA	0	NA	NA	NA
CYP2D6	*122/*131	NA	NA	0	NA	NA	NA
CYP2D6	*122/*132	NA	NA	0	NA	NA	NA
CYP2D6	*122/*133	NA	NA	0	NA	NA	NA
CYP2D6	*122/*134	NA	NA	0	NA	NA	NA
CYP2D6	*122/*135	NA	NA	0	NA	NA	NA
CYP2D6	*122/*136	NA	NA	0	NA	NA	NA
CYP2D6	*122/*137	NA	NA	0	NA	NA	NA
CYP2D6	*122/*138	NA	NA	0	NA	NA	NA
CYP2D6	*122/*139	NA	NA	0	NA	NA	NA
CYP2D6	*123/*123	NA	NA	0	NA	NA	NA
CYP2D6	*123/*124	NA	NA	0	NA	NA	NA
CYP2D6	*123/*125	NA	NA	0	NA	NA	NA
CYP2D6	*123/*126	NA	NA	0	NA	NA	NA
CYP2D6	*123/*127	NA	NA	0	NA	NA	NA
CYP2D6	*123/*128	NA	NA	0	NA	NA	NA
CYP2D6	*123/*129	NA	NA	0	NA	NA	NA
CYP2D6	*123/*130	NA	NA	0	NA	NA	NA
CYP2D6	*123/*131	NA	NA	0	NA	NA	NA
CYP2D6	*123/*132	NA	NA	0	NA	NA	NA
CYP2D6	*123/*133	NA	NA	0	NA	NA	NA
CYP2D6	*123/*134	NA	NA	0	NA	NA	NA
CYP2D6	*123/*135	NA	NA	0	NA	NA	NA
CYP2D6	*123/*136	NA	NA	0	NA	NA	NA
CYP2D6	*123/*137	NA	NA	0	NA	NA	NA
CYP2D6	*123/*138	NA	NA	0	NA	NA	NA
CYP2D6	*123/*139	NA	NA	0	NA	NA	NA
CYP2D6	*124/*124	NA	NA	0	NA	NA	NA
CYP2D6	*124/*125	NA	NA	0	NA	NA	NA
CYP2D6	*124/*126	NA	NA	0	NA	NA	NA
CYP2D6	*124/*127	NA	NA	0	NA	NA	NA
CYP2D6	*124/*128	NA	NA	0	NA	NA	NA
CYP2D6	*124/*129	NA	NA	0	NA	NA	NA
CYP2D6	*124/*130	NA	NA	0	NA	NA	NA
CYP2D6	*124/*131	NA	NA	0	NA	NA	NA
CYP2D6	*124/*132	NA	NA	0	NA	NA	NA
CYP2D6	*124/*133	NA	NA	0	NA	NA	NA
CYP2D6	*124/*134	NA	NA	0	NA	NA	NA
CYP2D6	*124/*135	NA	NA	0	NA	NA	NA
CYP2D6	*124/*136	NA	NA	0	NA	NA	NA
CYP2D6	*124/*137	NA	NA	0	NA	NA	NA
CYP2D6	*124/*138	NA	NA	0	NA	NA	NA
CYP2D6	*124/*139	NA	NA	0	NA	NA	NA
CYP2D6	*125/*125	NA	NA	0	NA	NA	NA
CYP2D6	*125/*126	NA	NA	0	NA	NA	NA
CYP2D6	*125/*127	NA	NA	0	NA	NA	NA
CYP2D6	*125/*128	NA	NA	0	NA	NA	NA
CYP2D6	*125/*129	NA	NA	0	NA	NA	NA
CYP2D6	*125/*130	NA	NA	0	NA	NA	NA
CYP2D6	*125/*131	NA	NA	0	NA	NA	NA
CYP2D6	*125/*132	NA	NA	0	NA	NA	NA
CYP2D6	*125/*133	NA	NA	0	NA	NA	NA
CYP2D6	*125/*134	NA	NA	0	NA	NA	NA
CYP2D6	*125/*135	NA	NA	0	NA	NA	NA
CYP2D6	*125/*136	NA	NA	0	NA	NA	NA
CYP2D6	*125/*137	NA	NA	0	NA	NA	NA
CYP2D6	*125/*138	NA	NA	0	NA	NA	NA
CYP2D6	*125/*139	NA	NA	0	NA	NA	NA
CYP2D6	*126/*126	NA	NA	0	NA	NA	NA
CYP2D6	*126/*127	NA	NA	0	NA	NA	NA
CYP2D6	*126/*128	NA	NA	0	NA	NA	NA
CYP2D6	*126/*129	NA	NA	0	NA	NA	NA
CYP2D6	*126/*130	NA	NA	0	NA	NA	NA
CYP2D6	*126/*131	NA	NA	0	NA	NA	NA
CYP2D6	*126/*132	NA	NA	0	NA	NA	NA
CYP2D6	*126/*133	NA	NA	0	NA	NA	NA
CYP2D6	*126/*134	NA	NA	0	NA	NA	NA
CYP2D6	*126/*135	NA	NA	0	NA	NA	NA
CYP2D6	*126/*136	NA	NA	0	NA	NA	NA
CYP2D6	*126/*137	NA	NA	0	NA	NA	NA
CYP2D6	*126/*138	NA	NA	0	NA	NA	NA
CYP2D6	*126/*139	NA	NA	0	NA	NA	NA
CYP2D6	*127/*127	NA	NA	0	NA	NA	NA
CYP2D6	*127/*128	NA	NA	0	NA	NA	NA
CYP2D6	*127/*129	NA	NA	0	NA	NA	NA
CYP2D6	*127/*130	NA	NA	0	NA	NA	NA
CYP2D6	*127/*131	NA	NA	0	NA	NA	NA
CYP2D6	*127/*132	NA	NA	0	NA	NA	NA
CYP2D6	*127/*133	NA	NA	0	NA	NA	NA
CYP2D6	*127/*134	NA	NA	0	NA	NA	NA
CYP2D6	*127/*135	NA	NA	0	NA	NA	NA
CYP2D6	*127/*136	NA	NA	0	NA	NA	NA
CYP2D6	*127/*137	NA	NA	0	NA	NA	NA
CYP2D6	*127/*138	NA	NA	0	NA	NA	NA
CYP2D6	*127/*139	NA	NA	0	NA	NA	NA
CYP2D6	*128/*128	NA	NA	0	NA	NA	NA
CYP2D6	*128/*129	NA	NA	0	NA	NA	NA
CYP2D6	*128/*130	NA	NA	0	NA	NA	NA
CYP2D6	*128/*131	NA	NA	0	NA	NA	NA
CYP2D6	*128/*132	NA	NA	0	NA	NA	NA
CYP2D6	*128/*133	NA	NA	0	NA	NA	NA
CYP2D6	*128/*134	NA	NA	0	NA	NA	NA
CYP2D6	*128/*135	NA	NA	0	NA	NA	NA
CYP2D6	*128/*136	NA	NA	0	NA	NA	NA
CYP2D6	*128/*137	NA	NA	0	NA	NA	NA
CYP2D6	*128/*138	NA	NA	0	NA	NA	NA
CYP2D6	*128/*139	NA	NA	0	NA	NA	NA
CYP2D6	*129/*129	NA	NA	0	NA	NA	NA
CYP2D6	*129/*130	NA	NA	0	NA	NA	NA
CYP2D6	*129/*131	NA	NA	0	NA	NA	NA
CYP2D6	*129/*132	NA	NA	0	NA	NA	NA
CYP2D6	*129/*133	NA	NA	0	NA	NA	NA
CYP2D6	*129/*134	NA	NA	0	NA	NA	NA
CYP2D6	*129/*135	NA	NA	0	NA	NA	NA
CYP2D6	*129/*136	NA	NA	0	NA	NA	NA
CYP2D6	*129/*137	NA	NA	0	NA	NA	NA
CYP2D6	*129/*138	NA	NA	0	NA	NA	NA
CYP2D6	*129/*139	NA	NA	0	NA	NA	NA
CYP2D6	*13/*100	NA	NA	0	NA	NA	NA
CYP2D6	*13/*101	NA	NA	0	NA	NA	NA
CYP2D6	*13/*102	NA	NA	0	NA	NA	NA
CYP2D6	*13/*103	NA	NA	0	NA	NA	NA
CYP2D6	*13/*104	NA	NA	0	NA	NA	NA
CYP2D6	*13/*105	NA	NA	0	NA	NA	NA
CYP2D6	*13/*106	NA	NA	0	NA	NA	NA
CYP2D6	*13/*107	NA	NA	0	NA	NA	NA
CYP2D6	*13/*108	NA	NA	0	NA	NA	NA
CYP2D6	*13/*109	NA	NA	0	NA	NA	NA
CYP2D6	*13/*110	NA	NA	0	NA	NA	NA
CYP2D6	*13/*111	NA	NA	0	NA	NA	NA
CYP2D6	*13/*112	NA	NA	0	NA	NA	NA
CYP2D6	*13/*113	NA	NA	0	NA	NA	NA
CYP2D6	*13/*114	NA	NA	0	NA	NA	NA
CYP2D6	*13/*115	NA	NA	0	NA	NA	NA
CYP2D6	*13/*116	NA	NA	0	NA	NA	NA
CYP2D6	*13/*117	NA	NA	0	NA	NA	NA
CYP2D6	*13/*118	NA	NA	0	NA	NA	NA
CYP2D6	*13/*119	NA	NA	0	NA	NA	NA
CYP2D6	*13/*120	NA	NA	0	NA	NA	NA
CYP2D6	*13/*121	NA	NA	0	NA	NA	NA
CYP2D6	*13/*122	NA	NA	0	NA	NA	NA
CYP2D6	*13/*123	NA	NA	0	NA	NA	NA
CYP2D6	*13/*124	NA	NA	0	NA	NA	NA
CYP2D6	*13/*125	NA	NA	0	NA	NA	NA
CYP2D6	*13/*126	NA	NA	0	NA	NA	NA
CYP2D6	*13/*127	NA	NA	0	NA	NA	NA
CYP2D6	*13/*128	NA	NA	0	NA	NA	NA
CYP2D6	*13/*129	NA	NA	0	NA	NA	NA
CYP2D6	*13/*13	NA	NA	0	NA	NA	NA
CYP2D6	*13/*130	NA	NA	0	NA	NA	NA
CYP2D6	*13/*131	NA	NA	0	NA	NA	NA
CYP2D6	*13/*132	NA	NA	0	NA	NA	NA
CYP2D6	*13/*133	NA	NA	0	NA	NA	NA
CYP2D6	*13/*134	NA	NA	0	NA	NA	NA
CYP2D6	*13/*135	NA	NA	0	NA	NA	NA
CYP2D6	*13/*136	NA	NA	0	NA	NA	NA
CYP2D6	*13/*137	NA	NA	0	NA	NA	NA
CYP2D6	*13/*138	NA	NA	0	NA	NA	NA
CYP2D6	*13/*139	NA	NA	0	NA	NA	NA
CYP2D6	*13/*14	NA	NA	0	NA	NA	NA
CYP2D6	*13/*15	NA	NA	0	NA	NA	NA
CYP2D6	*13/*17	NA	NA	0	NA	NA	NA
CYP2D6	*13/*17x2	NA	NA	0	NA	NA	NA
CYP2D6	*13/*18	NA	NA	0	NA	NA	NA
CYP2D6	*13/*19	NA	NA	0	NA	NA	NA
CYP2D6	*13/*20	NA	NA	0	NA	NA	NA
CYP2D6	*13/*21	NA	NA	0	NA	NA	NA
CYP2D6	*13/*22	NA	NA	0	NA	NA	NA
CYP2D6	*13/*23	NA	NA	0	NA	NA	NA
CYP2D6	*13/*24	NA	NA	0	NA	NA	NA
CYP2D6	*13/*25	NA	NA	0	NA	NA	NA
CYP2D6	*13/*26	NA	NA	0	NA	NA	NA
CYP2D6	*13/*27	NA	NA	0	NA	NA	NA
CYP2D6	*13/*28	NA	NA	0	NA	NA	NA
CYP2D6	*13/*29	NA	NA	0	NA	NA	NA
CYP2D6	*13/*29x2	NA	NA	0	NA	NA	NA
CYP2D6	*13/*30	NA	NA	0	NA	NA	NA
CYP2D6	*13/*31	NA	NA	0	NA	NA	NA
CYP2D6	*13/*32	NA	NA	0	NA	NA	NA
CYP2D6	*13/*33	NA	NA	0	NA	NA	NA
CYP2D6	*13/*34	NA	NA	0	NA	NA	NA
CYP2D6	*13/*35x2	NA	NA	0	NA	NA	NA
CYP2D6	*13/*36	NA	NA	0	NA	NA	NA
CYP2D6	*13/*36x2	NA	NA	0	NA	NA	NA
CYP2D6	*13/*37	NA	NA	0	NA	NA	NA
CYP2D6	*13/*38	NA	NA	0	NA	NA	NA
CYP2D6	*13/*39	NA	NA	0	NA	NA	NA
CYP2D6	*13/*40	NA	NA	0	NA	NA	NA
CYP2D6	*13/*41	NA	NA	0	NA	NA	NA
CYP2D6	*13/*41x2	NA	NA	0	NA	NA	NA
CYP2D6	*13/*41x3	NA	NA	0	NA	NA	NA
CYP2D6	*13/*42	NA	NA	0	NA	NA	NA
CYP2D6	*13/*43	NA	NA	0	NA	NA	NA
CYP2D6	*13/*43x2	NA	NA	0	NA	NA	NA
CYP2D6	*13/*44	NA	NA	0	NA	NA	NA
CYP2D6	*13/*45	NA	NA	0	NA	NA	NA
CYP2D6	*13/*45x2	NA	NA	0	NA	NA	NA
CYP2D6	*13/*46	NA	NA	0	NA	NA	NA
CYP2D6	*13/*47	NA	NA	0	NA	NA	NA
CYP2D6	*13/*48	NA	NA	0	NA	NA	NA
CYP2D6	*13/*49	NA	NA	0	NA	NA	NA
CYP2D6	*13/*50	NA	NA	0	NA	NA	NA
CYP2D6	*13/*51	NA	NA	0	NA	NA	NA
CYP2D6	*13/*52	NA	NA	0	NA	NA	NA
CYP2D6	*13/*53	NA	NA	0	NA	NA	NA
CYP2D6	*13/*54	NA	NA	0	NA	NA	NA
CYP2D6	*13/*55	NA	NA	0	NA	NA	NA
CYP2D6	*13/*56	NA	NA	0	NA	NA	NA
CYP2D6	*13/*57	NA	NA	0	NA	NA	NA
CYP2D6	*13/*58	NA	NA	0	NA	NA	NA
CYP2D6	*13/*59	NA	NA	0	NA	NA	NA
CYP2D6	*13/*60	NA	NA	0	NA	NA	NA
CYP2D6	*13/*61	NA	NA	0	NA	NA	NA
CYP2D6	*13/*62	NA	NA	0	NA	NA	NA
CYP2D6	*13/*63	NA	NA	0	NA	NA	NA
CYP2D6	*13/*64	NA	NA	0	NA	NA	NA
CYP2D6	*13/*65	NA	NA	0	NA	NA	NA
CYP2D6	*13/*68	NA	NA	0	NA	NA	NA
CYP2D6	*13/*69	NA	NA	0	NA	NA	NA
CYP2D6	*13/*70	NA	NA	0	NA	NA	NA
CYP2D6	*13/*71	NA	NA	0	NA	NA	NA
CYP2D6	*13/*72	NA	NA	0	NA	NA	NA
CYP2D6	*13/*73	NA	NA	0	NA	NA	NA
CYP2D6	*13/*74	NA	NA	0	NA	NA	NA
CYP2D6	*13/*75	NA	NA	0	NA	NA	NA
CYP2D6	*13/*81	NA	NA	0	NA	NA	NA
CYP2D6	*13/*82	NA	NA	0	NA	NA	NA
CYP2D6	*13/*83	NA	NA	0	NA	NA	NA
CYP2D6	*13/*84	NA	NA	0	NA	NA	NA
CYP2D6	*13/*85	NA	NA	0	NA	NA	NA
CYP2D6	*13/*86	NA	NA	0	NA	NA	NA
CYP2D6	*13/*87	NA	NA	0	NA	NA	NA
CYP2D6	*13/*88	NA	NA	0	NA	NA	NA
CYP2D6	*13/*89	NA	NA	0	NA	NA	NA
CYP2D6	*13/*90	NA	NA	0	NA	NA	NA
CYP2D6	*13/*91	NA	NA	0	NA	NA	NA
CYP2D6	*13/*92	NA	NA	0	NA	NA	NA
CYP2D6	*13/*93	NA	NA	0	NA	NA	NA
CYP2D6	*13/*94	NA	NA	0	NA	NA	NA
CYP2D6	*13/*95	NA	NA	0	NA	NA	NA
CYP2D6	*13/*96	NA	NA	0	NA	NA	NA
CYP2D6	*13/*97	NA	NA	0	NA	NA	NA
CYP2D6	*13/*98	NA	NA	0	NA	NA	NA
CYP2D6	*13/*99	NA	NA	0	NA	NA	NA
CYP2D6	*130/*130	NA	NA	0	NA	NA	NA
CYP2D6	*130/*131	NA	NA	0	NA	NA	NA
CYP2D6	*130/*132	NA	NA	0	NA	NA	NA
CYP2D6	*130/*133	NA	NA	0	NA	NA	NA
CYP2D6	*130/*134	NA	NA	0	NA	NA	NA
CYP2D6	*130/*135	NA	NA	0	NA	NA	NA
CYP2D6	*130/*136	NA	NA	0	NA	NA	NA
CYP2D6	*130/*137	NA	NA	0	NA	NA	NA
CYP2D6	*130/*138	NA	NA	0	NA	NA	NA
CYP2D6	*130/*139	NA	NA	0	NA	NA	NA
CYP2D6	*131/*131	NA	NA	0	NA	NA	NA
CYP2D6	*131/*132	NA	NA	0	NA	NA	NA
CYP2D6	*131/*133	NA	NA	0	NA	NA	NA
CYP2D6	*131/*134	NA	NA	0	NA	NA	NA
CYP2D6	*131/*135	NA	NA	0	NA	NA	NA
CYP2D6	*131/*136	NA	NA	0	NA	NA	NA
CYP2D6	*131/*137	NA	NA	0	NA	NA	NA
CYP2D6	*131/*138	NA	NA	0	NA	NA	NA
CYP2D6	*131/*139	NA	NA	0	NA	NA	NA
CYP2D6	*132/*132	NA	NA	0	NA	NA	NA
CYP2D6	*132/*133	NA	NA	0	NA	NA	NA
CYP2D6	*132/*134	NA	NA	0	NA	NA	NA
CYP2D6	*132/*135	NA	NA	0	NA	NA	NA
CYP2D6	*132/*136	NA	NA	0	NA	NA	NA
CYP2D6	*132/*137	NA	NA	0	NA	NA	NA
CYP2D6	*132/*138	NA	NA	0	NA	NA	NA
CYP2D6	*132/*139	NA	NA	0	NA	NA	NA
CYP2D6	*133/*133	NA	NA	0	NA	NA	NA
CYP2D6	*133/*134	NA	NA	0	NA	NA	NA
CYP2D6	*133/*135	NA	NA	0	NA	NA	NA
CYP2D6	*133/*136	NA	NA	0	NA	NA	NA
CYP2D6	*133/*137	NA	NA	0	NA	NA	NA
CYP2D6	*133/*138	NA	NA	0	NA	NA	NA
CYP2D6	*133/*139	NA	NA	0	NA	NA	NA
CYP2D6	*134/*134	NA	NA	0	NA	NA	NA
CYP2D6	*134/*135	NA	NA	0	NA	NA	NA
CYP2D6	*134/*136	NA	NA	0	NA	NA	NA
CYP2D6	*134/*137	NA	NA	0	NA	NA	NA
CYP2D6	*134/*138	NA	NA	0	NA	NA	NA
CYP2D6	*134/*139	NA	NA	0	NA	NA	NA
CYP2D6	*135/*135	NA	NA	0	NA	NA	NA
CYP2D6	*135/*136	NA	NA	0	NA	NA	NA
CYP2D6	*135/*137	NA	NA	0	NA	NA	NA
CYP2D6	*135/*138	NA	NA	0	NA	NA	NA
CYP2D6	*135/*139	NA	NA	0	NA	NA	NA
CYP2D6	*136/*136	NA	NA	0	NA	NA	NA
CYP2D6	*136/*137	NA	NA	0	NA	NA	NA
CYP2D6	*136/*138	NA	NA	0	NA	NA	NA
CYP2D6	*136/*139	NA	NA	0	NA	NA	NA
CYP2D6	*137/*137	NA	NA	0	NA	NA	NA
CYP2D6	*137/*138	NA	NA	0	NA	NA	NA
CYP2D6	*137/*139	NA	NA	0	NA	NA	NA
CYP2D6	*138/*138	NA	NA	0	NA	NA	NA
CYP2D6	*138/*139	NA	NA	0	NA	NA	NA
CYP2D6	*139/*139	NA	NA	0	NA	NA	NA
CYP2D6	*14/*100	NA	NA	0	NA	NA	NA
CYP2D6	*14/*101	NA	NA	0	NA	NA	NA
CYP2D6	*14/*102	NA	NA	0	NA	NA	NA
CYP2D6	*14/*103	NA	NA	0	NA	NA	NA
CYP2D6	*14/*104	NA	NA	0	NA	NA	NA
CYP2D6	*14/*105	NA	NA	0	NA	NA	NA
CYP2D6	*14/*106	NA	NA	0	NA	NA	NA
CYP2D6	*14/*107	NA	NA	0	NA	NA	NA
CYP2D6	*14/*108	NA	NA	0	NA	NA	NA
CYP2D6	*14/*109	NA	NA	0	NA	NA	NA
CYP2D6	*14/*110	NA	NA	0	NA	NA	NA
CYP2D6	*14/*111	NA	NA	0	NA	NA	NA
CYP2D6	*14/*112	NA	NA	0	NA	NA	NA
CYP2D6	*14/*113	NA	NA	0	NA	NA	NA
CYP2D6	*14/*114	NA	NA	0	NA	NA	NA
CYP2D6	*14/*115	NA	NA	0	NA	NA	NA
CYP2D6	*14/*116	NA	NA	0	NA	NA	NA
CYP2D6	*14/*117	NA	NA	0	NA	NA	NA
CYP2D6	*14/*118	NA	NA	0	NA	NA	NA
CYP2D6	*14/*119	NA	NA	0	NA	NA	NA
CYP2D6	*14/*120	NA	NA	0	NA	NA	NA
CYP2D6	*14/*121	NA	NA	0	NA	NA	NA
CYP2D6	*14/*122	NA	NA	0	NA	NA	NA
CYP2D6	*14/*123	NA	NA	0	NA	NA	NA
CYP2D6	*14/*124	NA	NA	0	NA	NA	NA
CYP2D6	*14/*125	NA	NA	0	NA	NA	NA
CYP2D6	*14/*126	NA	NA	0	NA	NA	NA
CYP2D6	*14/*127	NA	NA	0	NA	NA	NA
[truncated: 4,711 more rows]

## Sheet: Tab_S5_Phenotype_freq
Gene	Phenotype	Phenotype frequency	Number of individuals
CACNA1S	Normal metabolizer	0.971499	1977
CACNA1S	Not called	0.0285012	58
CFTR	Normal metabolizer	0.962654	1959
CFTR	Not called	0.0285012	58
CFTR	Non responsive	0.00884521	18
CYP2B6	Not called	0.571007	1162
CYP2B6	Intermediate metabolizer	0.141032	287
CYP2B6	Normal metabolizer	0.259951	529
CYP2B6	Rapid metabolizer	0.00589681	12
CYP2B6	Poor metabolizer	0.022113	45
CYP2C19	Not called	0.798034	1624
CYP2C19	Rapid metabolizer	0.0614251	125
CYP2C19	Normal metabolizer	0.0825553	168
CYP2C19	Intermediate metabolizer	0.0540541	110
CYP2C19	Poor metabolizer	0.0039312	8
CYP2C9	Not called	0.541523	1102
CYP2C9	Normal metabolizer	0.291892	594
CYP2C9	Intermediate metabolizer	0.154791	315
CYP2C9	Poor metabolizer	0.0117936	24
CYP2D6	Not called	0.867813	1766
CYP2D6	Normal metabolizer	0.0840295	171
CYP2D6	Intermediate metabolizer	0.039312	80
CYP2D6	Poor metabolizer	0.0029484	6
CYP2D6	Rapid metabolizer	0.00589681	12
CYP3A5	Not called	0.322359	656
CYP3A5	Intermediate metabolizer	0.0840295	171
CYP3A5	Poor metabolizer	0.589681	1200
CYP3A5	Normal metabolizer	0.0039312	8
CYP4F2	Not called	0.0452088	92
CYP4F2	Poor metabolizer	0.537592	1094
CYP4F2	Normal metabolizer	0.417199	849
DPYD	Not called	0.409337	833
DPYD	Normal metabolizer	0.569042	1158
DPYD	Intermediate metabolizer	0.0216216	44
G6PD	Normal metabolizer	0.495332	1008
G6PD	Not called	0.504177	1026
G6PD	Deficient	0.0004914	1
IFNL3	Not called	0.323342	658
IFNL3	unfavorable response	0.355283	723
IFNL3	Normal metabolizer	0.321376	654
NUDT15	Intermediate metabolizer	0.0029484	6
NUDT15	Normal metabolizer	0.495332	1008
NUDT15	Not called	0.50172	1021
RYR1	Normal metabolizer	0.999017	2033
RYR1	High risk	0.000982801	2
SLCO1B1	Normal metabolizer	0.734152	1494
SLCO1B1	Intermediate metabolizer	0.244717	498
SLCO1B1	Poor metabolizer	0.0176904	36
SLCO1B1	Not called	0.0034398	7
TPMT	Not called	0.0707617	144
TPMT	Normal metabolizer	0.85258	1735
TPMT	Intermediate metabolizer	0.0756757	154
TPMT	Poor metabolizer	0.000982801	2
UGT1A1	Normal metabolizer	0.284029	578
UGT1A1	Intermediate metabolizer	0.0992629	202
UGT1A1	Poor metabolizer	0.0250614	51
UGT1A1	Not called	0.591646	1204
VKORC1	Not called	0.323342	658
VKORC1	Normal metabolizer	0.234889	478
VKORC1	High risk	0.441769	899
HLA-B	Not called	0.323342	658
HLA-B	Normal metabolizer	0.633415	1289
HLA-B	High risk	0.0432432	88
HLA-A	Not called	0.323342	658
HLA-A	Normal metabolizer	0.646192	1315
HLA-A	High risk	0.0304668	62
MT-RNR1	Not called	0.525799	1070
MT-RNR1	Normal metabolizer	0.474201	965
F5	Not called	0.525799	1070
F5	Normal metabolizer	0.461425	939
F5	High risk	0.0127764	26

## Sheet: Tab_S6_Clinical_recom_freq
Drug	Clinical recommendation	Number of individuals	Frequency
Amitriptyline	Not called	1623	0.757703
Amitriptyline	Alternate drug	131	0.0611578
Amitriptyline	Decreased dose	52	0.0242764
Amitriptyline	Normal dose	161	0.0751634
Amitriptyline	Not called	162	0.0756303
Amitriptyline	No recommendation	13	0.00606909
Atazanavir	Alternate drug	3	0.00118343
Atazanavir	Not called	750	0.295858
Atazanavir	No recommendation	1204	0.474951
Atazanavir	Normal dose	578	0.228008
Atomoxetine	Alternate guidance	19	0.00543789
Atomoxetine	Normal dose	379	0.108472
Atomoxetine	Not called	1995	0.570979
Atomoxetine	No recommendation	1101	0.315112
Azathioprine	Normal dose	1852	0.910074
Azathioprine	Decreased dose	181	0.0889435
Azathioprine	Alternate drug	2	0.000982801
Capecitabine	Normal dose	1158	0.485942
Capecitabine	Not called	522	0.219052
Capecitabine	No recommendation	659	0.276542
Capecitabine	Decreased dose	44	0.0184641
Celecoxib	Decreased dose	125	0.0613648
Celecoxib	Normal dose	775	0.380461
Celecoxib	Not called	3	0.00147275
Celecoxib	No recommendation	1134	0.556701
Citalopram	Decreased dose	8	0.00392734
Citalopram	Alternate drug	125	0.0613648
Citalopram	Normal dose	278	0.136475
Citalopram	Not called	3	0.00147275
Citalopram	No recommendation	1623	0.79676
Clomipramine	Not called	1623	0.757703
Clomipramine	Alternate drug	131	0.0611578
Clomipramine	Decreased dose	52	0.0242764
Clomipramine	Normal dose	161	0.0751634
Clomipramine	Not called	162	0.0756303
Clomipramine	No recommendation	13	0.00606909
Clopidogrel	Alternate drug	118	0.0579283
Clopidogrel	Normal dose	293	0.143839
Clopidogrel	Not called	3	0.00147275
Clopidogrel	No recommendation	1623	0.79676
Codeine	Alternate drug	6	0.00178944
Codeine	Not called	1995	0.59499
Codeine	No recommendation	1101	0.328363
Codeine	Normal dose	171	0.0509991
Codeine	Alternate guidance	80	0.0238592
Desflurane	Normal dose	1975	0.918178
Desflurane	Alternate drug	2	0.0009298
Desflurane	Not called	174	0.0808926
Desipramine	Alternate drug	6	0.00178944
Desipramine	Decreased dose	80	0.0238592
Desipramine	Normal dose	171	0.0509991
Desipramine	Not called	1995	0.59499
Desipramine	No recommendation	1101	0.328363
Dexlansoprazole	Increased dose	15	0.00736377
Dexlansoprazole	Normal dose	396	0.194404
Dexlansoprazole	Not called	3	0.00147275
Dexlansoprazole	No recommendation	1623	0.79676
Doxepin	Not called	1623	0.757703
Doxepin	Alternate drug	131	0.0611578
Doxepin	Decreased dose	52	0.0242764
Doxepin	Normal dose	161	0.0751634
Doxepin	Not called	162	0.0756303
Doxepin	No recommendation	13	0.00606909
Efavirenz	Decreased dose	332	0.162189
Efavirenz	Normal dose	540	0.263801
Efavirenz	Not called	18	0.00879336
Efavirenz	No recommendation	1157	0.565217
Enflurane	Normal dose	1975	0.918178
Enflurane	Alternate drug	2	0.0009298
Enflurane	Not called	174	0.0808926
Escitalopram	Decreased dose	8	0.00392734
Escitalopram	Alternate drug	125	0.0613648
Escitalopram	Normal dose	278	0.136475
Escitalopram	Not called	3	0.00147275
Escitalopram	No recommendation	1623	0.79676
Fluorouracil	Normal dose	1158	0.485942
Fluorouracil	Not called	522	0.219052
Fluorouracil	No recommendation	659	0.276542
Fluorouracil	Decreased dose	44	0.0184641
Flurbiprofen	Decreased dose	115	0.0564556
Flurbiprofen	Normal dose	775	0.380461
Flurbiprofen	Not called	3	0.00147275
Flurbiprofen	No recommendation	1144	0.56161
Fluvoxamine	Decreased dose	6	0.00178944
Fluvoxamine	Normal dose	251	0.0748583
Fluvoxamine	Not called	1995	0.59499
Fluvoxamine	No recommendation	1101	0.328363
Halothane	Normal dose	1975	0.918178
Halothane	Alternate drug	2	0.0009298
Halothane	Not called	174	0.0808926
Hydrocodone	Not called	1995	0.59499
Hydrocodone	No recommendation	1101	0.328363
Hydrocodone	Normal dose	171	0.0509991
Hydrocodone	Alternate guidance	86	0.0256487
Ibuprofen	Decreased dose	114	0.0559647
Ibuprofen	Normal dose	775	0.380461
Ibuprofen	Not called	3	0.00147275
Ibuprofen	No recommendation	1145	0.562101
Imipramine	Not called	1623	0.757703
Imipramine	Alternate drug	131	0.0611578
Imipramine	Decreased dose	52	0.0242764
Imipramine	Normal dose	161	0.0751634
Imipramine	Not called	162	0.0756303
Imipramine	No recommendation	13	0.00606909
Isoflurane	Normal dose	1975	0.918178
Isoflurane	Alternate drug	2	0.0009298
Isoflurane	Not called	174	0.0808926
Ivacaftor	Not called	54	0.0260744
Ivacaftor	No recommendation	58	0.0280058
Ivacaftor	Normal dose	1959	0.94592
Lansoprazole	Increased dose	15	0.00736377
Lansoprazole	Normal dose	396	0.194404
Lansoprazole	Not called	3	0.00147275
Lansoprazole	No recommendation	1623	0.79676
Lornoxicam	Decreased dose	115	0.0564556
Lornoxicam	Normal dose	775	0.380461
Lornoxicam	Not called	3	0.00147275
Lornoxicam	No recommendation	1144	0.56161
Meloxicam	Alternate drug	15	0.00736377
Meloxicam	Decreased dose	105	0.0515464
Meloxicam	Normal dose	775	0.380461
Meloxicam	Not called	3	0.00147275
Meloxicam	No recommendation	1139	0.559156
Mercaptopurine	Normal dose	1852	0.910074
Mercaptopurine	Decreased dose	183	0.0899263
Methoxyflurane	Normal dose	1975	0.918178
Methoxyflurane	Alternate drug	2	0.0009298
Methoxyflurane	Not called	174	0.0808926
Nortriptyline	Alternate drug	6	0.00178944
Nortriptyline	Decreased dose	80	0.0238592
Nortriptyline	Normal dose	171	0.0509991
Nortriptyline	Not called	1995	0.59499
Nortriptyline	No recommendation	1101	0.328363
Omeprazole	Increased dose	15	0.00736377
Omeprazole	Normal dose	396	0.194404
Omeprazole	Not called	3	0.00147275
Omeprazole	No recommendation	1623	0.79676
Ondansetron	Normal dose	257	0.0766478
Ondansetron	Not called	1995	0.59499
Ondansetron	No recommendation	1101	0.328363
Pantoprazole	Increased dose	15	0.00736377
Pantoprazole	Normal dose	396	0.194404
Pantoprazole	Not called	3	0.00147275
Pantoprazole	No recommendation	1623	0.79676
Paroxetine	Normal dose	251	0.0748583
Paroxetine	Not called	1995	0.59499
Paroxetine	No recommendation	1101	0.328363
Paroxetine	Alternate drug	6	0.00178944
Peginterferon alfa-2a	Alternate guidance	723	0.355283
Peginterferon alfa-2a	No recommendation	658	0.323342
Peginterferon alfa-2a	Normal dose	654	0.321376
Peginterferon alfa-2b	Alternate guidance	723	0.355283
Peginterferon alfa-2b	No recommendation	658	0.323342
Peginterferon alfa-2b	Normal dose	654	0.321376
Piroxicam	Alternate drug	121	0.0594011
Piroxicam	Normal dose	775	0.380461
Piroxicam	Not called	3	0.00147275
Piroxicam	No recommendation	1138	0.558665
Sertraline	Decreased dose	8	0.00392734
Sertraline	Normal dose	403	0.19784
Sertraline	Not called	3	0.00147275
Sertraline	No recommendation	1623	0.79676
Sevoflurane	Normal dose	1975	0.918178
Sevoflurane	Alternate drug	2	0.0009298
Sevoflurane	Not called	174	0.0808926
Simvastatin	Decreased dose	534	0.262408
Simvastatin	No recommendation	7	0.0034398
Simvastatin	Normal dose	1494	0.734152
Succinylcholine	Normal dose	1975	0.918178
Succinylcholine	Alternate drug	2	0.0009298
Succinylcholine	Not called	174	0.0808926
Tacrolimus	Increased dose	179	0.0879607
Tacrolimus	Normal dose	1200	0.589681
Tacrolimus	No recommendation	656	0.322359
Tamoxifen	Normal dose	183	0.0543834
Tamoxifen	Alternate drug	86	0.0255572
Tamoxifen	Not called	1995	0.592868
Tamoxifen	No recommendation	1101	0.327192
Tenoxicam	Alternate drug	128	0.0628375
Tenoxicam	Normal dose	775	0.380461
Tenoxicam	Not called	3	0.00147275
Tenoxicam	No recommendation	1131	0.555228
Thioguanine	Normal dose	1852	0.910074
Thioguanine	Decreased dose	183	0.0899263
Tramadol	Alternate drug	6	0.00178944
Tramadol	Not called	1995	0.59499
Tramadol	No recommendation	1101	0.328363
Tramadol	Normal dose	171	0.0509991
Tramadol	Alternate guidance	80	0.0238592
Trimipramine	Not called	1623	0.757703
Trimipramine	Alternate drug	131	0.0611578
Trimipramine	Decreased dose	52	0.0242764
Trimipramine	Normal dose	161	0.0751634
Trimipramine	Not called	162	0.0756303
Trimipramine	No recommendation	13	0.00606909
Tropisetron	Normal dose	257	0.0766478
Tropisetron	Not called	1995	0.59499
Tropisetron	No recommendation	1101	0.328363
Voriconazole	Alternate drug	11	0.00560652
Voriconazole	Normal dose	325	0.165647
Voriconazole	Not called	3	0.00152905
Voriconazole	No recommendation	1623	0.827217
Abacavir	Normal dose	2035	1
Allopurinol	Normal dose	2035	1
Rasburicase	Alternate drug	5	0.002457
Rasburicase	No recommendation	1025	0.503686
Rasburicase	Normal dose	1005	0.493857
Amikacin	Not called	30	0.0145985
Amikacin	No recommendation	1060	0.515815
Amikacin	Normal dose	965	0.469586
Gentamicin	Not called	30	0.0145985
Gentamicin	No recommendation	1060	0.515815
Gentamicin	Normal dose	965	0.469586
Kanamycin	Not called	30	0.0145985
Kanamycin	No recommendation	1060	0.515815
Kanamycin	Normal dose	965	0.469586
Paromomycin	Not called	30	0.0145985
Paromomycin	No recommendation	1060	0.515815
Paromomycin	Normal dose	965	0.469586
Plazomicin	Not called	30	0.0145985
Plazomicin	No recommendation	1060	0.515815
Plazomicin	Normal dose	965	0.469586
Streptomycin	Not called	30	0.0145985
Streptomycin	No recommendation	1060	0.515815
Streptomycin	Normal dose	965	0.469586
Tobramycin	Not called	30	0.0145985
Tobramycin	No recommendation	1060	0.515815
Tobramycin	Normal dose	965	0.469586
Hormonal contraceptives	No recommendation	1070	0.532603
Hormonal contraceptives	Normal dose	939	0.467397
Carbamazepine	Alternate drug	59	0.0289926
Carbamazepine	Normal dose	1976	0.971007
Oxcarbazepine	Alternate drug	59	0.0289926
Oxcarbazepine	Normal dose	1976	0.971007

## Sheet: Tab_S7_1A_Path_variants
Gene	PharmGKB lvl	variant	HGVS nomenclature variant	chromosome	position	reference	alternate	RsId	N	refFreq	altFreq	consequenceType	1kG_phase3_EUR	1kG_phase3_ALL	Spanish private	gerp	sift	polyphen	cadd	genes	cosmic	clinvar
CACNA1S	1A	1:201009182:A:G	NC_00001.11:g.201009182A>G	1	201009182	A	G	rs12139527	2045	0.875	0.12451	missense_variant	0.105368	0.229233		4.93	0	0.999	5.97	RP11-168O16.2,CACNA1S	haematopoietic neoplasm	not specified
CACNA1S	1A	1:201063041:T:C	NC_00001.11:g.201063041T>C	1	201063041	T	C	rs528277728	2045	0.992	0.00806846	missense_variant	0.16004	0.116813		4.42	0	0.947	5.91	CACNA1S
CACNA1S	1A	1:201016296:G:A	NC_00001.11:g.201016296G>A	1	201016296	G	A	rs3850625	2045	0.894	0.106373	missense_variant	0.11829	0.0840655		5.17	0.02	0.597	7.41	RP11-168O16.2,CACNA1S	carcinoma	not specified
CACNA1S	1A	1:201046058:C:T	NC_00001.11:g.201046058C>T	1	201046058	C	T	rs142356235	2045	0.992	0.00806846	missense_variant	0.0139165	0.00479233		3.63	0	0.794	5.69	CACNA1S		not specified
CACNA1S	1A	1:201043650:G:A	NC_00001.11:g.201043650G>A	1	201043650	G	A	rs35708442	2045	1	0.000488998	missense_variant	0.00198807	0.0107827		3.99	0	0.987	7.22	CACNA1S		not specified,malignant hyperthermia,Malignant hyperthermia
CACNA1S	1A	1:201030582:G:A	NC_00001.11:g.201030582G>A	1	201030582	G	A	rs531749368	2045	1	0.000244499	missense_variant	0.000994036	0.000199681		5.21	0	1	7.3	CACNA1S
CACNA1S	1A	1:201013535:G:A	NC_00001.11:g.201013535G>A	1	201013535	G	A	rs183195890	2045	0.999	0.00146699	missense_variant	0.00198807	0.000399361		4.89	0	0.75	5.51	RP11-168O16.2,CACNA1S
CACNA1S	1A	1:201081375:C:G	NC_00001.11:g.201081375C>G	1	201081375	C	G	rs556751671	2045	1	0.000488998	missense_variant	0.000994036	0.000199681		4.47	0.06	0.999	5.57	CACNA1S
CACNA1S	1A	1:201038637:G:A	NC_00001.11:g.201038637G>A	1	201038637	G	A	rs372668776	2045	1	0.000244499	missense_variant	0.000994036	0.000199681		3.91	0.03	0.905	5.75	CACNA1S	carcinoma,lymphoid neoplasm
CACNA1S	1A	1:201060864:C:T	NC_00001.11:g.201060864C>T	1	201060864	C	T	rs527702358	2045	1	0.000244499	missense_variant	0.000994036	0.000199681		5.04	0.04	0.477	6.92	CACNA1S
CACNA1S	1A	1:201044626:T:G	NC_00001.11:g.201044626T>G	1	201044626	T	G	.	2045	0.999	0.000733496	missense_variant	NA	NA		4.45	0	1	5.78	CACNA1S
CACNA1S	1A	1:201022621:C:T	NC_00001.11:g.201022621C>T	1	201022621	C	T	.	2045	1	0.000488998	missense_variant	NA	0.00139776		4.05	0	0.951	7.93	CACNA1S	lymphoid neoplasm
CACNA1S	1A	1:201058391:A:G	NC_00001.11:g.201058391A>G	1	201058391	A	G	.	2045	0.999	0.000977995	missense_variant	NA	0.00479233		4.85	0	0.986	5.97	CACNA1S		not specified
CACNA1S	1A	1:201044709:T:C	NC_00001.11:g.201044709T>C	1	201044709	T	C	.	2045	1	0.000244499	missense_variant	NA	NA		4.45	0	0.992	5.6	CACNA1S
CACNA1S	1A	1:201009011:C:T	NC_00001.11:g.201009011C>T	1	201009011	C	T	.	2045	0.999	0.00122249	missense_variant	0.00397614	0.00119808		4.45	0	0.075	3.74	RP11-168O16.2,CACNA1S		not specified
CACNA1S	1A	1:201029878:G:C	NC_00001.11:g.201029878G>C	1	201029878	G	C	.	2045	1	0.000244499	missense_variant	NA	NA		5.17	0	0.984	5.71	CACNA1S
CACNA1S	1A	1:201031133:C:T	NC_00001.11:g.201031133C>T	1	201031133	C	T	rs116347156	2045	1	0.000244499	missense_variant	NA	0.00199681		5.17	0.03	0.665	7.43	CACNA1S	carcinoma	malignant hyperthermia susceptibility,Malignant hyperthermia susceptibility
CACNA1S	1A	1:201038650:C:T	NC_00001.11:g.201038650C>T	1	201038650	C	T	rs139956524	2045	0.999	0.00146699	missense_variant	0.00298211	0.000798722		2.67	0.01	0.006	4.14	CACNA1S
CACNA1S	1A	1:201029914:G:A	NC_00001.11:g.201029914G>A	1	201029914	G	A	.	2045	1	0.000244499	missense_variant	NA	NA		5.17	0	0.953	6.48	CACNA1S
CACNA1S	1A	1:201022390:C:T	NC_00001.11:g.201022390C>T	1	201022390	C	T	.	2045	1	0.000244499	missense_variant	NA	NA	Yes	3.31	0	1	6.99	CACNA1S
CACNA1S	1A	1:201039464:G:T	NC_00001.11:g.201039464G>T	1	201039464	G	T	.	2045	1	0.000244618	missense_variant	NA	NA		2.28	0.15	0.999	2.84	CACNA1S
CACNA1S	1A	1:201019631:A:G	NC_00001.11:g.201019631A>G	1	201019631	A	G	.	2045	1	0.000244499	missense_variant	NA	NA	Yes	4.5	0	1	6.83	CACNA1S
CACNA1S	1A	1:201036117:G:A	NC_00001.11:g.201036117G>A	1	201036117	G	A	.	2045	1	0.000244499	missense_variant	NA	NA		3.81	0.04	0.922	6.47	CACNA1S	carcinoma
CACNA1S	1A	1:201046206:G:A	NC_00001.11:g.201046206G>A	1	201046206	G	A	.	2033	1	0.000245942	missense_variant	NA	NA		4.45	0	0.971	7.76	CACNA1S	carcinoma
CACNA1S	1A	1:201052434:A:G	NC_00001.11:g.201052434A>G	1	201052434	A	G	.	2045	1	0.000244499	missense_variant	NA	NA		4.59	0.16	0.999	4.7	CACNA1S
CACNA1S	1A	1:201016338:C:T	NC_00001.11:g.201016338C>T	1	201016338	C	T	.	2045	1	0.000244499	missense_variant	NA	NA		5.07	0.01	0.985	7.55	RP11-168O16.2,CACNA1S
CACNA1S	1A	1:201028417:T:G	NC_00001.11:g.201028417T>G	1	201028417	T	G	.	2045	1	0.000244499	missense_variant	NA	0.000599041		4.68	0.03	0.071	4.15	CACNA1S
CACNA1S	1A	1:201046155:C:T	NC_00001.11:g.201046155C>T	1	201046155	C	T	.	2045	1	0.000244499	missense_variant	NA	NA		3.45	0	0.907	7.03	CACNA1S	carcinoma
CACNA1S	1A	1:201058543:G:A	NC_00001.11:g.201058543G>A	1	201058543	G	A	.	1987	1	0.000251636	missense_variant	0.000994036	0.000399361		3.89	0.02	0.104	2.79	CACNA1S
CACNA1S	1A	1:201063088:G:A	NC_00001.11:g.201063088G>A	1	201063088	G	A	.	2045	1	0.000244499	missense_variant	NA	NA		4.42	0.03	1	6.83	CACNA1S
CACNA1S	1A	1:201021761:C:T	NC_00001.11:g.201021761C>T	1	201021761	C	T	.	2045	1	0.000244499	missense_variant	NA	NA		4.55	0.02	0.99	8.01	CACNA1S
CACNA1S	1A	1:201061111:G:A	NC_00001.11:g.201061111G>A	1	201061111	G	A	.	1999	1	0.000250125	missense_variant	0.00198807	0.000399361		4.48	0	0.977	7.13	CACNA1S		not provided,malignant hyperthermia susceptibility,Malignant hyperthermia susceptibility
CACNA1S	1A	1:201010662:G:A	NC_00001.11:g.201010662G>A	1	201010662	G	A	.	2045	1	0.000244499	stop_gained	NA	0.000199681		3.6	NA	NA	11.89	RP11-168O16.2,CACNA1S	carcinoma
CFTR	1A	7:117180336:C:G	NC_00007.11:g.117180336C>G	7	117180336	C	G	rs1800086	2045	0.998	0.00220049	missense_variant	0.00198807	0.00119808		5.26	0.07	0.923	4.65	CFTR		cystic fibrosis,Cystic fibrosis
CFTR	1A	7:117230454:G:C	NC_00007.11:g.117230454G>C	7	117230454	G	C	rs1800098	2045	0.982	0.0178571	missense_variant	0.00994036	0.00239617		4.83	0.52	0.978	1.47	CFTR		congenital bilateral absence of the vas deferens,not specified,cystic fibrosis,not provided,Congenital bilateral absence of the vas deferens,Cystic fibrosis
CFTR	1A	7:117351826:G:A	NC_00007.11:g.117351826G>A	7	117351826	G	A	rs150547726	2045	0.997	0.00293399	missense_variant	0.00695825	0.00139776		5.87	0.01	0.993	6.07	CFTR,CTTNBP2
CFTR	1A	7:117234999:G:T	NC_00007.11:g.117234999G>T	7	117234999	G	T	rs201386642	2045	0.995	0.00537897	missense_variant	0.00198807	0.000399361		5.34	0.16	0.997	6.64	CFTR		cystic fibrosis,not provided,Cystic fibrosis
CFTR	1A	7:117250625:A:G	NC_00007.11:g.117250625A>G	7	117250625	A	G	rs149279509	2045	0.999	0.000733855	missense_variant	0.000994036	0.000199681		6.16	0	0.999	6.16	CFTR		cystic fibrosis,not provided,Cystic fibrosis
CFTR	1A	7:117144399:T:C	NC_00007.11:g.117144399T>C	7	117144399	T	C	rs556662007	2045	1	0.000244499	missense_variant	0.000994036	0.000199681		5.62	0.02	0.953	6.38	CFTR
CFTR	1A	7:117149147:G:A	NC_00007.11:g.117149147G>A	7	117149147	G	A	rs1800076	2045	0.992	0.00806846	missense_variant	0.0248509	0.00638978		5.68	0.02	0.404	5.82	CFTR	rhabdomyosarcoma	not specified,cystic fibrosis,not provided,hereditary pancreatitis,Cystic fibrosis,Hereditary pancreatitis
CFTR	1A	7:117227809:C:A	NC_00007.11:g.117227809C>A	7	117227809	C	A	rs387906368	2045	0.999	0.000733496	missense_variant	0.000994036	0.000199681		5.06	0	0.182	3.99	CFTR		cystic fibrosis,Cystic fibrosis
CFTR	1A	7:117307052:G:A	NC_00007.11:g.117307052G>A	7	117307052	G	A	rs148783445	2045	0.999	0.000733855	missense_variant	0.000994036	0.00119808		5.47	0.01	0.598	5.12	CFTR	malignant melanoma,carcinoma	cystic fibrosis,Cystic fibrosis
CFTR	1A	7:117175339:T:G	NC_00007.11:g.117175339T>G	7	117175339	T	G	.	2045	1	0.000488998	missense_variant	NA	NA		5.52	0	0.992	4.82	CFTR		cystic fibrosis,not provided,Cystic fibrosis
CFTR	1A	7:117243686:G:T	NC_00007.11:g.117243686G>T	7	117243686	G	T	.	2045	1	0.000488998	missense_variant	NA	NA		5.82	0.51	0.997	3.47	CFTR		cystic fibrosis,Cystic fibrosis
CFTR	1A	7:117180324:G:C	NC_00007.11:g.117180324G>C	7	117180324	G	C	.	2045	1	0.000244499	missense_variant	NA	NA		5.39	0.02	0.994	7.33	CFTR		cystic fibrosis,Cystic fibrosis
CFTR	1A	7:117251657:T:A	NC_00007.11:g.117251657T>A	7	117251657	T	A	.	2045	1	0.000244499	missense_variant	NA	0.000199681		3.36	0	0.997	4.14	CFTR
CFTR	1A	7:117188812:G:T	NC_00007.11:g.117188812G>T	7	117188812	G	T	.	1977	0.999	0.000758725	missense_variant	0.000994036	0.000199681		2.5	0.01	0.689	5.38	CFTR		not specified,cystic fibrosis,not provided,Cystic fibrosis
CFTR	1A	7:117188877:G:T	NC_00007.11:g.117188877G>T	7	117188877	G	T	.	1977	0.999	0.000506842	missense_variant	NA	NA	Yes	4.85	0	0.997	6.08	CFTR	haematopoietic neoplasm,other,carcinoma	cystic fibrosis,Cystic fibrosis
CFTR	1A	7:117199648:T:G	NC_00007.11:g.117199648T>G	7	117199648	T	G	.	2045	0.999	0.000734214	missense_variant	0.00298211	0.000599041		5.48	0	0.999	6.35	CFTR		not specified,cystic fibrosis,Cystic fibrosis
CFTR	1A	7:117304875:T:C	NC_00007.11:g.117304875T>C	7	117304875	T	C	.	2033	0.999	0.000737826	missense_variant	NA	0.000199681		5.87	0	0.998	6.12	CFTR
CFTR	1A	7:117180248:G:A	NC_00007.11:g.117180248G>A	7	117180248	G	A	.	2045	1	0.000244499	missense_variant	NA	NA		5.39	0.04	0.999	4.3	CFTR		not specified,cystic fibrosis,Cystic fibrosis
CFTR	1A	7:117232642:A:G	NC_00007.11:g.117232642A>G	7	117232642	A	G	.	2045	0.999	0.000734934	missense_variant	NA	NA		-4.45	0	0.998	2.89	CFTR		cystic fibrosis,hereditary pancreatitis,Hereditary pancreatitis,Cystic fibrosis
CFTR	1A	7:117246758:T:A	NC_00007.11:g.117246758T>A	7	117246758	T	A	.	2045	1	0.000244499	missense_variant	NA	NA		5.4	0.01	0.433	4.96	CFTR		cystic fibrosis,Cystic fibrosis
CFTR	1A	7:117243828:T:C	NC_00007.11:g.117243828T>C	7	117243828	T	C	.	2045	0.998	0.00244499	missense_variant	0.000994036	0.000399361		4.68	0.02	0.988	4.75	CFTR		cystic fibrosis,Cystic fibrosis
CFTR	1A	7:117232638:A:G	NC_00007.11:g.117232638A>G	7	117232638	A	G	.	2045	1	0.000244499	missense_variant	NA	NA		5.15	0.01	0.998	4.77	CFTR		cystic fibrosis,Cystic fibrosis
CFTR	1A	7:117230411:G:A	NC_00007.11:g.117230411G>A	7	117230411	G	A	.	2045	0.998	0.00244499	missense_variant	NA	0.000199681		3.93	0.04	0.995	4.12	CFTR		cystic fibrosis,not provided,Cystic fibrosis
CFTR	1A	7:117251649:T:G	NC_00007.11:g.117251649T>G	7	117251649	T	G	.	2045	0.999	0.000733496	missense_variant	NA	NA		5.69	0	0.993	6.51	CFTR		cystic fibrosis,not provided,Cystic fibrosis
CFTR	1A	7:117176630:A:G	NC_00007.11:g.117176630A>G	7	117176630	A	G	.	2018	1	0.00049554	missense_variant	NA	0.000199681		5.09	0	1	6.3	CFTR		cystic fibrosis,Cystic fibrosis
CFTR	1A	7:117351610:A:G	NC_00007.11:g.117351610A>G	7	117351610	A	G	.	1999	1	0.000250125	missense_variant	NA	NA	Yes	5.87	0.01	0.024	3.09	CFTR,CTTNBP2
CFTR	1A	7:117188828:T:G	NC_00007.11:g.117188828T>G	7	117188828	T	G	.	1977	1	0.000252908	missense_variant	NA	NA	Yes	4.85	0.02	0.187	4.23	CFTR
CFTR	1A	7:117174349:G:A	NC_00007.11:g.117174349G>A	7	117174349	G	A	.	2045	0.999	0.000733496	missense_variant	NA	NA		5.5	0.02	0.635	7.34	CFTR		congenital bilateral absence of the vas deferens,cystic fibrosis,Cystic fibrosis,Congenital bilateral absence of the vas deferens
CFTR	1A	7:117171011:C:T	NC_00007.11:g.117171011C>T	7	117171011	C	T	.	2045	1	0.000244499	missense_variant	NA	NA		5.73	0	0.855	4.84	CFTR		cystic fibrosis,Cystic fibrosis
CFTR	1A	7:117282642:C:A	NC_00007.11:g.117282642C>A	7	117282642	C	A	.	2045	1	0.000244499	missense_variant	NA	NA		4.38	0.1	0.999	3.3	CFTR
CFTR	1A	7:117171155:T:C	NC_00007.11:g.117171155T>C	7	117171155	T	C	.	2045	1	0.000244499	missense_variant	NA	NA		5.73	0	0.914	6.33	CFTR		cystic fibrosis,Cystic fibrosis
CFTR	1A	7:117251691:C:T	NC_00007.11:g.117251691C>T	7	117251691	C	T	.	2045	1	0.000244499	missense_variant	NA	NA		5.69	0	1	7.55	CFTR	malignant melanoma	cystic fibrosis,Cystic fibrosis
CFTR	1A	7:117170953:G:A	NC_00007.11:g.117170953G>A	7	117170953	G	A	.	1999	1	0.000250125	missense_variant	NA	NA	Yes	5.73	0	0.999	5.57	CFTR	malignant melanoma	cystic fibrosis,Cystic fibrosis
CFTR	1A	7:117243741:T:G	NC_00007.11:g.117243741T>G	7	117243741	T	G	.	2045	1	0.000244499	missense_variant	NA	NA		4.58	0	0.973	5.76	CFTR		congenital bilateral absence of the vas deferens,cystic fibrosis,Congenital bilateral absence of the vas deferens,Cystic fibrosis
CFTR	1A	7:117180284:C:T	NC_00007.11:g.117180284C>T	7	117180284	C	T	.	2045	1	0.000488998	missense_variant	NA	0.000199681		4.51	0	0.802	6	CFTR		cystic fibrosis,not provided,Cystic fibrosis
CFTR	1A	7:117232062:A:G	NC_00007.11:g.117232062A>G	7	117232062	A	G	.	2045	1	0.000488998	missense_variant	NA	0.000399361		5.48	0.01	0.998	4.58	CFTR		cystic fibrosis,Cystic fibrosis
CFTR	1A	7:117175323:G:A	NC_00007.11:g.117175323G>A	7	117175323	G	A	.	2045	0.999	0.000977995	missense_variant	0.000994036	0.000399361		4.63	0.01	0.684	5.8	CFTR		cystic fibrosis,Cystic fibrosis
CFTR	1A	7:117199641:A:G	NC_00007.11:g.117199641A>G	7	117199641	A	G	.	2045	0.999	0.000733496	missense_variant	NA	NA		5.48	0.18	0.982	4	CFTR		not specified,cystic fibrosis,Cystic fibrosis
CFTR	1A	7:117243783:T:C	NC_00007.11:g.117243783T>C	7	117243783	T	C	.	2045	0.999	0.000733496	missense_variant	NA	NA		4.69	0	0.895	5.51	CFTR		cystic fibrosis,Cystic fibrosis
CFTR	1A	7:117199683:G:A	NC_00007.11:g.117199683G>A	7	117199683	G	A	.	1987	1	0.000251636	missense_variant	NA	0.000998403		5.48	0.18	0.912	4.48	CFTR	carcinoma	cystic fibrosis,not provided,Cystic fibrosis
CFTR	1A	7:117120162:C:T	NC_00007.11:g.117120162C>T	7	117120162	C	T	.	2033	1	0.000245942	missense_variant	NA	NA		4.18	0	0.726	6.83	CFTR		cystic fibrosis,Cystic fibrosis
CFTR	1A	7:117171029:G:A	NC_00007.11:g.117171029G>A	7	117171029	G	A	.	2045	1	0.000488998	missense_variant	NA	NA		5.73	0	0.999	4.86	CFTR	carcinoma	congenital bilateral absence of the vas deferens,cystic fibrosis,not provided,Congenital bilateral absence of the vas deferens,Cystic fibrosis
CFTR	1A	7:117232697:G:A	NC_00007.11:g.117232697G>A	7	117232697	G	A	.	2045	1	0.000244618	missense_variant	NA	NA		5.15	0.01	0.996	6.64	CFTR	carcinoma,malignant melanoma	cystic fibrosis,Cystic fibrosis
CFTR	1A	7:117251733:A:C	NC_00007.11:g.117251733A>C	7	117251733	A	C	.	2045	1	0.000244499	missense_variant	NA	NA		5.69	0.12	0.998	2.85	CFTR
CFTR	1A	7:117282642:C:T	NC_00007.11:g.117282642C>T	7	117282642	C	T	.	2045	1	0.000488998	missense_variant	NA	NA	Yes	4.38	0.01	0.999	4.76	CFTR		cystic fibrosis,Cystic fibrosis
CFTR	1A	7:117292931:C:G	NC_00007.11:g.117292931C>G	7	117292931	C	G	.	2045	1	0.000244499	missense_variant	0.000994036	0.000199681		1.26	0	0.999	6.02	CFTR		cystic fibrosis,not provided,Cystic fibrosis
CFTR	1A	7:117307016:G:A	NC_00007.11:g.117307016G>A	7	117307016	G	A	.	2045	1	0.000244499	missense_variant	NA	NA		5.47	0.24	0.996	4.44	CFTR	carcinoma,malignant melanoma
CFTR	1A	7:117149177:G:A	NC_00007.11:g.117149177G>A	7	117149177	G	A	.	2045	1	0.000244499	missense_variant	NA	NA		5.68	0	0.989	6.57	CFTR		cystic fibrosis,not provided,Cystic fibrosis
CFTR	1A	7:117180327:T:A	NC_00007.11:g.117180327T>A	7	117180327	T	A	.	2045	1	0.000488998	missense_variant	NA	NA		5.39	0	0.095	4.99	CFTR		cystic fibrosis,Cystic fibrosis
CFTR	1A	7:117267592:G:T	NC_00007.11:g.117267592G>T	7	117267592	G	T	.	1999	1	0.000250125	missense_variant	0.00298211	0.000798722		5.77	0	0.998	7.7	CFTR		not specified
CFTR	1A	7:117351728:T:G	NC_00007.11:g.117351728T>G	7	117351728	T	G	.	2045	1	0.000244499	missense_variant	NA	0.00658946		5.87	0.01	0.969	5.44	CFTR,CTTNBP2
CFTR	1A	7:117171122:T:A	NC_00007.11:g.117171122T>A	7	117171122	T	A	.	2045	1	0.000244499	missense_variant	NA	NA	Yes	5.73	0.01	0.122	5.15	CFTR		cystic fibrosis,Cystic fibrosis
CFTR	1A	7:117227865:C:T	NC_00007.11:g.117227865C>T	7	117227865	C	T	.	2045	0.999	0.000733496	stop_gained	0.000994036	0.000199681		4.38	NA	NA	12.39	CFTR,AC000111.5		cystic fibrosis,Cystic fibrosis
CFTR	1A	7:117267591:C:T	NC_00007.11:g.117267591C>T	7	117267591	C	T	.	1999	0.999	0.00050025	stop_gained	NA	NA		3.8	NA	NA	14.59	CFTR,AC000111.6		cystic fibrosis,Cystic fibrosis
CFTR	1A	7:117171169:G:T	NC_00007.11:g.117171169G>T	7	117171169	G	T	.	927	0.999	0.000539374	splice_donor_variant	NA	NA		5.64	NA	NA	5.48	CFTR		cystic fibrosis,Cystic fibrosis
CFTR	1A	7:117232267:A:-	NC_00007.11:g.117232267A>-	7	117232267	A	-	rs121908746	2045	1	0.000244738	frameshift_variant	NA	NA		-11.3	NA	NA	NA	CFTR
CFTR	1A	7:117282620:G:A	NC_00007.11:g.117282620G>A	7	117282620	G	A	.	2045	1	0.000244499	stop_gained	NA	NA		5.29	NA	NA	14.9	CFTR,AC000111.6		cystic fibrosis,Cystic fibrosis
CYP2B6	1A	19:41515998:C:T	NC_000019.11:g.41515998C>T	19	41515998	C	T	rs373559488	2033	1	0.000245942	missense_variant	0.000994036	0.000199681		4.58	0.02	0.511	7.25	CYP2B6	carcinoma
CYP2B6	1A	19:41509934:C:T	NC_000019.11:g.41509934C>T	19	41509934	C	T	.	1987	0.998	0.00226472	missense_variant	0.00198807	0.000599041		4.15	0	0.977	5.68	CYP2B6
CYP2B6	1A	19:41522556:C:T	NC_000019.11:g.41522556C>T	19	41522556	C	T	.	2045	1	0.000244499	missense_variant	NA	NA		2.41	0	1	5.4	CYP2B6
CYP2B6	1A	19:41510312:G:A	NC_000019.11:g.41510312G>A	19	41510312	G	A	.	2033	1	0.000245942	missense_variant	NA	NA		3.8	0.01	0.98	5.99	CYP2B6	carcinoma
CYP2B6	1A	19:41522587:C:T	NC_000019.11:g.41522587C>T	19	41522587	C	T	.	2045	1	0.000244499	missense_variant	NA	0.000399361		-8.61	0.02	0.968	0.59	CYP2B6	carcinoma
CYP2B6	1A	19:41518232:A:T	NC_000019.11:g.41518232A>T	19	41518232	A	T	.	1987	1	0.000251636	missense_variant	NA	NA		3.25	0	0.974	4.84	CYP2B6
CYP2B6	1A	19:41518205:A:G	NC_000019.11:g.41518205A>G	19	41518205	A	G	.	1987	1	0.000252525	missense_variant	NA	NA		4.12	0.02	0.631	4.17	CYP2B6
CYP2B6	1A	19:41510315:G:C	NC_000019.11:g.41510315G>C	19	41510315	G	C	.	2033	1	0.000245942	missense_variant	NA	NA		0.289	0.01	0.929	4.08	CYP2B6
CYP2B6	1A	19:41510241:G:A	NC_000019.11:g.41510241G>A	19	41510241	G	A	.	1999	1	0.000250125	missense_variant	NA	NA		1.52	0.01	0.999	5.2	CYP2B6	lymphoid neoplasm
CYP2B6	1A	19:41510297:G:T	NC_000019.11:g.41510297G>T	19	41510297	G	T	rs117323987	2033	1	0.000245942	stop_gained	0.000994036	0.000199681		2.76	NA	NA	9.75	CYP2B6
CYP2B6	1A	19:41518265:C:T	NC_000019.11:g.41518265C>T	19	41518265	C	T	.	1987	1	0.000251636	stop_gained	NA	NA		0.511	NA	NA	9.95	CYP2B6
CYP2C19	1A	10:96493058:C:T	NC_000010.11:g.96493058C>T	10	96493058	C	T	rs1126545	2045	0.857	0.143487	missense_variant	0.145129	0.21885		0.102	0.02	0.954	3.4	CYP2C18	haematopoietic neoplasm
CYP2C19	1A	10:96484145:G:A	NC_000010.11:g.96484145G>A	10	96484145	G	A	rs41286880	2033	0.983	0.016815	missense_variant	0.0198807	0.00738818		2.27	0.06	0.99	2.69	CYP2C18
CYP2C19	1A	10:96535173:T:C	NC_000010.11:g.96535173T>C	10	96535173	T	C	.	2033	0.999	0.000983768	missense_variant	0.00298211	0.000998403		2.46	0	1	5.29	CYP2C19
CYP2C19	1A	10:96535255:A:G	NC_000010.11:g.96535255A>G	10	96535255	A	G	.	2033	1	0.000491884	missense_variant	NA	NA		2.72	0	0.693	5.43	CYP2C19
CYP2C19	1A	10:96495053:G:T	NC_000010.11:g.96495053G>T	10	96495053	G	T	.	1987	1	0.000251636	missense_variant	NA	0.00279553		2.22	0.01	0.999	3.84	CYP2C18
CYP2C19	1A	10:96535210:G:A	NC_000010.11:g.96535210G>A	10	96535210	G	A	.	2033	0.999	0.000737826	missense_variant	NA	NA		2.99	0.01	0.279	3.44	CYP2C19
CYP2C19	1A	10:96495052:C:T	NC_000010.11:g.96495052C>T	10	96495052	C	T	.	1987	1	0.000251636	missense_variant	NA	0.000599041		-0.115	0	1	4.45	CYP2C18	haematopoietic neoplasm
CYP2C19	1A	10:96540330:C:T	NC_000010.11:g.96540330C>T	10	96540330	C	T	.	1999	1	0.000250125	missense_variant	NA	0.000399361		4.13	0.01	0.406	5	CYP2C19
CYP2C19	1A	10:96495053:G:A	NC_000010.11:g.96495053G>A	10	96495053	G	A	.	1987	0.999	0.000754907	missense_variant	NA	NA		2.22	0.01	1	3.95	CYP2C18
CYP2C19	1A	10:96535251:C:T	NC_000010.11:g.96535251C>T	10	96535251	C	T	.	2033	1	0.000246427	stop_gained	NA	NA	Yes	3.9	NA	NA	10.52	CYP2C19,MTND4P19	malignant melanoma
CYP2C19	1A	10:96540410:G:A	NC_000010.11:g.96540410G>A	10	96540410	G	A	.	2045	1	0.000244499	stop_gained	NA	0.0141773		3.26	NA	NA	8.05	CYP2C19	carcinoma	proguanil, poor metabolism of,clopidogrel response - efficacy, toxicity/adr,mephenytoin, poor metabolism of,Mephenytoin, poor metabolism of,Proguanil, poor metabolism of,clopidogrel response - Efficacy, Toxicity/ADR
CYP2C9	1A	10:96707592:T:C	NC_000010.11:g.96707592T>C	10	96707592	T	C	rs367922573	1999	1	0.000250125	missense_variant	0.000994036	0.000399361		2.37	0	0.995	5.35	CYP2C9
CYP2C9	1A	10:96698453:T:C	NC_000010.11:g.96698453T>C	10	96698453	T	C	.	1999	0.999	0.0010005	missense_variant	0.000994036	0.000199681		3.69	0	0	1.55	CYP2C9
CYP2C9	1A	10:96748653:A:C	NC_000010.11:g.96748653A>C	10	96748653	A	C	.	1999	0.999	0.001001	missense_variant	NA	NA		-0.366	0	0.996	3.51	CYP2C9
CYP2C9	1A	10:96701991:G:A	NC_000010.11:g.96701991G>A	10	96701991	G	A	.	2033	0.999	0.000737826	missense_variant	NA	0.00419329		2.42	0.04	0.397	4.32	CYP2C9
CYP2C9	1A	10:96741058:C:G	NC_000010.11:g.96741058C>G	10	96741058	C	G	.	1987	1	0.000251636	missense_variant	NA	0.00459265		-0.527	0	0.928	3.92	CYP2C9		warfarin response - dosage,warfarin response - Dosage
CYP2C9	1A	10:96740981:C:T	NC_000010.11:g.96740981C>T	10	96740981	C	T	.	2033	0.999	0.00147565	missense_variant	0.00198807	0.0071885		2.85	0	0.914	5.9	CYP2C9	rhabdomyosarcoma
CYP2C9	1A	10:96702048:G:A	NC_000010.11:g.96702048G>A	10	96702048	G	A	.	1147	1	0.00043592	missense_variant	NA	0.000199681		2.6	0	0.935	6.11	CYP2C9
CYP2C9	1A	10:96708974:A:G	NC_000010.11:g.96708974A>G	10	96708974	A	G	.	2045	0.999	0.000733496	missense_variant	0.000994036	0.0219649		3.19	0	0.984	4.14	CYP2C9
CYP2C9	1A	10:96748777:C:T	NC_000010.11:g.96748777C>T	10	96748777	C	T	.	2045	0.997	0.00268949	missense_variant	0.00298211	0.000798722		2.5	0	0.681	3.89	CYP2C9
CYP2C9	1A	10:96698528:C:T	NC_000010.11:g.96698528C>T	10	96698528	C	T	.	2033	0.999	0.00122971	missense_variant	NA	NA		2.78	0.01	0.997	5.01	CYP2C9
CYP2C9	1A	10:96702039:T:C	NC_000010.11:g.96702039T>C	10	96702039	T	C	.	1147	1	0.00043592	missense_variant	NA	NA		3.54	0	0.994	5.3	CYP2C9
CYP2C9	1A	10:96702012:G:A	NC_000010.11:g.96702012G>A	10	96702012	G	A	.	2033	1	0.000245942	missense_variant	NA	0.000199681		2.6	0.01	0.62	6.32	CYP2C9	malignant melanoma
CYP2C9	1A	10:96741012:T:C	NC_000010.11:g.96741012T>C	10	96741012	T	C	.	1987	0.999	0.000754907	missense_variant	NA	NA		1.31	0	0.998	4.1	CYP2C9
CYP2C9	1A	10:96748636:G:A	NC_000010.11:g.96748636G>A	10	96748636	G	A	.	1999	1	0.000250125	missense_variant	NA	0.000399361		3.42	0.01	0.002	3.87	CYP2C9	carcinoma
CYP2C9	1A	10:96698440:A:G	NC_000010.11:g.96698440A>G	10	96698440	A	G	.	1999	1	0.000250125	start_lost	NA	0.000199681		3.69	0	0	1.82	CYP2C9
CYP2D6	1A	22:42525821:G:T	NC_000022.11:g.42525821G>T	22	42525821	G	T	rs28371703	1103	0.927	0.0728111	missense_variant	0.172962	0.0692891		2.44	0.03	0.977	3.5	NDUFA6-AS1,CYP2D6	carcinoma
CYP2D6	1A	22:42523528:C:T	NC_000022.11:g.42523528C>T	22	42523528	C	T	rs1058172	1091	0.917	0.083	missense_variant	NA	NA		4.93	0	0.997	7.78	NDUFA6-AS1,CYP2D6	haemangioblastoma,carcinoma,other,glioma
CYP2D6	1A	22:42523558:T:C	NC_000022.11:g.42523558T>C	22	42523558	T	C	.	1091	0.999	0.000930233	missense_variant	NA	NA		-8.43	0	0.996	2.97	NDUFA6-AS1,CYP2D6	carcinoma,haemangioblastoma
CYP2D6	1A	22:42524814:A:G	NC_000022.11:g.42524814A>G	22	42524814	A	G	rs199535154	1147	0.999	0.0008726	missense_variant	NA	NA		3.52	0.01	0.975	3.53	NDUFA6-AS1,CYP2D6	carcinoma
CYP2D6	1A	22:42525799:G:A	NC_000022.11:g.42525799G>A	22	42525799	G	A	.	1103	1	0.000453309	missense_variant	NA	NA		3.46	0.7	0.991	1.85	NDUFA6-AS1,CYP2D6
CYP2D6	1A	22:42526712:G:A	NC_000022.11:g.42526712G>A	22	42526712	G	A	rs138100349	1147	0.999	0.0008726	missense_variant	0.00298211	0.000599041		3.46	0.02	0.046	4.92	NDUFA6-AS1,CYP2D6	carcinoma
CYP2D6	1A	22:42523913:C:T	NC_000022.11:g.42523913C>T	22	42523913	C	T	.	1147	1	0.00043592	missense_variant	NA	NA		4.45	0	0.952	5.95	NDUFA6-AS1,CYP2D6
CYP2D6	1A	22:42523858:T:G	NC_000022.11:g.42523858T>G	22	42523858	T	G	.	1159	0.999	0.00129422	missense_variant	NA	0.00179712		3.39	0.04	0.951	5	NDUFA6-AS1,CYP2D6
CYP2D6	1A	22:42523610:C:T	NC_000022.11:g.42523610C>T	22	42523610	C	T	.	1091	0.999	0.00137489	missense_variant	NA	0.028754		3.91	0	0.987	6.67	NDUFA6-AS1,CYP2D6	haemangioblastoma
CYP2D6	1A	22:42522724:G:T	NC_000022.11:g.42522724G>T	22	42522724	G	T	.	1101	0.999	0.000914077	missense_variant	NA	0.00399361		4.85	0	1	6.7	NDUFA6-AS1,CYP2D6	haemangioblastoma
CYP2D6	1A	22:42524244:T:-	NC_000022.11:g.42524244T>-	22	42524244	T	-	rs35742686	1147	0.993	0.0065388	frameshift_variant	0.0188867	0.00559105		0.726	NA	NA	NA	NDUFA6-AS1,CYP2D6,RP4-669P10.19	haemangioblastoma	debrisoquine, poor metabolism of,Debrisoquine, poor metabolism of
CYP2D6	1A	22:42524821:-:C	NC_000022.11:g.42524821->C	22	42524821	-	C	.	1147	0.999	0.00087184	frameshift_variant	NA	NA	Yes	0.186	NA	NA	NA	NDUFA6-AS1,CYP2D6,RP4-669P10.19
CYP2D6	1A	22:42524214:-:G	NC_000022.11:g.42524214->G	22	42524214	-	G	.	1101	1	0.000454133	frameshift_variant	NA	NA	Yes	1.78	NA	NA	NA	NDUFA6-AS1,CYP2D6,RP4-669P10.19
CYP2D6	1A	22:42522576:C:G	NC_000022.11:g.42522576C>G	22	42522576	C	G	.	1147	1	0.000437445	stop_lost	NA	NA		0.486	NA	NA	0.61	NDUFA6-AS1,CYP2D6
CYP3A5	1A	7:99270222:G:T	NC_00007.11:g.99270222G>T	7	99270222	G	T	.	1101	0.997	0.00275229	missense_variant	0.00198807	0.000599041		2.37	0	0.948	4.68	CYP3A5
CYP3A5	1A	7:99262851:A:C	NC_00007.11:g.99262851A>C	7	99262851	A	C	.	1999	1	0.000250125	missense_variant	NA	NA		2.55	0	0.999	4.63	CYP3A5
CYP3A5	1A	7:99273767:A:T	NC_00007.11:g.99273767A>T	7	99273767	A	T	.	2033	1	0.000246063	missense_variant	NA	NA		2.61	0	0.409	1.18	CYP3A5
CYP3A5	1A	7:99262897:A:T	NC_00007.11:g.99262897A>T	7	99262897	A	T	.	1987	1	0.000251889	missense_variant	NA	NA		2.64	0.03	0.045	2.51	CYP3A5
CYP3A5	1A	7:99250365:T:C	NC_00007.11:g.99250365T>C	7	99250365	T	C	.	2045	1	0.000244499	missense_variant	NA	0.000599041		4.86	0.01	0.989	5.55	CYP3A5
CYP3A5	1A	7:99264618:C:T	NC_00007.11:g.99264618C>T	7	99264618	C	T	.	1999	1	0.000250125	missense_variant	NA	NA		3.74	0	0.999	7.04	CYP3A5
CYP3A5	1A	7:99273811:-:C	NC_00007.11:g.99273811->C	7	99273811	-	C	rs200579169	1999	0.992	0.00825413	frameshift_variant	0.0119284	0.00339457		1.87	NA	NA	NA	CYP3A5
CYP3A5	1A	7:99269397:T:C	NC_00007.11:g.99269397T>C	7	99269397	T	C	rs6977165	1759	0.969	0.0310188	stop_lost	0.0308151	0.0648962		-1.32	NA	NA	-0.0200005	CYP3A5
CYP3A5	1A	7:99261643:A:T	NC_00007.11:g.99261643A>T	7	99261643	A	T	.	2045	1	0.000244499	stop_gained	NA	0.000199681		4.61	NA	NA	10.45	CYP3A5
CYP3A5	1A	7:99260502:G:A	NC_00007.11:g.99260502G>A	7	99260502	G	A	.	2045	1	0.000244499	stop_gained	NA	NA		2.5	NA	NA	8.89	CYP3A5	primitive neuroectodermal tumour-medulloblastoma
CYP3A5	1A	7:99247737:C:-	NC_00007.11:g.99247737C>-	7	99247737	C	-	.	2033	0.999	0.000983768	frameshift_variant	NA	NA		-4.8	NA	NA	NA	CYP3A5
CYP3A5	1A	7:99250394:-:A	NC_00007.11:g.99250394->A	7	99250394	-	A	.	2045	1	0.000244499	frameshift_variant	NA	0.0315495		-4.84	NA	NA	NA	CYP3A5	carcinoma
CYP4F2	1A	19:16001215:C:A	NC_000019.11:g.16001215C>A	19	16001215	C	A	rs3093153	2033	0.949	0.0508433	missense_variant	0.0695825	0.0299521		3.07	0	0.486	3.65	CYP4F2
CYP4F2	1A	19:15996828:G:C	NC_000019.11:g.15996828G>C	19	15996828	G	C	.	2033	0.995	0.00542139	missense_variant	0.00298211	0.00419329		2.63	0.02	0.831	4.32	CYP4F2
CYP4F2	1A	19:15997109:C:T	NC_000019.11:g.15997109C>T	19	15997109	C	T	.	2045	1	0.000244499	missense_variant	NA	NA		2.73	0	0.99	5.58	CYP4F2
CYP4F2	1A	19:16006346:C:A	NC_000019.11:g.16006346C>A	19	16006346	C	A	.	2045	1	0.000244499	missense_variant	NA	NA		2.91	0	0.769	5.77	CYP4F2
CYP4F2	1A	19:15990588:C:A	NC_000019.11:g.15990588C>A	19	15990588	C	A	.	2045	1	0.000244499	missense_variant	NA	NA		2.78	0.02	0.486	6.49	CYP4F2
CYP4F2	1A	19:16003198:C:T	NC_000019.11:g.16003198C>T	19	16003198	C	T	.	1987	1	0.000251636	missense_variant	NA	NA		2.7	0.01	0.323	4.48	CYP4F2	carcinoma
CYP4F2	1A	19:16003201:C:T	NC_000019.11:g.16003201C>T	19	16003201	C	T	.	1987	0.999	0.000503271	missense_variant	NA	NA		2.7	0	0.981	6.21	CYP4F2
CYP4F2	1A	19:16008249:T:A	NC_000019.11:g.16008249T>A	19	16008249	T	A	.	2045	1	0.000244499	missense_variant	NA	NA		0.797	0	0.938	3.28	CYP4F2
CYP4F2	1A	19:16003344:C:A	NC_000019.11:g.16003344C>A	19	16003344	C	A	.	2045	1	0.000244499	missense_variant	NA	NA		2.86	0.02	0.314	3.5	CYP4F2
CYP4F2	1A	19:15996763:C:G	NC_000019.11:g.15996763C>G	19	15996763	C	G	rs140521878	1147	0.999	0.00087184	stop_lost	NA	NA		2.63	NA	NA	0.22	CYP4F2
CYP4F2	1A	19:16003337:A:-	NC_000019.11:g.16003337A>-	19	16003337	A	-	.	1065	1	0.000469484	splice_donor_variant	NA	NA		0.402	NA	NA	NA	CYP4F2
DPYD	1A	1:98058925:G:A	NC_00001.11:g.98058925G>A	1	98058925	G	A	rs575763449	1987	1	0.000251636	missense_variant	0.000994036	0.000199681		6.17	0.01	0.362	4.99	DPYD
DPYD	1A	1:98144726:T:C	NC_00001.11:g.98144726T>C	1	98144726	T	C	rs45589337	2045	0.997	0.00293399	missense_variant	0.00894632	0.00439297		4.54	0.01	0.099	3.78	DPYD		not specified,not provided
DPYD	1A	1:98293709:G:A	NC_00001.11:g.98293709G>A	1	98293709	G	A	rs371587702	2045	0.999	0.000733496	missense_variant	0.000994036	0.000199681		5.68	0.14	0.996	4.44	DPYD
DPYD	1A	1:97981347:T:C	NC_00001.11:g.97981347T>C	1	97981347	T	C	.	2045	1	0.000244499	missense_variant	NA	NA		5.2	0.03	0.981	5.12	DPYD
DPYD	1A	1:97544543:G:A	NC_00001.11:g.97544543G>A	1	97544543	G	A	.	2045	1	0.000244499	missense_variant	0.000994036	0.000798722		3.58	0.01	0.015	2.58	DPYD
DPYD	1A	1:98164991:C:T	NC_00001.11:g.98164991C>T	1	98164991	C	T	.	2045	1	0.000244499	missense_variant	NA	NA		5.5	0.01	0.956	6.01	DPYD
DPYD	1A	1:98187163:A:C	NC_00001.11:g.98187163A>C	1	98187163	A	C	.	2045	1	0.000244499	missense_variant	NA	NA		6.06	0	0.998	5.61	DPYD
DPYD	1A	1:97915674:T:G	NC_00001.11:g.97915674T>G	1	97915674	T	G	.	2045	1	0.000244499	missense_variant	NA	NA		5.31	0.01	0.955	4.88	DPYD
DPYD	1A	1:97544543:G:T	NC_00001.11:g.97544543G>T	1	97544543	G	T	.	2045	1	0.000488998	missense_variant	NA	0.00978434		3.58	0.01	0.415	2.66	DPYD		not provided
DPYD	1A	1:97700526:A:C	NC_00001.11:g.97700526A>C	1	97700526	A	C	.	2045	1	0.000488998	missense_variant	NA	NA		5.74	0	0.999	6.05	DPYD,DPYD-AS1	carcinoma
DPYD	1A	1:98058832:C:T	NC_00001.11:g.98058832C>T	1	98058832	C	T	.	2045	1	0.000244499	missense_variant	NA	NA	Yes	5.26	0.01	0.217	4.76	DPYD
DPYD	1A	1:98039475:G:A	NC_00001.11:g.98039475G>A	1	98039475	G	A	.	2045	0.999	0.000733496	missense_variant	NA	NA		4.82	0.04	0.022	5.54	DPYD
DPYD	1A	1:97771751:C:T	NC_00001.11:g.97771751C>T	1	97771751	C	T	rs145548112	2045	1	0.000488998	missense_variant	NA	0.000399361		6.08	0	1	7.22	DPYD,DPYD-AS1	carcinoma	not provided
DPYD	1A	1:97770928:G:A	NC_00001.11:g.97770928G>A	1	97770928	G	A	.	2033	1	0.000245942	missense_variant	NA	NA		5.55	0.01	0.997	6.35	DPYD,DPYD-AS1
DPYD	1A	1:98187098:T:C	NC_00001.11:g.98187098T>C	1	98187098	T	C	.	2045	1	0.000244499	missense_variant	NA	0.000798722		5.88	0.13	0.988	4.83	DPYD
DPYD	1A	1:97771841:C:A	NC_00001.11:g.97771841C>A	1	97771841	C	A	.	2045	1	0.000244499	missense_variant	NA	NA		5.9	0.05	0.968	6.32	DPYD,DPYD-AS1
DPYD	1A	1:98293695:G:A	NC_00001.11:g.98293695G>A	1	98293695	G	A	.	2045	1	0.000244499	stop_gained	NA	NA		4.75	NA	NA	11.17	DPYD
DPYD	1A	1:97544576:C:A	NC_00001.11:g.97544576C>A	1	97544576	C	A	.	2045	1	0.000244499	stop_gained	NA	NA		4.54	NA	NA	13.99	DPYD	carcinoma
DPYD	1A	1:98039499:C:A	NC_00001.11:g.98039499C>A	1	98039499	C	A	.	2045	1	0.000244499	stop_gained	NA	NA		5.67	NA	NA	13.42	DPYD
F5	1A	1:169510348:T:C	NC_00001.11:g.169510348T>C	1	169510348	T	C	rs1800595	2033	0.934	0.0660189	missense_variant	0.0616302	0.0455272		2.19	0.04	0.076	0.32	F5	other	not specified
F5	1A	1:169511878:T:G	NC_00001.11:g.169511878T>G	1	169511878	T	G	rs6018	2045	0.927	0.0734934	missense_variant	0.0616302	0.0455272		2.15	0.01	0.108	1.2	F5		not specified
F5	1A	1:169483561:T:C	NC_00001.11:g.169483561T>C	1	169483561	T	C	rs6027	2045	0.927	0.0726202	missense_variant	0.0656064	0.0453275		4.94	0	0.752	5.85	F5	other	not specified
F5	1A	1:169497292:C:T	NC_00001.11:g.169497292C>T	1	169497292	C	T	rs6026	2045	0.998	0.00195599	missense_variant	0.000994036	0.00758786		4.68	0.01	0.984	6.02	F5
F5	1A	1:169484767:A:G	NC_00001.11:g.169484767A>G	1	169484767	A	G	rs9332701	2045	0.972	0.0281174	missense_variant	0.0328032	0.0113818		5.61	0	0.991	5.34	F5		not specified
F5	1A	1:169519112:C:T	NC_00001.11:g.169519112C>T	1	169519112	C	T	rs6020	2045	0.984	0.0158924	missense_variant	0.0238569	0.263578		5.71	0.11	0.998	5.53	F5	rhabdomyosarcoma
F5	1A	1:169524537:C:G	NC_00001.11:g.169524537C>G	1	169524537	C	G	.	2045	1	0.000488998	missense_variant	NA	0.000199681		4.77	0.1	0.999	3.36	F5		thrombophilia due to activated protein c resistance,Thrombophilia due to activated protein C resistance
F5	1A	1:169499000:T:C	NC_00001.11:g.169499000T>C	1	169499000	T	C	.	2045	0.999	0.00122249	missense_variant	NA	NA		3.12	0.02	0.521	2.91	F5
F5	1A	1:169524538:T:C	NC_00001.11:g.169524538T>C	1	169524538	T	C	.	2045	1	0.000489237	missense_variant	NA	0.00199681		0.446	0.03	0.999	4.16	F5		factor v hong kong,Factor V Hong Kong
F5	1A	1:169505818:G:A	NC_00001.11:g.169505818G>A	1	169505818	G	A	.	2045	1	0.000244499	missense_variant	NA	NA		5	0.27	0.998	4.38	F5
F5	1A	1:169512106:T:C	NC_00001.11:g.169512106T>C	1	169512106	T	C	.	2045	1	0.000488998	missense_variant	0.000994036	0.000199681		5.98	0.01	0.972	4.11	F5
F5	1A	1:169510628:C:G	NC_00001.11:g.169510628C>G	1	169510628	C	G	.	1987	1	0.000251636	missense_variant	NA	NA		3.33	0.01	0.896	4.96	F5
F5	1A	1:169483640:T:C	NC_00001.11:g.169483640T>C	1	169483640	T	C	.	2045	1	0.000244499	missense_variant	NA	NA		5.09	0.05	0.997	4.29	F5
F5	1A	1:169495232:T:C	NC_00001.11:g.169495232T>C	1	169495232	T	C	.	2045	1	0.000244499	missense_variant	NA	NA		5.81	0.2	0.987	4.73	F5
F5	1A	1:169495234:A:G	NC_00001.11:g.169495234A>G	1	169495234	A	G	.	2045	1	0.000244499	missense_variant	NA	NA		5.81	0.02	0.99	5.98	F5
F5	1A	1:169500172:T:C	NC_00001.11:g.169500172T>C	1	169500172	T	C	.	2045	1	0.000488998	missense_variant	NA	NA		5.35	0.04	0.925	5.26	F5
F5	1A	1:169510969:G:A	NC_00001.11:g.169510969G>A	1	169510969	G	A	.	2045	1	0.000244499	missense_variant	NA	NA		2.09	0.01	0.049	1.7	F5
F5	1A	1:169528493:G:T	NC_00001.11:g.169528493G>T	1	169528493	G	T	.	2045	1	0.000244499	missense_variant	NA	0.000798722		5.95	0.05	0.998	4.06	F5
F5	1A	1:169541549:C:T	NC_00001.11:g.169541549C>T	1	169541549	C	T	.	2045	1	0.000244499	missense_variant	NA	NA		5.54	0.04	1	7.03	F5
F5	1A	1:169529942:G:A	NC_00001.11:g.169529942G>A	1	169529942	G	A	.	2033	1	0.000245942	stop_gained	NA	NA		4.46	NA	NA	9.76	F5
F5	1A	1:169500089:G:A	NC_00001.11:g.169500089G>A	1	169500089	G	A	.	2045	1	0.000488998	stop_gained	NA	NA		1.22	NA	NA	9.76	F5
G6PD	1A	X:153761811:C:G	X:153761811C>G	X	153761811	C	G	rs137852318	1139	0.999	0.00131694	missense_variant	0.00130548	0.000264901		5.67	0	0.97	4.84	G6PD		g6pd seattle-like,not provided,g6pd modena,anemia, nonspherocytic hemolytic, due to g6pd deficiency,G6PD SEATTLE-LIKE,G6PD MODENA,Anemia, nonspherocytic hemolytic, due to G6PD deficiency
G6PD	1A	X:153761997:C:A	X:153761997C>A	X	153761997	C	A	.	954	0.999	0.000524109	stop_gained	NA	NA		2.15	NA	NA	0.46	G6PD	rhabdomyosarcoma
HLA-A	1A	6:29910774:T:C	NC_00006.11:g.29910774T>C	6	29910774	T	C	rs9260139	2045	0.988	0.0120334	missense_variant	0.17495	0.19988		-4.03	0	0.994	2.81	HLA-A	carcinoma,other
HLA-A	1A	6:29910719:G:A	NC_00006.11:g.29910719G>A	6	29910719	G	A	rs2230991	2045	0.956	0.0442693	missense_variant	0.100398	0.178714		-7.15	0.04	0.997	1.02	HLA-A	other,carcinoma
HLA-A	1A	6:29912030:G:C	NC_00006.11:g.29912030G>C	6	29912030	G	C	rs145046067	1781	0.963	0.0366999	missense_variant	0.375746	0.370607		2.81	0	0.925	5	HLA-A	carcinoma
HLA-A	1A	6:29910721:G:C	NC_00006.11:g.29910721G>C	6	29910721	G	C	rs199474424	2045	0.946	0.0540318	missense_variant	0.107356	0.184505		0.501	0.02	0.989	1.55	HLA-A	other,carcinoma,haemangioblastoma
HLA-A	1A	6:29911218:G:A	NC_00006.11:g.29911218G>A	6	29911218	G	A	rs1059526	1725	0.952	0.048021	missense_variant	0.0477137	0.0714856		2.86	0.07	0.995	1.52	HLA-A	haemangioblastoma,other
HLA-A	1A	6:29912042:G:A	NC_00006.11:g.29912042G>A	6	29912042	G	A	rs150028516	1781	0.987	0.0126219	missense_variant	0.212724	0.171725		0.88	0	1	4.55	HLA-A	carcinoma,haemangioblastoma,glioma,primitive neuroectodermal tumour-medulloblastoma
HLA-A	1A	6:29911925:C:T	NC_00006.11:g.29911925C>T	6	29911925	C	T	rs149288080	918	0.935	0.0645695	missense_variant	0.0785288	0.0507189		3.69	0.01	0.972	1.9	HLA-A	haemangioblastoma,carcinoma
HLA-A	1A	6:29910636:G:A	NC_00006.11:g.29910636G>A	6	29910636	G	A	rs1059441	2045	0.998	0.00171149	missense_variant	0.000994036	0.00379393		2.85	0.01	0.025	5.38	HLA-A
HLA-A	1A	6:29910756:G:T	NC_00006.11:g.29910756G>T	6	29910756	G	T	rs199474459	2045	1	0.000244499	missense_variant	0.00596422	0.0167732		1.71	0.02	0.989	2.34	HLA-A	other
HLA-A	1A	6:29911901:C:G	NC_00006.11:g.29911901C>G	6	29911901	C	G	rs1136741	918	0.881	0.11894	missense_variant	NA	NA		-1.72	0.04	0.964	-0.96	HLA-A	carcinoma,other
HLA-A	1A	6:29911198:T:C	NC_00006.11:g.29911198T>C	6	29911198	T	C	rs1059516	1725	0.945	0.0545135	missense_variant	NA	NA		-2.67	0.03	0.994	1.04	HLA-A	carcinoma,other
HLA-A	1A	6:29911928:C:G	NC_00006.11:g.29911928C>G	6	29911928	C	G	rs1059563	918	0.875	0.124571	missense_variant	NA	NA		0.492	0.03	0.981	0.65	HLA-A	carcinoma,other
HLA-A	1A	6:29912087:G:T	NC_00006.11:g.29912087G>T	6	29912087	G	T	rs1059632	895	0.852	0.147929	missense_variant	NA	NA		2.8	0.05	0.999	3.08	HLA-A	haemangioblastoma,carcinoma
HLA-A	1A	6:29911970:G:A	NC_00006.11:g.29911970G>A	6	29911970	G	A	rs9260180	849	0.871	0.129299	missense_variant	NA	NA		2.82	0.03	0.034	3.65	HLA-A	carcinoma,haemangioblastoma,other
HLA-A	1A	6:29911296:G:A	NC_00006.11:g.29911296G>A	6	29911296	G	A	.	793	0.961	0.0389182	missense_variant	NA	NA		3.54	0.03	1	6.14	HLA-A	haematopoietic neoplasm,haemangioblastoma,carcinoma,other
HLA-A	1A	6:29912085:C:T	NC_00006.11:g.29912085C>T	6	29912085	C	T	rs148794540	895	0.993	0.00673401	missense_variant	NA	NA		3.69	0.07	0.996	3.84	HLA-A	other,haemangioblastoma,carcinoma
HLA-A	1A	6:29911320:G:T	NC_00006.11:g.29911320G>T	6	29911320	G	T	.	793	0.999	0.000633714	missense_variant	NA	NA		3.78	0	0.771	5.52	HLA-A
HLA-A	1A	6:29911077:G:C	NC_00006.11:g.29911077G>C	6	29911077	G	C	.	1725	0.999	0.00116077	missense_variant	0.00198807	0.00698882		2.87	0.03	1	5.48	HLA-A
HLA-A	1A	6:29910627:A:T	NC_00006.11:g.29910627A>T	6	29910627	A	T	.	1999	0.998	0.00175615	missense_variant	NA	NA		-0.799	0.01	0.996	5.65	HLA-A	carcinoma
HLA-A	1A	6:29910572:C:T	NC_00006.11:g.29910572C>T	6	29910572	C	T	rs114101108,rs45569434	1987	0.978	0.0215846	missense_variant	NA	NA		1.87	0.03	0.98	6.85	HLA-A	glioma,carcinoma
HLA-A	1A	6:29911105:G:A	NC_00006.11:g.29911105G>A	6	29911105	G	A	.	1725	1	0.000289855	missense_variant	NA	NA		1.92	0.02	0.994	4.45	HLA-A
HLA-A	1A	6:29913020:G:T	NC_00006.11:g.29913020G>T	6	29913020	G	T	.	2033	1	0.000245942	missense_variant	NA	0.000399361		1.2	0.01	0.999	4	HLA-A
HLA-A	1A	6:29910389:C:A	NC_00006.11:g.29910389C>A	6	29910389	C	A	.	1999	1	0.00025025	missense_variant	NA	NA		1.9	0	0.997	4.32	HLA-A
HLA-A	1A	6:29911240:T:A	NC_00006.11:g.29911240T>A	6	29911240	T	A	rs9260156	1725	0.94	0.0603533	stop_gained	0.158052	0.228634		-7.56	NA	NA	1.2	HLA-A,HCG4P5	carcinoma,haematopoietic neoplasm,haemangioblastoma,other,lymphoid neoplasm
HLA-A	1A	6:29912029:G:-	NC_00006.11:g.29912029G>-	6	29912029	G	-	rs558831267	1781	0.953	0.0466174	frameshift_variant	0.375746	0.370607		3.69	NA	NA	NA	HLA-A,HCG4P5	glioma,carcinoma
HLA-A	1A	6:29912396:-:GG	NC_00006.11:g.29912396->GG	6	29912396	-	GG	rs545184037	928	0.936	0.0635776	frameshift_variant	0.0656064	0.0557109		1.22	NA	NA	NA	HLA-A,HCG4P5
HLA-A	1A	6:29911227:G:T	NC_00006.11:g.29911227G>T	6	29911227	G	T	rs1059537	1725	0.998	0.00213415	stop_gained	0.0109344	0.028155		-0.78	NA	NA	7.1	HLA-A,HCG4P5	carcinoma
HLA-A	1A	6:29910179:A:C	NC_00006.11:g.29910179A>C	6	29910179	A	C	rs555614840	412	0.996	0.00371287	splice_acceptor_variant	0.00298211	0.0225639		0.534	NA	NA	0.1	HLA-A,HCG4P5
HLA-A	1A	6:29910180:G:T	NC_00006.11:g.29910180G>T	6	29910180	G	T	rs572385098	412	0.996	0.00371287	splice_acceptor_variant	0.00298211	0.0225639		-6.98	NA	NA	-0.22	HLA-A,HCG4P5
HLA-A	1A	6:29910780:-:CTCC	NC_00006.11:g.29910780->CTCC	6	29910780	-	CTCC	.	2045	0.967	0.0325502	frameshift_variant	NA	NA		2.68	NA	NA	NA	HLA-A,HCG4P5
HLA-A	1A	6:29911112:CC:-	NC_00006.11:g.29911112CC>-	6	29911112	CC	-	.	1725	0.961	0.0391531	stop_gained	NA	NA		-7.56	NA	NA	NA	HLA-A,HCG4P5	carcinoma
HLA-A	1A	6:29910775:G:-	NC_00006.11:g.29910775G>-	6	29910775	G	-	.	2045	0.967	0.0327628	frameshift_variant	NA	NA		0.304	NA	NA	NA	HLA-A,HCG4P5
HLA-A	1A	6:29911116:-:AA	NC_00006.11:g.29911116->AA	6	29911116	-	AA	.	1725	0.992	0.00839223	frameshift_variant	NA	NA		1.86	NA	NA	NA	HLA-A,HCG4P5
HLA-A	1A	6:29910771:-:TCGCGCT	NC_00006.11:g.29910771->TCGCGCT	6	29910771	-	TCGCGCT	.	2045	1	0.000244499	frameshift_variant	NA	NA		-7.12	NA	NA	NA	HLA-A,HCG4P5
HLA-A	1A	6:29911319:G:-	NC_00006.11:g.29911319G>-	6	29911319	G	-	.	793	0.999	0.000633714	frameshift_variant	NA	NA		2.53	NA	NA	NA	HLA-A,HCG4P5	malignant melanoma,carcinoma
HLA-A	1A	6:29911900:-:CC	NC_00006.11:g.29911900->CC	6	29911900	-	CC	.	918	0.999	0.000544662	frameshift_variant	NA	NA		-7.38	NA	NA	NA	HLA-A,HCG4P5	lymphoid neoplasm
HLA-A	1A	6:29910729:-:G	NC_00006.11:g.29910729->G	6	29910729	-	G	.	2045	1	0.000244618	frameshift_variant	NA	0.000798722		-6.97	NA	NA	NA	HLA-A,HCG4P5
HLA-A	1A	6:29910733:-:C	NC_00006.11:g.29910733->C	6	29910733	-	C	.	2045	0.999	0.000978474	frameshift_variant	NA	NA		-0.469	NA	NA	NA	HLA-A,HCG4P5
HLA-A	1A	6:29910756:-:TA	NC_00006.11:g.29910756->TA	6	29910756	-	TA	.	2045	0.999	0.000977995	frameshift_variant	NA	NA		1.71	NA	NA	NA	HLA-A,HCG4P5
HLA-A	1A	6:29910761:GA:-	NC_00006.11:g.29910761GA>-	6	29910761	GA	-	.	2045	0.999	0.000977995	frameshift_variant	NA	NA		-3.81	NA	NA	NA	HLA-A,HCG4P5
HLA-B	1A	6:31324207:A:C	NC_00006.11:g.31324207A>C	6	31324207	A	C	rs41556312	1977	0.987	0.0131512	missense_variant	0.170974	0.185104		0.516	0.01	0.978	4.01	HLA-B	carcinoma,other
HLA-B	1A	6:31324210:G:A	NC_00006.11:g.31324210G>A	6	31324210	G	A	rs12721827	1977	0.813	0.187468	missense_variant	NA	NA		2.27	0.02	0.201	2.2	HLA-B	carcinoma,other
HLA-B	1A	6:31324110:G:C	NC_00006.11:g.31324110G>C	6	31324110	G	C	.	1091	0.999	0.00137489	missense_variant	NA	NA		0.296	0.01	0.998	4.41	HLA-B
HLA-B	1A	6:31324057:C:A	NC_00006.11:g.31324057C>A	6	31324057	C	A	.	1045	0.995	0.00526316	missense_variant	NA	NA		0.265	0.01	0.993	4.92	HLA-B	carcinoma
HLA-B	1A	6:31323220:T:C	NC_00006.11:g.31323220T>C	6	31323220	T	C	.	2033	1	0.000245942	missense_variant	NA	NA		3.16	0	0.986	3.78	HLA-B
HLA-B	1A	6:31323262:G:A	NC_00006.11:g.31323262G>A	6	31323262	G	A	.	2033	0.992	0.00766568	missense_variant	NA	NA		-0.095	0.01	0.996	6.38	HLA-B	haemangioblastoma,carcinoma
HLA-B	1A	6:31323286:C:T	NC_00006.11:g.31323286C>T	6	31323286	C	T	.	1147	0.984	0.0161431	missense_variant	NA	NA		-1.02	0.01	0.997	4.96	HLA-B	haemangioblastoma,carcinoma
HLA-B	1A	6:31323094:C:T	NC_00006.11:g.31323094C>T	6	31323094	C	T	rs2308500	1999	1	0.000250376	missense_variant	NA	NA		2.28	0.04	0.001	4.39	HLA-B	other,carcinoma
HLA-B	1A	6:31323983:T:C	NC_00006.11:g.31323983T>C	6	31323983	T	C	.	1931	0.999	0.000517866	missense_variant	NA	NA		3.18	0.03	0.997	4.17	HLA-B
HLA-B	1A	6:31324143:G:T	NC_00006.11:g.31324143G>T	6	31324143	G	T	rs12697944	1977	0.934	0.0663422	stop_gained	0.0994036	0.096845		-2.31	NA	NA	6.38	HLA-B,XXbac-BPG248L24.12	carcinoma
HLA-B	1A	6:31324206:-:CC	NC_00006.11:g.31324206->CC	6	31324206	-	CC	.	1977	0.957	0.0426934	frameshift_variant	NA	NA		1.3	NA	NA	NA	HLA-B,XXbac-BPG248L24.12
HLA-B	1A	6:31324208:GG:-	NC_00006.11:g.31324208GG>-	6	31324208	GG	-	.	1977	0.899	0.101169	frameshift_variant	NA	NA		1.27	NA	NA	NA	HLA-B,XXbac-BPG248L24.12
HLA-B	1A	6:31324023:CC:-	NC_00006.11:g.31324023CC>-	6	31324023	CC	-	.	1045	0.961	0.0385356	frameshift_variant	NA	NA		-4.74	NA	NA	NA	HLA-B,XXbac-BPG248L24.12
HLA-B	1A	6:31324026:-:TC	NC_00006.11:g.31324026->TC	6	31324026	-	TC	.	1045	0.964	0.0357863	frameshift_variant	NA	NA		-6.36	NA	NA	NA	HLA-B,XXbac-BPG248L24.12
HLA-B	1A	6:31323958:TT:-	NC_00006.11:g.31323958TT>-	6	31323958	TT	-	.	1931	1	0.000259067	frameshift_variant	NA	NA		0.72	NA	NA	NA	HLA-B,XXbac-BPG248L24.12
IFNL3	1A	19:39734659:G:A	NC_000019.11:g.39734659G>A	19	39734659	G	A	.	2045	1	0.000488998	missense_variant	0.00198807	0.000599041		-0.448	0.02	0.997	3.41	IFNL3,IFNL4	carcinoma
IFNL3	1A	19:39734754:G:A	NC_000019.11:g.39734754G>A	19	39734754	G	A	.	1987	0.999	0.000503271	missense_variant	0.00198807	0.00199681		2.11	0.02	0.897	4.52	IFNL3,IFNL4	primitive neuroectodermal tumour-medulloblastoma,carcinoma
IFNL4	1A	19:39739068:C:T	NC_000019.11:g.39739068C>T	19	39739068	C	T	.	438	0.999	0.00114155	splice_donor_variant	NA	0.000199681		3.09	NA	NA	4.41	IFNL3,IFNL4
NUDT15	1A	13:48619874:G:A	NC_000013.11:g.48619874G>A	13	48619874	G	A	.	1989	1	0.000251383	missense_variant	NA	NA	Yes	5.39	0.02	0.728	6.22	NUDT15
NUDT15	1A	13:48615235:A:C	NC_000013.11:g.48615235A>C	13	48615235	A	C	.	1989	1	0.000251383	missense_variant	NA	NA	Yes	5.53	0	0.997	5.29	SUCLA2,NUDT15	carcinoma
NUDT15	1A	13:48615103:C:T	NC_000013.11:g.48615103C>T	13	48615103	C	T	.	1977	1	0.000252908	missense_variant	NA	NA		3.9	0.01	0.142	3.9	SUCLA2,NUDT15
RYR1	1A	19:38948905:G:A	NC_000019.11:g.38948905G>A	19	38948905	G	A	rs555272546	2045	1	0.000244499	missense_variant	0.000994036	0.000199681		5.02	0.08	0.946	5.93	RYR1	carcinoma
RYR1	1A	19:38964153:G:A	NC_000019.11:g.38964153G>A	19	38964153	G	A	rs555549138	2045	1	0.000244499	missense_variant	0.000994036	0.000199681		5.07	0.02	0.956	4.56	RYR1
RYR1	1A	19:38985027:C:T	NC_000019.11:g.38985027C>T	19	38985027	C	T	rs541757529	1987	1	0.000251636	missense_variant	0.000994036	0.000199681		4.79	0.09	0.954	4.74	RYR1	carcinoma
RYR1	1A	19:38997528:C:G	NC_000019.11:g.38997528C>G	19	38997528	C	G	rs571701341	2045	1	0.000244499	missense_variant	0.000994036	0.000199681		3.56	0	0.143	5.07	RYR1
RYR1	1A	19:39016132:G:A	NC_000019.11:g.39016132G>A	19	39016132	G	A	rs143987857	2045	1	0.000244499	missense_variant	0.00198807	0.000599041		3.07	0	0.732	5.45	RYR1	carcinoma	central core disease,not specified,not provided,malignant hyperthermia, susceptibility to, 1,Malignant hyperthermia, susceptibility to, 1,Central core disease
RYR1	1A	19:39057626:G:C	NC_000019.11:g.39057626G>C	19	39057626	G	C	rs150396398	2033	0.998	0.00172159	missense_variant	0.00397614	0.00179712		3.93	0	0	3.77	RYR1		not provided,malignant hyperthermia, susceptibility to, 1,malignant hyperthermia,myopathy, progressive axial with cataracts,Myopathy, progressive axial with cataracts,Malignant hyperthermia, susceptibility to, 1,Malignant hyperthermia
RYR1	1A	19:38931428:A:T	NC_000019.11:g.38931428A>T	19	38931428	A	T	.	2045	1	0.000488998	missense_variant	NA	NA		4.87	0	0.985	6.72	RYR1		malignant hyperthermia, susceptibility to, 1,Malignant hyperthermia, susceptibility to, 1
RYR1	1A	19:39009932:G:A	NC_000019.11:g.39009932G>A	19	39009932	G	A	rs137932199	2045	0.999	0.00146699	missense_variant	0.00596422	0.00199681		3.54	0.01	0.644	4.22	RYR1		multiminicore/minicore/multicore disease,not provided,malignant hyperthermia, susceptibility to, 1,Multiminicore/minicore/multicore disease,Malignant hyperthermia, susceptibility to, 1
RYR1	1A	19:39034191:A:G	NC_000019.11:g.39034191A>G	19	39034191	A	G	rs147136339	2045	0.998	0.00171149	missense_variant	0.00596422	0.00199681		4.11	0	0.719	4.37	RYR1	lymphoid neoplasm	not provided,malignant hyperthermia, susceptibility to, 1,Malignant hyperthermia, susceptibility to, 1
RYR1	1A	19:38934210:G:A	NC_000019.11:g.38934210G>A	19	38934210	G	A	.	2045	1	0.000244499	missense_variant	NA	NA		4.08	0	1	7.26	RYR1	carcinoma
RYR1	1A	19:38960007:G:A	NC_000019.11:g.38960007G>A	19	38960007	G	A	.	2045	1	0.000244499	missense_variant	NA	NA		3.63	0.02	0.996	6.46	RYR1	carcinoma
RYR1	1A	19:38949893:A:G	NC_000019.11:g.38949893A>G	19	38949893	A	G	.	2045	1	0.000488998	missense_variant	0.000994036	0.000199681		4.36	0	0.999	5.76	RYR1		myopathy, ryr1-associated,not provided,malignant hyperthermia, susceptibility to, 1,Myopathy, RYR1-associated,Malignant hyperthermia, susceptibility to, 1
RYR1	1A	19:38983213:C:T	NC_000019.11:g.38983213C>T	19	38983213	C	T	.	2045	1	0.000488998	missense_variant	NA	NA		1.41	0.01	0.924	5.66	RYR1	carcinoma
RYR1	1A	19:39071104:A:C	NC_000019.11:g.39071104A>C	19	39071104	A	C	.	2045	1	0.000244499	missense_variant	NA	NA		4.81	0	0	4.68	RYR1
RYR1	1A	19:38954130:C:T	NC_000019.11:g.38954130C>T	19	38954130	C	T	.	2045	1	0.000488998	missense_variant	NA	NA		4	0.15	0.999	5.02	RYR1	carcinoma	not provided
RYR1	1A	19:39010064:C:T	NC_000019.11:g.39010064C>T	19	39010064	C	T	.	2045	1	0.000244499	missense_variant	NA	NA		3.71	0	0.08	5.33	RYR1	carcinoma
RYR1	1A	19:38934252:C:T	NC_000019.11:g.38934252C>T	19	38934252	C	T	.	1999	0.999	0.00050025	missense_variant	NA	0.000199681		4.08	0	0.994	7.25	RYR1	haematopoietic neoplasm	minicore myopathy with external ophthalmoplegia,not provided,Minicore myopathy with external ophthalmoplegia
RYR1	1A	19:38989881:A:G	NC_000019.11:g.38989881A>G	19	38989881	A	G	.	2045	0.999	0.000733496	missense_variant	0.00198807	0.000798722		3.69	0.04	0.245	2.29	RYR1		not provided,malignant hyperthermia, susceptibility to, 1,Malignant hyperthermia, susceptibility to, 1
RYR1	1A	19:38989845:G:A	NC_000019.11:g.38989845G>A	19	38989845	G	A	.	2045	1	0.000244499	missense_variant	NA	NA		2.81	0	0.644	6.15	RYR1
RYR1	1A	19:39009877:C:T	NC_000019.11:g.39009877C>T	19	39009877	C	T	.	2045	1	0.000244499	missense_variant	NA	NA		3.54	0	0.732	5.23	RYR1
RYR1	1A	19:38945950:G:A	NC_000019.11:g.38945950G>A	19	38945950	G	A	.	2045	1	0.000244499	missense_variant	NA	NA		3.97	0.03	0.999	5.94	RYR1
RYR1	1A	19:38990419:C:T	NC_000019.11:g.38990419C>T	19	38990419	C	T	.	2045	1	0.000244499	missense_variant	NA	NA		3.95	0.01	0.35	5.02	RYR1
RYR1	1A	19:38983252:C:T	NC_000019.11:g.38983252C>T	19	38983252	C	T	.	1987	1	0.000252525	missense_variant	NA	NA		2.34	0.01	0.079	3.94	RYR1
RYR1	1A	19:38949938:G:A	NC_000019.11:g.38949938G>A	19	38949938	G	A	.	2033	1	0.000246427	missense_variant	NA	NA		4.57	0	0.999	6.55	RYR1	carcinoma
RYR1	1A	19:39039029:G:A	NC_000019.11:g.39039029G>A	19	39039029	G	A	.	2045	1	0.000244499	missense_variant	NA	NA		4.36	0.02	0.033	5.11	RYR1
RYR1	1A	19:38966089:C:T	NC_000019.11:g.38966089C>T	19	38966089	C	T	.	2045	1	0.000244499	missense_variant	0.000994036	0.000599041		5.12	0.12	0.999	5.14	RYR1
RYR1	1A	19:38942452:C:T	NC_000019.11:g.38942452C>T	19	38942452	C	T	.	2045	1	0.000244499	missense_variant	0.000994036	0.000199681		4.07	0	0.997	7.68	RYR1
RYR1	1A	19:38945909:G:A	NC_000019.11:g.38945909G>A	19	38945909	G	A	.	2045	1	0.000244499	missense_variant	NA	NA		3.97	0.11	0.999	5.92	RYR1	carcinoma
RYR1	1A	19:38954088:G:A	NC_000019.11:g.38954088G>A	19	38954088	G	A	.	2045	1	0.000488998	missense_variant	NA	NA		3.86	0.05	0.994	5.86	RYR1
RYR1	1A	19:38954144:G:A	NC_000019.11:g.38954144G>A	19	38954144	G	A	.	2045	1	0.000244499	missense_variant	NA	NA		4	0	0.997	6.53	RYR1	malignant melanoma
RYR1	1A	19:38954162:G:A	NC_000019.11:g.38954162G>A	19	38954162	G	A	.	1987	1	0.000251636	missense_variant	NA	0.00179712		4	0.02	1	6.69	RYR1	lymphoid neoplasm	congenital myopathy,Congenital myopathy
RYR1	1A	19:38958423:G:A	NC_000019.11:g.38958423G>A	19	38958423	G	A	.	1987	1	0.000251636	missense_variant	NA	0.000199681		3.5	0.02	0.889	5.51	RYR1	malignant melanoma
RYR1	1A	19:38966034:G:A	NC_000019.11:g.38966034G>A	19	38966034	G	A	.	2045	1	0.000244499	missense_variant	NA	NA		5.12	0.01	0.984	5.57	RYR1
RYR1	1A	19:38976331:G:A	NC_000019.11:g.38976331G>A	19	38976331	G	A	.	2045	0.999	0.000733855	missense_variant	0.00198807	0.000399361		4.07	0.03	0.96	5.31	RYR1	chondrosarcoma	malignant hyperthermia, susceptibility to, 1,malignant hyperthermia,Malignant hyperthermia, susceptibility to, 1,Malignant hyperthermia
RYR1	1A	19:38995985:G:C	NC_000019.11:g.38995985G>C	19	38995985	G	C	.	2045	1	0.000488998	missense_variant	NA	NA		4.14	0.01	0.088	3.71	RYR1
RYR1	1A	19:38995986:A:T	NC_000019.11:g.38995986A>T	19	38995986	A	T	.	2045	1	0.000488998	missense_variant	NA	NA		4.14	0	0.068	3.94	RYR1
RYR1	1A	19:39006851:C:T	NC_000019.11:g.39006851C>T	19	39006851	C	T	.	2033	1	0.000245942	missense_variant	NA	NA		3.74	0.01	0.89	6.06	RYR1	carcinoma
RYR1	1A	19:39016009:G:A	NC_000019.11:g.39016009G>A	19	39016009	G	A	.	2045	1	0.000244499	missense_variant	NA	NA		4.3	0.01	0.936	4.83	RYR1
RYR1	1A	19:39051805:C:T	NC_000019.11:g.39051805C>T	19	39051805	C	T	.	2045	1	0.000244499	missense_variant	NA	NA		3.52	0.02	0	5.43	RYR1	malignant melanoma	not provided
RYR1	1A	19:39068655:G:A	NC_000019.11:g.39068655G>A	19	39068655	G	A	.	2045	1	0.000244499	missense_variant	NA	NA		4	0.03	0	5.29	RYR1	carcinoma
RYR1	1A	19:39076791:G:A	NC_000019.11:g.39076791G>A	19	39076791	G	A	.	2045	1	0.000244499	missense_variant	NA	NA	Yes	4.21	0	0	5.04	RYR1	carcinoma
RYR1	1A	19:38931433:C:T	NC_000019.11:g.38931433C>T	19	38931433	C	T	.	2045	1	0.000244499	missense_variant	NA	0.00119808		3.75	0.23	0.946	4.48	RYR1		not provided
RYR1	1A	19:38945908:C:G	NC_000019.11:g.38945908C>G	19	38945908	C	G	.	2045	1	0.000488998	missense_variant	NA	NA		3.97	0	0.999	6.99	RYR1
RYR1	1A	19:38948803:C:T	NC_000019.11:g.38948803C>T	19	38948803	C	T	.	2045	1	0.000488998	missense_variant	NA	NA		5.02	0.11	0.999	5.16	RYR1
RYR1	1A	19:38954138:C:T	NC_000019.11:g.38954138C>T	19	38954138	C	T	.	2045	1	0.000488998	missense_variant	NA	NA		4	0	0.999	6.63	RYR1	carcinoma
RYR1	1A	19:38958451:G:A	NC_000019.11:g.38958451G>A	19	38958451	G	A	.	1987	1	0.000251636	missense_variant	NA	0.000199681		3.5	0.06	0.956	5.54	RYR1	carcinoma,glioma
RYR1	1A	19:38993528:G:A	NC_000019.11:g.38993528G>A	19	38993528	G	A	.	2045	1	0.000244499	missense_variant	NA	0.000199681		4.08	0.03	0.659	5.62	RYR1
SLCO1B1	1A	12:21377704:G:A	NC_000012.11:g.21377704G>A	12	21377704	G	A	rs531488136	2045	0.999	0.000733496	missense_variant	0.000994036	0.000199681		3.66	0.01	0.986	4.49	SLCO1B1
SLCO1B1	1A	12:21325651:C:T	NC_000012.11:g.21325651C>T	12	21325651	C	T	.	2045	1	0.000244499	missense_variant	NA	NA		3.36	0	0.971	6.11	RP11-125O5.2,SLCO1B1	glioma
SLCO1B1	1A	12:21355611:C:A	NC_000012.11:g.21355611C>A	12	21355611	C	A	.	1987	0.999	0.000503271	missense_variant	NA	NA		2.01	0.01	0.314	3.32	SLCO1B1
SLCO1B1	1A	12:21358933:G:C	NC_000012.11:g.21358933G>C	12	21358933	G	C	.	2045	1	0.000244499	missense_variant	NA	0.0111821		4.06	0	1	4.71	SLCO1B1
SLCO1B1	1A	12:21327598:G:T	NC_000012.11:g.21327598G>T	12	21327598	G	T	.	2045	1	0.000244499	missense_variant	NA	NA		3.66	0.01	0.996	5.24	RP11-125O5.2,SLCO1B1
SLCO1B1	1A	12:21377774:G:A	NC_000012.11:g.21377774G>A	12	21377774	G	A	.	928	0.999	0.000538793	splice_donor_variant	NA	0.00119808		3.66	NA	NA	3.88	SLCO1B1
SLCO1B1	1A	12:21329832:G:T	NC_000012.11:g.21329832G>T	12	21329832	G	T	.	927	0.999	0.000539374	splice_donor_variant	NA	0.0091853		3.52	NA	NA	3.22	RP11-125O5.2,SLCO1B1
SLCO1B1	1A	12:21375289:C:T	NC_000012.11:g.21375289C>T	12	21375289	C	T	.	1999	0.998	0.00202224	stop_gained	0.00298211	0.00279553		3.78	NA	NA	14.56	SLCO1B1	other	rotor syndrome,Rotor syndrome
TPMT	1A	6:18143955:C:G	NC_00006.11:g.18143955C>G	6	18143955	C	G	rs1800462	2045	0.99	0.00978474	missense_variant	0.00596422	0.00219649		5.38	0.01	0.99	6.37	TPMT		thiopurine methyltransferase deficiency,Thiopurine methyltransferase deficiency
TPMT	1A	6:18148082:G:C	NC_00006.11:g.18148082G>C	6	18148082	G	C	.	2045	1	0.000488998	missense_variant	0.000994036	0.000199681		5.68	0	0.996	5.14	TPMT	carcinoma
TPMT	1A	6:18143837:T:G	NC_00006.11:g.18143837T>G	6	18143837	T	G	.	1987	1	0.000251636	missense_variant	NA	NA		4.13	0.01	0.802	5.09	TPMT	carcinoma
TPMT	1A	6:18130989:A:T	NC_00006.11:g.18130989A>T	6	18130989	A	T	.	2045	1	0.000244499	stop_gained	NA	NA		2.33	NA	NA	10.69	TPMT		not provided

## Sheet: Tab_S8_All_Pathogen_variants
Gene	PharmGKB lvl	variant	HGVS nomenclature variant	chromosome	position	reference	alternate	Rsid	N	refFreq	altFreq	consequenceType	1kG_phase3_EUR	1kG_phase3_ALL	Spanish private	gerp	sift	polyphen	cadd	genes	cosmic	clinvar
A2M	3	12:9242596:C:A	NC_000012.11:g.9242596C>A	12	9242596	C	A	ss1388094308	2045	1	0.000488998	missense_variant	0.000994036	0.000199681		4.79	0.01	0.967	6.55	A2M
A2M	3	12:9268393:A:C	NC_000012.11:g.9268393A>C	12	9268393	A	C	.	2033	0.999	0.00122971	missense_variant	0.000994036	0.000199681		2.87	0.01	0.12	3.62	A2M	lymphoid neoplasm,carcinoma
A2M	3	12:9264798:C:T	NC_000012.11:g.9264798C>T	12	9264798	C	T	.	2045	1	0.000244499	missense_variant	NA	0.000599041		5.43	0	0.993	7.7	A2M	carcinoma
A2M	3	12:9251288:G:A	NC_000012.11:g.9251288G>A	12	9251288	G	A	.	2045	1	0.000244499	missense_variant	NA	NA		5.55	0	0.957	6.06	A2M
A2M	3	12:9252030:C:T	NC_000012.11:g.9252030C>T	12	9252030	C	T	.	2045	1	0.000488998	missense_variant	NA	NA	Yes	5.27	0	0.044	4.02	A2M
A2M	3	12:9258863:T:C	NC_000012.11:g.9258863T>C	12	9258863	T	C	rs112506934	2045	0.999	0.000733855	missense_variant	NA	0.000399361		6.06	0.04	0.003	0.83	A2M	carcinoma
A2M	3	12:9229986:C:T	NC_000012.11:g.9229986C>T	12	9229986	C	T	.	2045	1	0.000488998	missense_variant	0.000994036	0.000199681		5.86	0.02	0.947	7.12	A2M
A2M	3	12:9258857:C:T	NC_000012.11:g.9258857C>T	12	9258857	C	T	.	2045	0.998	0.00244499	missense_variant	NA	0.0147764		6.06	0.01	0.223	4.15	A2M
A2M	3	12:9251274:C:T	NC_000012.11:g.9251274C>T	12	9251274	C	T	.	2045	1	0.000244499	missense_variant	NA	NA		2.73	0.02	0.005	2.03	A2M
A2M	3	12:9252023:A:G	NC_000012.11:g.9252023A>G	12	9252023	A	G	.	2045	1	0.000244499	missense_variant	NA	NA		5.27	0	0.598	4.5	A2M
A2M	3	12:9246177:TATGG:-	NC_000012.11:g.9246177TATGG>-	12	9246177	TATGG	-	ss1388094406	915	0.849	0.150602	splice_acceptor_variant	0.17495	0.146565		0.983	NA	NA	NA	A2M	carcinoma
A2M	3	12:9254235:G:T	NC_000012.11:g.9254235G>T	12	9254235	G	T	ss1388094663	2045	1	0.000488998	stop_gained	0.0198807	0.014377		1.79	NA	NA	7.59	A2M
A2M	3	12:9231868:G:A	NC_000012.11:g.9231868G>A	12	9231868	G	A	.	2045	1	0.000244499	stop_gained	NA	NA		-1.13	NA	NA	8.96	A2M	carcinoid-endocrine tumour,carcinoma
A2M	3	12:9258858:G:A	NC_000012.11:g.9258858G>A	12	9258858	G	A	.	2045	1	0.000244499	stop_gained	NA	NA		2.17	NA	NA	7.27	A2M	carcinoma
ABCA1	3	9:107588035:G:A	NC_00009.11:g.107588035G>A	9	107588035	G	A	rs551884479	2045	1	0.000488998	missense_variant	0.000994036	0.000199681		5.39	0.02	0.322	4.53	ABCA1	carcinoma
ABCA1	3	9:107589305:T:C	NC_00009.11:g.107589305T>C	9	107589305	T	C	rs567334879	2045	1	0.000244499	missense_variant	0.000994036	0.000199681		5.45	0	1	5.71	ABCA1
ABCA1	3	9:107574875:G:A	NC_00009.11:g.107574875G>A	9	107574875	G	A	rs193087674	1987	1	0.000251636	missense_variant	0.000994036	0.000199681		2.68	0	0.17	5.29	ABCA1
ABCA1	3	9:107593215:A:G	NC_00009.11:g.107593215A>G	9	107593215	A	G	rs574002247	2045	1	0.000244499	missense_variant	0.000994036	0.000199681		5.93	0.01	0.758	4.96	ABCA1
ABCA1	3	9:107550322:G:A	NC_00009.11:g.107550322G>A	9	107550322	G	A	.	2045	0.999	0.000977995	missense_variant	0.000994036	0.000599041		5.84	0.01	0.753	7.5	ABCA1	rhabdomyosarcoma
ABCA1	3	9:107578620:G:A	NC_00009.11:g.107578620G>A	9	107578620	G	A	rs76881554	1987	0.999	0.00100654	missense_variant	0.00298211	0.000599041		4.66	0.02	0.234	4.59	ABCA1
ABCA1	3	9:107589238:C:G	NC_00009.11:g.107589238C>G	9	107589238	C	G	.	1987	0.996	0.00403226	missense_variant	0.00298211	0.00339457		3.27	0.01	0.893	5.94	ABCA1
ABCA1	3	9:107582258:T:C	NC_00009.11:g.107582258T>C	9	107582258	T	C	rs140365800	2045	0.999	0.00122249	missense_variant	NA	0.000199681		6.17	0	1	6.67	ABCA1
ABCA1	3	9:107581161:C:T	NC_00009.11:g.107581161C>T	9	107581161	C	T	.	2045	1	0.000244499	missense_variant	NA	NA		5.97	0	0.996	7.93	ABCA1	carcinoma
ABCA1	3	9:107593939:A:G	NC_00009.11:g.107593939A>G	9	107593939	A	G	.	2045	1	0.000244499	missense_variant	NA	NA		5.42	0.04	0.119	3.95	ABCA1
ABCA1	3	9:107589334:G:T	NC_00009.11:g.107589334G>T	9	107589334	G	T	.	2045	1	0.000244499	missense_variant	NA	NA	Yes	5.3	0.01	0.951	6.3	ABCA1
ABCA1	3	9:107599296:A:G	NC_00009.11:g.107599296A>G	9	107599296	A	G	.	2045	1	0.000244499	missense_variant	NA	0.000399361		5.4	0	0.235	5	ABCA1
ABCA1	3	9:107618254:G:T	NC_00009.11:g.107618254G>T	9	107618254	G	T	rs373462868	872	0.999	0.000573394	stop_gained	0.000994036	0.000199681		1.5	NA	NA	-0.0100002	ABCA1	carcinoma
ABCB1	3	7:87179255:C:A	NC_00007.11:g.87179255C>A	7	87179255	C	A	.	2045	1	0.000488998	missense_variant	NA	NA		6.16	0	0.92	7.67	ABCB1
ABCB1	3	7:87180049:T:C	NC_00007.11:g.87180049T>C	7	87180049	T	C	.	2045	1	0.000244499	missense_variant	NA	NA		6.17	0	0.078	3.38	ABCB1
ABCB1	3	7:87148697:G:A	NC_00007.11:g.87148697G>A	7	87148697	G	A	.	2045	1	0.000244499	missense_variant	NA	NA		5.79	0	0.023	5.72	ABCB1	glioma
ABCB1	3	7:87196114:T:G	NC_00007.11:g.87196114T>G	7	87196114	T	G	.	2045	1	0.000244499	missense_variant	NA	NA		5.91	0	0.947	6.23	ABCB1
ABCB1	3	7:87168661:C:G	NC_00007.11:g.87168661C>G	7	87168661	C	G	rs199564535	2045	1	0.000244499	missense_variant	NA	NA		6.03	0	1	6.57	ABCB1
ABCB1	3	7:87214992:C:T	NC_00007.11:g.87214992C>T	7	87214992	C	T	.	2045	1	0.000244499	missense_variant	NA	NA		5.72	0	0.999	7.39	ABCB1	carcinoma
ABCB1	3	7:87190669:G:A	NC_00007.11:g.87190669G>A	7	87190669	G	A	.	2045	1	0.000244499	missense_variant	NA	0.000399361		5.74	0.02	0.499	5.23	ABCB1
ABCB1	3	7:87133728:C:T	NC_00007.11:g.87133728C>T	7	87133728	C	T	.	2033	1	0.000245942	missense_variant	NA	NA		5.8	0	0.99	8.02	ABCB1	carcinoma,glioma
ABCB1	3	7:87179789:C:A	NC_00007.11:g.87179789C>A	7	87179789	C	A	.	2045	1	0.000244499	missense_variant	NA	NA		5.1	0	0.707	4.04	ABCB1
ABCB1	3	7:87175288:C:T	NC_00007.11:g.87175288C>T	7	87175288	C	T	.	2045	1	0.000244499	missense_variant	0.000994036	0.000199681		5.73	0.02	0.937	7.38	ABCB1	carcinoma
ABCB1	3	7:87214968:A:G	NC_00007.11:g.87214968A>G	7	87214968	A	G	.	2045	1	0.000244499	missense_variant	NA	NA		5.72	0.04	0.359	4.02	ABCB1
ABCB1	3	7:87144690:G:A	NC_00007.11:g.87144690G>A	7	87144690	G	A	.	2045	1	0.000244499	stop_gained	NA	NA		5.05	NA	NA	13.03	ABCB1
ABCB4	3	7:87072688:T:C	NC_00007.11:g.87072688T>C	7	87072688	T	C	rs201292029	2045	0.996	0.00415648	missense_variant	0.223658	0.148163		5.05	0	0.991	6.2	ABCB4
ABCB4	3	7:87072692:A:C	NC_00007.11:g.87072692A>C	7	87072692	A	C	rs201168284	2045	0.996	0.00415648	missense_variant	0.223658	0.148163		2.68	0	0.978	5.55	ABCB4
ABCB4	3	7:87060844:C:T	NC_00007.11:g.87060844C>T	7	87060844	C	T	rs45575636	1987	0.989	0.0108203	missense_variant	0.00894632	0.00439297		5.49	0	0.995	7.87	ABCB4		cholestasis, intrahepatic, of pregnancy 3,not specified,not provided,cholecystitis,Cholecystitis,Cholestasis, intrahepatic, of pregnancy 3
ABCB4	3	7:87049345:C:T	NC_00007.11:g.87049345C>T	7	87049345	C	T	rs8187801	2045	0.997	0.00293399	missense_variant	0.000994036	0.0255591		4.18	0	0.996	6.21	ABCB4		not specified
ABCB4	3	7:87069594:C:T	NC_00007.11:g.87069594C>T	7	87069594	C	T	.	2045	1	0.000488998	missense_variant	NA	NA		4.85	0.02	0.108	5.31	ABCB4
ABCB4	3	7:87092220:C:T	NC_00007.11:g.87092220C>T	7	87092220	C	T	.	2045	0.999	0.00146699	missense_variant	NA	NA		5.45	0.04	0.988	7.28	ABCB4	carcinoma	not provided
ABCB4	3	7:87076396:G:A	NC_00007.11:g.87076396G>A	7	87076396	G	A	.	2045	0.999	0.000733496	missense_variant	NA	NA		5.7	0	0.932	5.9	ABCB4		cholestasis, intrahepatic, of pregnancy 3,progressive familial intrahepatic cholestasis 3,cholecystitis,Cholecystitis,Cholestasis, intrahepatic, of pregnancy 3,Progressive familial intrahepatic cholestasis 3
ABCB4	3	7:87074242:G:A	NC_00007.11:g.87074242G>A	7	87074242	G	A	.	2045	1	0.000244499	missense_variant	NA	NA		5.01	0	0.823	4.94	ABCB4	carcinoma
ABCB4	3	7:87031414:A:G	NC_00007.11:g.87031414A>G	7	87031414	A	G	.	2045	1	0.000244499	stop_lost	NA	NA	Yes	2.77	NA	NA	3.37	CROT,ABCB4	carcinoma
ABCB4	3	7:87074282:-:A	NC_00007.11:g.87074282->A	7	87074282	-	A	.	2045	0.997	0.00268949	frameshift_variant	NA	NA		5.01	NA	NA	NA	ABCB4
ABCB5	3	7:20687604:A:G	NC_00007.11:g.20687604A>G	7	20687604	A	G	rs61732039	1977	0.868	0.131848	missense_variant	0.144135	0.0451278		4.15	0	0.206	3.88	ABCB5	rhabdomyosarcoma
ABCB5	3	7:20762646:G:T	NC_00007.11:g.20762646G>T	7	20762646	G	T	rs62453384	1931	0.649	0.350868	missense_variant	0.360835	0.232228		3.84	0	0.882	6.23	ABCB5	carcinoma,haematopoietic neoplasm
ABCB5	3	7:20767954:G:A	NC_00007.11:g.20767954G>A	7	20767954	G	A	rs17143304	1989	0.981	0.0191051	missense_variant	0.0129225	0.0790735		3.03	0.04	0.895	6.42	ABCB5
ABCB5	3	7:20691167:G:A	NC_00007.11:g.20691167G>A	7	20691167	G	A	rs151326874	1989	0.998	0.00201106	missense_variant	0.00298211	0.000599041		3.32	0	0.178	4.49	ABCB5	carcinoma,malignant melanoma
ABCB5	3	7:20683170:T:C	NC_00007.11:g.20683170T>C	7	20683170	T	C	rs150545949	1989	0.991	0.00879839	missense_variant	0.00894632	0.00579073		2.57	0	0.138	2.37	ABCB5
ABCB5	3	7:20685484:C:A	NC_00007.11:g.20685484C>A	7	20685484	C	A	rs2074000	1989	0.994	0.00628457	missense_variant	0.0139165	0.143171		4.79	0	0.852	6.54	ABCB5	rhabdomyosarcoma,haematopoietic neoplasm
ABCB5	3	7:20683122:T:C	NC_00007.11:g.20683122T>C	7	20683122	T	C	rs569006123	1989	0.999	0.00125691	missense_variant	0.000994036	0.000199681		2.7	0	0.549	3.34	ABCB5
ABCB5	3	7:20687600:A:G	NC_00007.11:g.20687600A>G	7	20687600	A	G	.	1977	0.999	0.00126582	missense_variant	0.000994036	0.0125799		5.3	0	0.998	5.19	ABCB5	rhabdomyosarcoma
ABCB5	3	7:20721260:G:C	NC_00007.11:g.20721260G>C	7	20721260	G	C	.	1989	0.998	0.00226244	missense_variant	NA	0.000599041		3.79	0	0.99	4.89	ABCB5
ABCB5	3	7:20782629:A:G	NC_00007.11:g.20782629A>G	7	20782629	A	G	.	1977	0.998	0.00177036	missense_variant	NA	0.000199681		4.96	0	0.879	5	ABCB5
ABCB5	3	7:20793113:A:G	NC_00007.11:g.20793113A>G	7	20793113	A	G	.	1977	0.998	0.00227848	missense_variant	NA	0.033147		5.16	0	1	6.76	ABCB5	carcinoma
ABCB5	3	7:20778732:A:G	NC_00007.11:g.20778732A>G	7	20778732	A	G	.	1989	0.999	0.000502765	missense_variant	NA	NA		2.37	0	0.72	3.43	ABCB5
ABCB5	3	7:20785002:G:A	NC_00007.11:g.20785002G>A	7	20785002	G	A	.	1989	0.999	0.00125691	missense_variant	NA	0.0101837		4.03	0.05	0.998	6.05	ABCB5
ABCB5	3	7:20698156:G:A	NC_00007.11:g.20698156G>A	7	20698156	G	A	.	1989	0.999	0.000502765	missense_variant	NA	NA		5.86	0	1	7.04	ABCB5
ABCB5	3	7:20685479:G:A	NC_00007.11:g.20685479G>A	7	20685479	G	A	.	1989	1	0.000251383	missense_variant	NA	0.00219649		4.79	0	0.05	4.2	ABCB5
ABCB5	3	7:20784900:C:T	NC_00007.11:g.20784900C>T	7	20784900	C	T	.	1977	0.999	0.000758725	missense_variant	NA	0.000199681		4.43	0	1	7.53	ABCB5	carcinoma
ABCB5	3	7:20795069:A:G	NC_00007.11:g.20795069A>G	7	20795069	A	G	.	1989	1	0.000251383	missense_variant	NA	NA	Yes	3.84	0	0.831	4.98	ABCB5
ABCB5	3	7:20762693:T:C	NC_00007.11:g.20762693T>C	7	20762693	T	C	.	1989	1	0.000251383	missense_variant	NA	NA		4.75	0.01	0.208	2.97	ABCB5	carcinoma
ABCB5	3	7:20738159:G:A	NC_00007.11:g.20738159G>A	7	20738159	G	A	.	1989	1	0.000251383	missense_variant	NA	NA	Yes	2.45	0.02	0.259	4.19	ABCB5	carcinoma
ABCB5	3	7:20698170:T:G	NC_00007.11:g.20698170T>G	7	20698170	T	G	.	1989	0.999	0.000502765	missense_variant	NA	NA		-1.05	0	1	5.45	ABCB5
ABCB5	3	7:20666218:T:A	NC_00007.11:g.20666218T>A	7	20666218	T	A	.	1989	1	0.000251383	missense_variant	NA	NA		4.33	0	0.929	5.35	ABCB5	carcinoma
ABCB5	3	7:20685702:T:A	NC_00007.11:g.20685702T>A	7	20685702	T	A	.	1989	1	0.000251383	missense_variant	NA	0.00139776		4.79	0	1	6.04	ABCB5	rhabdomyosarcoma
ABCB5	3	7:20793041:G:C	NC_00007.11:g.20793041G>C	7	20793041	G	C	.	1989	1	0.000251383	missense_variant	NA	NA		5.02	0	1	6.22	ABCB5
ABCB5	3	7:20691047:T:C	NC_00007.11:g.20691047T>C	7	20691047	T	C	rs34603556	1989	0.808	0.191901	start_lost	0.206759	0.101637		0.375	1	0.001	-2.43	ABCB5
ABCB5	3	7:20666235:G:C	NC_00007.11:g.20666235G>C	7	20666235	G	C	rs17143187	1009	0.999	0.00148662	splice_donor_variant	0.0139165	0.146166		4.18	NA	NA	3.21	ABCB5
ABCB5	3	7:20691041:A:G	NC_00007.11:g.20691041A>G	7	20691041	A	G	.	871	0.998	0.00172216	splice_acceptor_variant	0.000994036	0.000199681		4.2	NA	NA	3.54	ABCB5
ABCB5	3	7:20682892:C:T	NC_00007.11:g.20682892C>T	7	20682892	C	T	.	1989	0.999	0.000502765	stop_gained	0.00198807	0.000599041		3.07	NA	NA	9.48	ABCB5,AC002486.3	carcinoma
ABCB5	3	7:20687685:C:G	NC_00007.11:g.20687685C>G	7	20687685	C	G	.	1989	1	0.000251383	stop_gained	NA	NA	Yes	4.4	NA	NA	10.14	ABCB5
ABCB5	3	7:20744356:-:T	NC_00007.11:g.20744356->T	7	20744356	-	T	.	1989	1	0.000251383	frameshift_variant	NA	NA	Yes	4.66	NA	NA	NA	ABCB5
ABCB5	3	7:20795056:C:T	NC_00007.11:g.20795056C>T	7	20795056	C	T	.	1989	1	0.000251383	stop_gained	NA	0.00419329		4.12	NA	NA	14.33	ABCB5
ABCC1	3	16:16184400:C:T	NC_000016.11:g.16184400C>T	16	16184400	C	T	rs372028376	2033	0.998	0.0019685	missense_variant	0.000994036	0.000399361		4.43	0.02	0.734	6.25	ABCC1
ABCC1	3	16:16200716:G:C	NC_000016.11:g.16200716G>C	16	16200716	G	C	rs201798499	2045	0.999	0.000733496	missense_variant	0.000994036	0.000199681		4.91	0.03	0.98	6.85	ABCC1	carcinoma
ABCC1	3	16:16142079:G:T	NC_000016.11:g.16142079G>T	16	16142079	G	T	rs60782127	2045	0.993	0.00660147	missense_variant	0.00795229	0.00219649		-0.255	0	0.999	5.54	ABCC1
ABCC1	3	16:16208739:C:T	NC_000016.11:g.16208739C>T	16	16208739	C	T	.	2045	0.999	0.000977995	missense_variant	NA	0.000399361		5.04	0	0.999	7.86	ABCC1
ABCC1	3	16:16208679:C:T	NC_000016.11:g.16208679C>T	16	16208679	C	T	.	2045	1	0.000244499	missense_variant	NA	NA		4.26	0.01	0.957	6.27	ABCC1	carcinoma
ABCC1	3	16:16162104:A:G	NC_000016.11:g.16162104A>G	16	16162104	A	G	.	2045	1	0.000244499	missense_variant	0.000994036	0.000199681		3.36	0	0.951	4.67	ABCC1
ABCC1	3	16:16142036:C:T	NC_000016.11:g.16142036C>T	16	16142036	C	T	.	2045	1	0.000244499	missense_variant	NA	NA		5.3	0	1	6.33	ABCC1
ABCC1	3	16:16180732:G:A	NC_000016.11:g.16180732G>A	16	16180732	G	A	.	2045	1	0.000244618	missense_variant	NA	NA		5.38	0	0.541	6.26	ABCC1
ABCC1	3	16:16225727:C:T	NC_000016.11:g.16225727C>T	16	16225727	C	T	.	2045	0.999	0.00122249	missense_variant	0.000994036	0.000199681		4.13	0.02	0.969	6.45	ABCC1
ABCC1	3	16:16177379:C:T	NC_000016.11:g.16177379C>T	16	16177379	C	T	.	1987	1	0.000251636	missense_variant	NA	NA		4.43	0.02	0.009	5.56	ABCC1	malignant melanoma
ABCC1	3	16:16230393:C:T	NC_000016.11:g.16230393C>T	16	16230393	C	T	.	2045	1	0.000244499	missense_variant	NA	NA		6.04	0	0.804	7.96	ABCC1
ABCC1	3	16:16230476:T:A	NC_000016.11:g.16230476T>A	16	16230476	T	A	.	2045	1	0.000244499	missense_variant	NA	NA		6.04	0	0.999	5.58	ABCC1
ABCC1	3	16:16101791:A:G	NC_000016.11:g.16101791A>G	16	16101791	A	G	.	2045	1	0.000488998	missense_variant	NA	NA	Yes	3.71	0.02	0.947	5.51	ABCC1
ABCC1	3	16:16199255:A:G	NC_000016.11:g.16199255A>G	16	16199255	A	G	rs16967755	412	0.763	0.23665	splice_acceptor_variant	0.236581	0.3127		-0.458	NA	NA	-0.18	ABCC1
ABCC10	3	6:43413652:G:A	NC_00006.11:g.43413652G>A	6	43413652	G	A	rs62402415	1977	0.998	0.00177036	missense_variant	0.00695825	0.00159744		4.27	0.01	0.984	5.11	ABCC10
ABCC10	3	6:43401027:A:G	NC_00006.11:g.43401027A>G	6	43401027	A	G	rs61740187	1989	0.996	0.0042735	missense_variant	0.00497018	0.00199681		5.37	0.01	0.998	5.4	ABCC10
ABCC10	3	6:43400205:C:G	NC_00006.11:g.43400205C>G	6	43400205	C	G	rs144459262	1989	0.996	0.00402212	missense_variant	0.00298211	0.000599041		5.94	0.46	0.997	2.62	ABCC10
ABCC10	3	6:43400850:G:A	NC_00006.11:g.43400850G>A	6	43400850	G	A	rs150124239	1989	0.997	0.00276521	missense_variant	0.000994036	0.000199681		5.2	0	1	5.71	ABCC10
ABCC10	3	6:43400604:A:T	NC_00006.11:g.43400604A>T	6	43400604	A	T	.	1989	0.999	0.00125691	missense_variant	NA	NA		5.39	0.51	0.998	2.66	ABCC10
ABCC10	3	6:43410853:C:G	NC_00006.11:g.43410853C>G	6	43410853	C	G	.	1931	1	0.000258933	missense_variant	NA	NA		6.13	0.01	0.996	6.12	ABCC10
ABCC10	3	6:43400230:G:A	NC_00006.11:g.43400230G>A	6	43400230	G	A	.	1989	1	0.000251383	missense_variant	NA	NA		5.81	0.01	0.998	5.71	ABCC10
ABCC10	3	6:43413373:C:T	NC_00006.11:g.43413373C>T	6	43413373	C	T	.	1989	0.999	0.000502765	missense_variant	NA	NA		5.16	0	1	8	ABCC10
ABCC10	3	6:43416941:A:G	NC_00006.11:g.43416941A>G	6	43416941	A	G	.	1989	1	0.000251383	missense_variant	NA	NA	Yes	5.46	0.02	0.999	6.28	ABCC10
ABCC10	3	6:43416715:G:C	NC_00006.11:g.43416715G>C	6	43416715	G	C	.	1989	1	0.000251383	missense_variant	NA	NA		1.72	0.01	0.998	5.47	ABCC10
ABCC10	3	6:43413386:G:A	NC_00006.11:g.43413386G>A	6	43413386	G	A	.	1989	1	0.000251383	missense_variant	NA	NA		4.76	0	0.999	7.48	ABCC10
ABCC10	3	6:43413536:T:C	NC_00006.11:g.43413536T>C	6	43413536	T	C	.	1989	1	0.000251383	missense_variant	NA	NA		5.16	0.01	0.003	2.49	ABCC10
ABCC10	3	6:43414113:T:C	NC_00006.11:g.43414113T>C	6	43414113	T	C	.	1989	1	0.000251383	missense_variant	NA	NA		5.49	0	0.151	3.52	ABCC10
ABCC10	3	6:43400442:C:T	NC_00006.11:g.43400442C>T	6	43400442	C	T	.	1989	1	0.000251383	missense_variant	NA	NA		4.66	0.02	0.808	5.78	ABCC10
ABCC10	3	6:43409670:G:A	NC_00006.11:g.43409670G>A	6	43409670	G	A	.	1989	1	0.000251383	missense_variant	NA	0.000599041		5.13	0.01	0.915	7.26	ABCC10
ABCC10	3	6:43410831:C:G	NC_00006.11:g.43410831C>G	6	43410831	C	G	.	1977	1	0.000252908	missense_variant	NA	NA		6.13	0.03	0.343	5.61	ABCC10
ABCC10	3	6:43413583:C:T	NC_00006.11:g.43413583C>T	6	43413583	C	T	.	1989	1	0.000251383	missense_variant	NA	NA		3.93	0	0.993	7.8	ABCC10
ABCC10	3	6:43395717:A:G	NC_00006.11:g.43395717A>G	6	43395717	A	G	.	1737	0.999	0.000863558	start_lost	NA	NA		3.98	0.06	0.004	0.9	ABCC10
ABCC10	3	6:43414034:C:T	NC_00006.11:g.43414034C>T	6	43414034	C	T	.	1989	1	0.000251383	stop_gained	NA	NA		2.1	NA	NA	13.21	ABCC10,DLK2
ABCC11	3	16:48242379:G:A	NC_000016.11:g.48242379G>A	16	48242379	G	A	rs17822471	2045	0.908	0.0923567	missense_variant	0.0656064	0.0245607		2.27	0	0.972	2.44	ABCC11
ABCC11	3	16:48265777:C:T	NC_000016.11:g.48265777C>T	16	48265777	C	T	rs16945988	2045	0.875	0.124939	missense_variant	0.101392	0.110024		4.11	0	0.006	3.49	ABCC11	carcinoma
ABCC11	3	16:48258198:C:T	NC_000016.11:g.48258198C>T	16	48258198	C	T	rs17822931	1987	0.893	0.106616	missense_variant	0.136183	0.300919		4.45	0	1	5.91	ABCC11	rhabdomyosarcoma	colostrum secretion,apocrine gland secretion, variation in,axillary odor,Axillary odor,Colostrum secretion,Apocrine gland secretion, variation in
ABCC11	3	16:48204078:T:A	NC_000016.11:g.48204078T>A	16	48204078	T	A	rs61739606	2045	0.89	0.11002	missense_variant	0.0914513	0.0509185		5.24	0	0.999	5.21	RP11-3M1.1,ABCC11
ABCC11	3	16:48204077:T:A	NC_000016.11:g.48204077T>A	16	48204077	T	A	rs75005894	2045	1	0.000488998	missense_variant	0.000994036	0.0109824		5.24	0	0.999	5.79	RP11-3M1.1,ABCC11
ABCC11	3	16:48250140:G:A	NC_000016.11:g.48250140G>A	16	48250140	G	A	.	2045	0.997	0.00268949	missense_variant	0.000994036	0.000399361		4.89	0.01	0.948	4.93	ABCC11	malignant melanoma
ABCC11	3	16:48265826:T:C	NC_000016.11:g.48265826T>C	16	48265826	T	C	.	2045	0.997	0.00317848	missense_variant	0.000994036	0.000399361		5.2	0.01	0.541	5.81	ABCC11
ABCC11	3	16:48232185:T:C	NC_000016.11:g.48232185T>C	16	48232185	T	C	.	2045	0.999	0.00122249	missense_variant	NA	NA		4.24	0	0.972	3.89	ABCC11
ABCC11	3	16:48218476:A:C	NC_000016.11:g.48218476A>C	16	48218476	A	C	.	2045	1	0.000244499	missense_variant	NA	NA		5.57	0	0.999	4.78	ABCC11
ABCC11	3	16:48210841:C:T	NC_000016.11:g.48210841C>T	16	48210841	C	T	.	1987	1	0.000251636	missense_variant	NA	NA		5.1	0.03	1	7.46	ABCC11
ABCC11	3	16:48230191:C:T	NC_000016.11:g.48230191C>T	16	48230191	C	T	.	2045	1	0.000244499	missense_variant	NA	NA		4.28	0	0.97	5.2	ABCC11
ABCC11	3	16:48237141:C:T	NC_000016.11:g.48237141C>T	16	48237141	C	T	.	2045	0.999	0.000977995	missense_variant	NA	NA		5.12	0	0.933	6.98	ABCC11
ABCC11	3	16:48209178:C:T	NC_000016.11:g.48209178C>T	16	48209178	C	T	.	2045	1	0.000244499	missense_variant	NA	0.0091853		4.86	0	1	5.54	ABCC11	carcinoma
ABCC11	3	16:48249131:T:C	NC_000016.11:g.48249131T>C	16	48249131	T	C	.	2045	1	0.000244499	missense_variant	NA	NA		2.98	0.01	0.714	3.33	ABCC11
ABCC11	3	16:48221271:C:T	NC_000016.11:g.48221271C>T	16	48221271	C	T	.	2045	1	0.000244499	missense_variant	NA	NA		3.03	0.04	0.943	4.29	ABCC11
ABCC11	3	16:48218416:C:T	NC_000016.11:g.48218416C>T	16	48218416	C	T	.	2045	0.999	0.000733496	missense_variant	0.00298211	0.000599041		2.41	0	0.343	4.29	ABCC11
ABCC11	3	16:48227794:G:A	NC_000016.11:g.48227794G>A	16	48227794	G	A	.	2033	1	0.000245942	missense_variant	NA	NA		3.81	0	0.999	5.9	ABCC11	carcinoma
ABCC11	3	16:48234333:G:A	NC_000016.11:g.48234333G>A	16	48234333	G	A	.	2045	1	0.000244499	missense_variant	NA	NA		2.45	0	1	5.44	ABCC11	carcinoma
ABCC11	3	16:48204130:C:T	NC_000016.11:g.48204130C>T	16	48204130	C	T	rs60681475	928	0.969	0.03125	splice_acceptor_variant	0.0228628	0.00579073		5.03	NA	NA	4.41	RP11-3M1.1,ABCC11
ABCC11	3	16:48264486:T:C	NC_000016.11:g.48264486T>C	16	48264486	T	C	.	922	0.999	0.000542299	splice_acceptor_variant	NA	NA		4.84	NA	NA	3.32	ABCC11
ABCC11	3	16:48221232:G:C	NC_000016.11:g.48221232G>C	16	48221232	G	C	.	2045	0.999	0.000977995	stop_gained	0.00198807	0.000399361		2	NA	NA	8.36	ABCC11
ABCC11	3	16:48239325:G:A	NC_000016.11:g.48239325G>A	16	48239325	G	A	.	2045	1	0.000244499	stop_gained	0.000994036	0.000199681		-6.67	NA	NA	8.2	ABCC11	carcinoma
ABCC11	3	16:48245098:G:-	NC_000016.11:g.48245098G>-	16	48245098	G	-	.	2045	1	0.000244499	frameshift_variant	NA	NA	Yes	3.59	NA	NA	NA	ABCC11
ABCC2	3	10:101557063:G:A	NC_000010.11:g.101557063G>A	10	101557063	G	A	rs56131651	2045	0.988	0.0117359	missense_variant	0.0109344	0.00399361		5.61	0.03	0.982	4.06	ABCC2	haemangioblastoma	not specified
ABCC2	3	10:101591737:T:C	NC_000010.11:g.101591737T>C	10	101591737	T	C	rs45441199	2045	0.994	0.00586797	missense_variant	0.00994036	0.00219649		5.64	0.01	0.315	2.04	ABCC2		not specified
ABCC2	3	10:101605481:T:C	NC_000010.11:g.101605481T>C	10	101605481	T	C	rs571273081	2045	1	0.000488998	missense_variant	0.000994036	0.000199681		5.61	0.02	0.491	5.06	ABCC2
ABCC2	3	10:101565157:A:G	NC_000010.11:g.101565157A>G	10	101565157	A	G	rs17222561	2045	0.992	0.00831296	missense_variant	0.00497018	0.00299521		5.61	0	1	6.5	ABCC2		not specified
ABCC2	3	10:101595975:G:T	NC_000010.11:g.101595975G>T	10	101595975	G	T	rs8187692	2045	0.997	0.00268949	missense_variant	0.00298211	0.0335463		3.91	0.01	0.987	6.5	ABCC2	haemangioblastoma	not specified
ABCC2	3	10:101601840:A:T	NC_000010.11:g.101601840A>T	10	101601840	A	T	rs566053264	2045	1	0.000244499	missense_variant	0.000994036	0.000199681		5.01	0.01	0.889	6.33	ABCC2
ABCC2	3	10:101595933:T:C	NC_000010.11:g.101595933T>C	10	101595933	T	C	rs140680467	2045	0.999	0.000733496	missense_variant	0.00198807	0.000599041		5.78	0	0.993	5.34	ABCC2
ABCC2	3	10:101563816:T:C	NC_000010.11:g.101563816T>C	10	101563816	T	C	.	2045	0.999	0.000733496	missense_variant	NA	NA		5.7	0.01	0.159	3.07	ABCC2
ABCC2	3	10:101544419:A:T	NC_000010.11:g.101544419A>T	10	101544419	A	T	.	2045	0.999	0.000977995	missense_variant	NA	0.000199681		5.58	0.31	0.999	3.9	ABCC2
ABCC2	3	10:101594176:C:T	NC_000010.11:g.101594176C>T	10	101594176	C	T	.	2033	0.999	0.000737826	missense_variant	NA	NA		4.38	0.01	0.998	6.38	ABCC2
ABCC2	3	10:101590157:G:T	NC_000010.11:g.101590157G>T	10	101590157	G	T	.	2045	1	0.000244499	missense_variant	NA	NA		4.37	0.14	0.933	5.07	ABCC2
ABCC2	3	10:101591492:G:T	NC_000010.11:g.101591492G>T	10	101591492	G	T	.	2045	1	0.000244499	missense_variant	NA	0.000199681		5.64	0	1	6.98	ABCC2
ABCC2	3	10:101595882:G:A	NC_000010.11:g.101595882G>A	10	101595882	G	A	.	1987	0.999	0.000503271	missense_variant	NA	NA		5.91	0.03	1	7.7	ABCC2	carcinoma	dubin-johnson syndrome,Dubin-Johnson syndrome
ABCC2	3	10:101591866:G:A	NC_000010.11:g.101591866G>A	10	101591866	G	A	.	1987	0.998	0.00226472	missense_variant	NA	0.000599041		5.79	0.06	1	6.39	ABCC2
ABCC2	3	10:101605507:G:A	NC_000010.11:g.101605507G>A	10	101605507	G	A	.	2045	1	0.000488998	missense_variant	NA	NA		5.61	0.03	1	7.48	ABCC2	carcinoma
ABCC2	3	10:101567195:C:T	NC_000010.11:g.101567195C>T	10	101567195	C	T	.	2045	1	0.000488998	missense_variant	NA	0.000199681		4.38	0	1	6.46	ABCC2	carcinoma
ABCC2	3	10:101603631:A:G	NC_000010.11:g.101603631A>G	10	101603631	A	G	.	2045	0.999	0.000977995	missense_variant	NA	0.00539137		3.06	0.03	0.019	2.7	ABCC2
ABCC2	3	10:101604107:C:T	NC_000010.11:g.101604107C>T	10	101604107	C	T	.	2045	0.997	0.00268949	missense_variant	0.000994036	0.0109824		5.79	0.03	0.284	5.56	ABCC2		not specified
ABCC2	3	10:101578682:G:A	NC_000010.11:g.101578682G>A	10	101578682	G	A	.	2045	1	0.000244499	missense_variant	NA	NA	Yes	6.08	0.01	0.039	4.52	ABCC2
ABCC2	3	10:101595975:G:A	NC_000010.11:g.101595975G>A	10	101595975	G	A	.	2045	1	0.000244499	missense_variant	NA	NA		3.91	0.05	0.999	5.56	ABCC2
ABCC2	3	10:101578683:T:C	NC_000010.11:g.101578683T>C	10	101578683	T	C	.	2045	1	0.000244499	missense_variant	NA	0.000998403		6.08	0	0.784	5.54	ABCC2
ABCC2	3	10:101595870:G:A	NC_000010.11:g.101595870G>A	10	101595870	G	A	.	1987	1	0.000251636	missense_variant	NA	NA		5.91	0	1	7.62	ABCC2
ABCC2	3	10:101591886:G:A	NC_000010.11:g.101591886G>A	10	101591886	G	A	.	1987	1	0.000251636	missense_variant	NA	NA		2.59	0.01	0.126	3.79	ABCC2
ABCC2	3	10:101595954:G:A	NC_000010.11:g.101595954G>A	10	101595954	G	A	.	2045	1	0.000244499	missense_variant	NA	NA		3.94	0.01	0.44	5	ABCC2
ABCC2	3	10:101601757:C:A	NC_000010.11:g.101601757C>A	10	101601757	C	A	.	2033	1	0.000245942	missense_variant	0.000994036	0.000199681		5.27	0.01	0.483	6.6	ABCC2
ABCC2	3	10:101604163:C:T	NC_000010.11:g.101604163C>T	10	101604163	C	T	.	2045	1	0.000244499	stop_gained	NA	0.000399361		5.79	NA	NA	15.75	ABCC2
ABCC2	3	10:101591826:C:T	NC_000010.11:g.101591826C>T	10	101591826	C	T	rs72558199	2045	0.999	0.00122249	stop_gained	NA	NA		4.84	NA	NA	12.7	ABCC2	carcinoma	dubin-johnson syndrome,Dubin-Johnson syndrome
ABCC3	3	17:48761053:G:A	NC_000017.11:g.48761053G>A	17	48761053	G	A	rs11568591	2045	0.931	0.0691932	missense_variant	0.055666	0.0197684		5.94	0	0.999	7.57	ABCC3	lymphoid neoplasm,carcinoma
ABCC3	3	17:48745231:T:A	NC_000017.11:g.48745231T>A	17	48745231	T	A	rs144520783	2045	0.999	0.000733496	missense_variant	0.000994036	0.000199681		4.32	0	0.982	5.78	ABCC3
ABCC3	3	17:48764941:G:A	NC_000017.11:g.48764941G>A	17	48764941	G	A	rs527762615	1987	1	0.000251636	missense_variant	0.000994036	0.000199681		2.49	0	0.104	5.22	ABCC3
ABCC3	3	17:48741453:C:T	NC_000017.11:g.48741453C>T	17	48741453	C	T	rs201203647	2045	1	0.000244499	missense_variant	0.000994036	0.000399361		4.71	0	0.903	7.28	ABCC3	carcinoma
ABCC3	3	17:48761062:C:T	NC_000017.11:g.48761062C>T	17	48761062	C	T	rs41280128	2045	0.999	0.00122249	missense_variant	0.00298211	0.000599041		4.93	0.01	0.493	6.66	ABCC3
ABCC3	3	17:48757191:G:T	NC_000017.11:g.48757191G>T	17	48757191	G	T	.	2045	0.999	0.000977995	missense_variant	NA	NA		3.95	0.01	0.094	3.65	ABCC3
ABCC3	3	17:48762223:G:A	NC_000017.11:g.48762223G>A	17	48762223	G	A	.	2045	0.998	0.00171149	missense_variant	NA	NA		3.78	0	1	7.22	ABCC3
ABCC3	3	17:48750975:A:G	NC_000017.11:g.48750975A>G	17	48750975	A	G	.	2045	1	0.000488998	missense_variant	NA	NA		3.93	0	0.025	2.44	ABCC3
ABCC3	3	17:48741440:C:A	NC_000017.11:g.48741440C>A	17	48741440	C	A	.	2045	0.999	0.00122249	missense_variant	0.000994036	0.000199681		3.72	0.01	0.611	5.61	ABCC3
ABCC3	3	17:48734459:C:T	NC_000017.11:g.48734459C>T	17	48734459	C	T	.	2045	1	0.000244499	missense_variant	NA	NA		5.38	0	0.969	6.58	ABCC3	malignant melanoma,lymphoid neoplasm
ABCC3	3	17:48750846:C:T	NC_000017.11:g.48750846C>T	17	48750846	C	T	.	2045	0.999	0.00122249	missense_variant	0.00198807	0.000399361		4.83	0	0.999	7.33	ABCC3	carcinoma
ABCC3	3	17:48750467:G:A	NC_000017.11:g.48750467G>A	17	48750467	G	A	.	2045	1	0.000244499	missense_variant	NA	NA		4.72	0	0.603	6.37	ABCC3	carcinoma
ABCC3	3	17:48738462:C:T	NC_000017.11:g.48738462C>T	17	48738462	C	T	.	2045	1	0.000488998	missense_variant	NA	NA	Yes	4.65	0	0.652	5.1	ABCC3
ABCC3	3	17:48755127:G:A	NC_000017.11:g.48755127G>A	17	48755127	G	A	.	2045	1	0.000244499	missense_variant	NA	0.000199681		5.7	0.01	0.668	7.07	ABCC3
ABCC3	3	17:48755518:G:A	NC_000017.11:g.48755518G>A	17	48755518	G	A	.	2045	1	0.000245339	missense_variant	NA	0.000399361		5.44	0	0.999	5.88	ABCC3	carcinoma
ABCC3	3	17:48755524:G:A	NC_000017.11:g.48755524G>A	17	48755524	G	A	.	2045	1	0.000245459	missense_variant	NA	NA		4.46	0.07	0.993	5.01	ABCC3
ABCC3	3	17:48742574:G:A	NC_000017.11:g.48742574G>A	17	48742574	G	A	.	2045	1	0.000244499	missense_variant	NA	NA		3.47	0.01	0.944	6.43	ABCC3	carcinoma
ABCC3	3	17:48738399:G:A	NC_000017.11:g.48738399G>A	17	48738399	G	A	.	2045	1	0.000244499	missense_variant	NA	NA		3.09	0.04	0.18	2.44	ABCC3
ABCC3	3	17:48761409:C:T	NC_000017.11:g.48761409C>T	17	48761409	C	T	.	2045	1	0.000244499	missense_variant	NA	0.00159744		0.632	0	0.931	5.61	ABCC3
ABCC3	3	17:48712898:T:C	NC_000017.11:g.48712898T>C	17	48712898	T	C	rs144921745	502	0.999	0.000996016	stop_lost	0.00198807	0.00239617		-2.15	NA	NA	0.16	CTB-22K21.2,ABCC3
ABCC4	3	13:95886946:A:G	NC_000013.11:g.95886946A>G	13	95886946	A	G	rs569896075	2045	1	0.000244499	missense_variant	0.000994036	0.000199681		3.9	0.01	0.03	2.99	ABCC4	carcinoma
ABCC4	3	13:95696686:G:C	NC_000013.11:g.95696686G>C	13	95696686	G	C	.	1987	1	0.000251636	missense_variant	NA	NA		5.67	0	0.984	5.51	ABCC4
ABCC4	3	13:95830299:C:T	NC_000013.11:g.95830299C>T	13	95830299	C	T	.	2045	1	0.000488998	missense_variant	0.000994036	0.000399361		5.8	0.02	0.991	8.2	ABCC4
ABCC4	3	13:95705380:G:A	NC_000013.11:g.95705380G>A	13	95705380	G	A	.	2045	0.998	0.00244499	missense_variant	0.00596422	0.00319489		5.81	0.1	0.927	5.64	ABCC4
ABCC4	3	13:95860088:T:C	NC_000013.11:g.95860088T>C	13	95860088	T	C	rs11568684	2045	0.999	0.000978474	missense_variant	NA	NA		5.48	0.03	0.389	3.95	ABCC4
ABCC4	3	13:95899902:C:G	NC_000013.11:g.95899902C>G	13	95899902	C	G	.	1987	1	0.000251636	missense_variant	NA	NA	Yes	2.03	0	0.977	4.2	ABCC4
ABCC4	3	13:95726549:G:A	NC_000013.11:g.95726549G>A	13	95726549	G	A	.	2045	1	0.000244499	missense_variant	NA	NA	Yes	4.91	0	0.838	7.03	ABCC4
ABCC4	3	13:95726564:A:T	NC_000013.11:g.95726564A>T	13	95726564	A	T	.	2045	1	0.000244499	missense_variant	NA	NA	Yes	5.78	0.01	0.904	6.77	ABCC4
ABCC4	3	13:95860138:A:G	NC_000013.11:g.95860138A>G	13	95860138	A	G	.	2045	1	0.000244499	missense_variant	NA	NA		5.48	0.11	0.984	4.54	ABCC4	carcinoma
ABCC4	3	13:95847179:G:C	NC_000013.11:g.95847179G>C	13	95847179	G	C	.	2045	0.994	0.00611247	missense_variant	NA	NA		4.98	0.02	0.967	4.56	ABCC4
ABCC4	3	13:95727794:C:A	NC_000013.11:g.95727794C>A	13	95727794	C	A	.	1999	0.999	0.000750375	missense_variant	NA	0.00219649		5.39	0.01	0.776	6.08	ABCC4
ABCC4	3	13:95768231:T:C	NC_000013.11:g.95768231T>C	13	95768231	T	C	.	2045	1	0.000244499	missense_variant	NA	0.00299521		6.17	0	0.967	5.6	ABCC4
ABCC4	3	13:95840727:C:T	NC_000013.11:g.95840727C>T	13	95840727	C	T	.	2045	1	0.000244499	missense_variant	NA	0.000399361		5.22	0.04	1	7	ABCC4
ABCC4	3	13:95696016:T:-	NC_000013.11:g.95696016T>-	13	95696016	T	-	.	2045	0.998	0.00220049	frameshift_variant	NA	NA		5.81	NA	NA	NA	ABCC4	carcinoma,malignant melanoma,Ewings sarcoma-peripheral primitive neuroectodermal tumour
ABCC4	3	13:95768243:-:T	NC_000013.11:g.95768243->T	13	95768243	-	T	.	2045	1	0.000244499	frameshift_variant	NA	NA	Yes	6.17	NA	NA	NA	ABCC4
ABCC6	3	16:16259596:G:A	NC_000016.11:g.16259596G>A	16	16259596	G	A	rs41278174	2045	0.984	0.0163894	missense_variant	0.0298211	0.0115815		1.9	0.01	0.932	7.06	ABCC6	rhabdomyosarcoma
ABCC6	3	16:16308294:C:T	NC_000016.11:g.16308294C>T	16	16308294	C	T	.	1987	0.999	0.000503271	missense_variant	NA	0.00978434		3.89	0.01	0.161	3.52	ABCC6
ABCC6	3	16:16244436:G:A	NC_000016.11:g.16244436G>A	16	16244436	G	A	.	1985	1	0.000251889	missense_variant	NA	NA		3.3	0.02	0.999	6.32	ABCC6
ABCC6	3	16:16248495:C:T	NC_000016.11:g.16248495C>T	16	16248495	C	T	.	1987	0.999	0.000503271	missense_variant	NA	NA		2.59	0	0.105	4.06	ABCC6
ABCC6	3	16:16257016:G:A	NC_000016.11:g.16257016G>A	16	16257016	G	A	.	2033	1	0.000245942	missense_variant	NA	0.000199681		5.39	0	1	7.61	ABCC6	carcinoma
ABCC6	3	16:16248830:C:T	NC_000016.11:g.16248830C>T	16	16248830	C	T	.	2045	1	0.000244499	missense_variant	NA	NA		3.56	0	1	7.27	ABCC6	carcinoma
ABCC6	3	16:16256868:G:A	NC_000016.11:g.16256868G>A	16	16256868	G	A	.	1999	1	0.000250125	missense_variant	NA	NA		4.47	0	0.047	5.06	ABCC6	carcinoma
ABCC6	3	16:16284103:C:T	NC_000016.11:g.16284103C>T	16	16284103	C	T	.	2045	1	0.000244499	missense_variant	NA	NA		5.07	0	1	6.3	ABCC6		not provided
ABCC6	3	16:16253412:C:T	NC_000016.11:g.16253412C>T	16	16253412	C	T	.	2045	1	0.000244499	missense_variant	NA	NA		4.64	0.02	0.581	7.37	ABCC6
ABCC6	3	16:16256967:G:A	NC_000016.11:g.16256967G>A	16	16256967	G	A	.	2045	1	0.000244499	missense_variant	NA	NA		5.29	0	0.958	6.87	ABCC6		pseudoxanthoma elasticum,Pseudoxanthoma elasticum
ABCC6	3	16:16248756:G:A	NC_000016.11:g.16248756G>A	16	16248756	G	A	.	2045	1	0.000244499	missense_variant	NA	NA		-2.54	0	1	5.99	ABCC6		pseudoxanthoma elasticum,Pseudoxanthoma elasticum
ABCC6	3	16:16251600:G:A	NC_000016.11:g.16251600G>A	16	16251600	G	A	.	2045	1	0.000244499	missense_variant	NA	NA		5.09	0	0.586	7.59	ABCC6
ABCC6	3	16:16291984:T:C	NC_000016.11:g.16291984T>C	16	16291984	T	C	.	2045	1	0.000488998	missense_variant	NA	NA		4.4	0	0.994	3.99	ABCC6
ABCC6	3	16:16244598:G:A	NC_000016.11:g.16244598G>A	16	16244598	G	A	.	2043	1	0.000244738	missense_variant	NA	NA		1.98	0	0.999	6.87	ABCC6
ABCC6	3	16:16248542:A:G	NC_000016.11:g.16248542A>G	16	16248542	A	G	.	2045	1	0.000244499	missense_variant	NA	NA		4.59	0.03	0.732	6.1	ABCC6
ABCC6	3	16:16248588:C:T	NC_000016.11:g.16248588C>T	16	16248588	C	T	.	2045	1	0.000488998	missense_variant	0.000994036	0.000199681		2.53	0.01	0.15	3.77	ABCC6
ABCC6	3	16:16255413:G:A	NC_000016.11:g.16255413G>A	16	16255413	G	A	.	2045	1	0.000244499	missense_variant	NA	NA		4.56	0	0.426	4.69	ABCC6	carcinoma
ABCC6	3	16:16244049:G:A	NC_000016.11:g.16244049G>A	16	16244049	G	A	rs566671584	2043	1	0.000244738	stop_gained	0.000994036	0.000199681		4.09	NA	NA	12.97	ABCC6
ABCC6	3	16:16256935:G:A	NC_000016.11:g.16256935G>A	16	16256935	G	A	.	2045	0.999	0.000977995	stop_gained	0.00198807	0.000599041		4.44	NA	NA	13.44	ABCC6		pseudoxanthoma elasticum,generalized arterial calcification of infancy 2,not provided,Pseudoxanthoma elasticum,Generalized arterial calcification of infancy 2
ABCC6	3	16:16256866:G:A	NC_000016.11:g.16256866G>A	16	16256866	G	A	.	1999	1	0.000250125	stop_gained	NA	NA		2.01	NA	NA	14.02	ABCC6	carcinoma	pseudoxanthoma elasticum,not provided,Pseudoxanthoma elasticum
ABCC8	3	11:17428952:G:C	NC_000011.11:g.17428952G>C	11	17428952	G	C	.	2045	1	0.000488998	missense_variant	NA	NA		5.2	0	0.561	6.41	ABCC8
ABCC8	3	11:17426065:G:A	NC_000011.11:g.17426065G>A	11	17426065	G	A	rs137852675	2033	1	0.000245942	missense_variant	NA	NA		5.32	0.01	0.074	5.55	ABCC8	carcinoma
ABCC8	3	11:17414552:G:A	NC_000011.11:g.17414552G>A	11	17414552	G	A	.	2045	1	0.000244499	missense_variant	NA	NA		3.41	0	0.339	5.73	KCNJ11,ABCC8	carcinoma
ABCC8	3	11:17464360:C:T	NC_000011.11:g.17464360C>T	11	17464360	C	T	.	2045	0.999	0.000733496	missense_variant	NA	NA		6.02	0	0.997	7.81	ABCC8	carcinoma
ABCC8	3	11:17436059:C:T	NC_000011.11:g.17436059C>T	11	17436059	C	T	.	2045	1	0.000244499	missense_variant	NA	0.000199681		5.19	0.03	0.965	7.7	ABCC8	malignant melanoma
ABCC8	3	11:17414551:C:T	NC_000011.11:g.17414551C>T	11	17414551	C	T	.	2045	1	0.000244499	missense_variant	NA	NA		5.37	0.01	0.003	5.83	KCNJ11,ABCC8	carcinoma
ABCC8	3	11:17414606:C:T	NC_000011.11:g.17414606C>T	11	17414606	C	T	.	2045	1	0.000244499	missense_variant	NA	NA		5.2	0.05	0.996	6.18	KCNJ11,ABCC8
ABCC8	3	11:17436131:G:A	NC_000011.11:g.17436131G>A	11	17436131	G	A	.	2045	1	0.000244499	missense_variant	NA	NA	Yes	5.19	0.04	0.716	6.52	ABCC8	carcinoma,malignant melanoma
ABCC8	3	11:17452500:C:T	NC_000011.11:g.17452500C>T	11	17452500	C	T	.	2045	1	0.000244499	missense_variant	NA	0.00219649		4.56	0.02	0.025	4.55	ABCC8		persistent hyperinsulinemic hypoglycemia of infancy,Persistent hyperinsulinemic hypoglycemia of infancy
ABCC8	3	11:17452580:C:T	NC_000011.11:g.17452580C>T	11	17452580	C	T	rs2074308	412	0.886	0.114078	splice_acceptor_variant	0.126243	0.148962		1.77	NA	NA	0.22	ABCC8,SDHCP4
ABCC8	3	11:17428498:C:T	NC_000011.11:g.17428498C>T	11	17428498	C	T	.	2045	1	0.000244499	stop_gained	NA	0.000199681		5.06	NA	NA	1.61	ABCC8
ABCC8	3	11:17419323:C:T	NC_000011.11:g.17419323C>T	11	17419323	C	T	.	2045	1	0.000488998	stop_gained	NA	NA		4.26	0	0.936	6.5	ABCC8
ABCC9	3	12:21958122:T:A	NC_000012.11:g.21958122T>A	12	21958122	T	A	rs536847089	2045	1	0.000244499	missense_variant	0.000994036	0.000199681		5.96	0.02	0.002	2.83	ABCC9
ABCC9	3	12:22025599:C:T	NC_000012.11:g.22025599C>T	12	22025599	C	T	rs542184069	2045	1	0.000488998	missense_variant	0.000994036	0.000199681		5.63	0.01	0.998	7.59	ABCC9	malignant melanoma
ABCC9	3	12:21997457:A:C	NC_000012.11:g.21997457A>C	12	21997457	A	C	.	2045	1	0.000244499	missense_variant	NA	NA		5.05	0	0.96	6.65	ABCC9
ABCC9	3	12:22015989:C:T	NC_000012.11:g.22015989C>T	12	22015989	C	T	.	928	0.999	0.000538793	splice_acceptor_variant	0.000994036	0.00179712		5.44	NA	NA	5.77	ABCC9,RP11-729I10.2		not specified,not provided
ABCC9	3	12:21958187:A:T	NC_000012.11:g.21958187A>T	12	21958187	A	T	rs150631550	2045	1	0.000244499	stop_gained	NA	NA		5.96	NA	NA	2.69	ABCC9		not provided
ABCC9	3	12:21958186:TA:-	NC_000012.11:g.21958186TA>-	12	21958186	TA	-	.	2045	1	0.000488998	frameshift_variant	NA	NA	Yes	5.96	NA	NA	NA	ABCC9
ABCG1	3	21:43711638:G:T	NC_000021.11:g.43711638G>T	21	43711638	G	T	rs374879637	2045	0.999	0.000733496	missense_variant	0.000994036	0.000199681		4.27	0.03	0.721	5.15	ABCG1
ABCG1	3	21:43704722:G:A	NC_000021.11:g.43704722G>A	21	43704722	G	A	.	2045	1	0.000488998	missense_variant	NA	0.000599041		4.22	0.04	0.896	5.52	ABCG1
ABCG1	3	21:43697009:C:T	NC_000021.11:g.43697009C>T	21	43697009	C	T	.	2045	0.999	0.000977995	missense_variant	NA	NA		4.92	0.01	0.942	7.25	ABCG1
ABCG1	3	21:43702465:C:T	NC_000021.11:g.43702465C>T	21	43702465	C	T	.	2045	1	0.000244499	missense_variant	NA	NA		4.44	0	0.998	6.7	ABCG1
ABCG1	3	21:43680098:G:A	NC_000021.11:g.43680098G>A	21	43680098	G	A	rs571252418	814	0.999	0.0012285	splice_acceptor_variant	0.00198807	0.000599041		0.774	NA	NA	0.0799999	ABCG1
ABCG2	2A	4:89034502:G:A	NC_00004.11:g.89034502G>A	4	89034502	G	A	rs560659849	2033	1	0.000245942	missense_variant	0.000994036	0.000199681		5.67	0	0.967	7.44	ABCG2
ABCG2	2A	4:89052998:G:T	NC_00004.11:g.89052998G>T	4	89052998	G	T	rs199473672	2045	1	0.000488998	missense_variant	0.000994036	0.000199681		2.7	0.04	0.702	2.13	ABCG2
ABCG2	2A	4:89053004:C:T	NC_00004.11:g.89053004C>T	4	89053004	C	T	.	2045	1	0.000244499	missense_variant	NA	NA		5.42	0.04	0.767	5.85	ABCG2	malignant melanoma
ABCG2	2A	4:89053770:C:T	NC_00004.11:g.89053770C>T	4	89053770	C	T	rs199976573	2045	1	0.000244499	missense_variant	NA	NA		5.32	0	0.981	7.09	ABCG2
ABCG2	2A	4:89053780:T:C	NC_00004.11:g.89053780T>C	4	89053780	T	C	.	2045	0.999	0.000733496	missense_variant	0.000994036	0.000199681		5.32	0.05	0.915	3.44	ABCG2
ABCG2	2A	4:89052305:G:A	NC_00004.11:g.89052305G>A	4	89052305	G	A	.	2045	1	0.000244499	missense_variant	NA	NA		5.37	0	0.999	7.76	ABCG2	carcinoma
ABCG2	2A	4:89052351:C:T	NC_00004.11:g.89052351C>T	4	89052351	C	T	.	2045	1	0.000244499	missense_variant	NA	NA	Yes	5.37	0.04	0.709	4.22	ABCG2	malignant melanoma
ABCG2	2A	4:89060951:TTCGATAATAT:-	NC_00004.11:g.89060951TTCGATAATAT>-	4	89060951	TTCGATAATAT	-	rs565722112	2033	0.999	0.00147565	frameshift_variant	0.000994036	0.000599041		2.85	NA	NA	NA	ABCG2
ABCG2	2A	4:89039396:G:A	NC_00004.11:g.89039396G>A	4	89039396	G	A	.	2045	1	0.000244499	stop_gained	NA	0.000199681		3.42	NA	NA	13.05	ABCG2	carcinoma	blood group, junior system,Blood group, Junior system
ABCG2	2A	4:89039366:G:A	NC_00004.11:g.89039366G>A	4	89039366	G	A	.	2045	1	0.000244499	stop_gained	NA	NA		5.45	NA	NA	14.17	ABCG2	malignant melanoma,haematopoietic neoplasm,carcinoma	blood group, junior system,Blood group, Junior system
ABCG2	2A	4:89013402:-:AGAAATAACAATTTCAGGTAGGC	NC_00004.11:g.89013402->AGAAATAACAATTTCAGGTAGGC	4	89013402	-	AGAAATAACAATTTCAGGTAGGC	.	2045	0.999	0.000733496	stop_gained	NA	NA		5.65	NA	NA	NA	ABCG2
ABCG8	3	2:44071743:A:G	NC_00002.11:g.44071743A>G	2	44071743	A	G	rs4148211	2033	0.665	0.334752	missense_variant	0.370775	0.434704		4.12	0.02	0.221	4.16	ABCG8	carcinoma
ABCG8	3	2:44079755:G:A	NC_00002.11:g.44079755G>A	2	44079755	G	A	rs34754243	2045	0.999	0.000977995	missense_variant	0.00298211	0.000599041		4.18	0.01	0.974	6.95	ABCG8	carcinoma
ABCG8	3	2:44078891:G:A	NC_00002.11:g.44078891G>A	2	44078891	G	A	rs74358901	2045	1	0.000244499	missense_variant	0.000994036	0.00239617		4.92	0.02	0.955	6.01	ABCG8
ABCG8	3	2:44101570:A:G	NC_00002.11:g.44101570A>G	2	44101570	A	G	rs150890296	2045	0.996	0.00366748	missense_variant	NA	NA		3.16	0.04	0.548	3.62	ABCG8
ABCG8	3	2:44100939:A:G	NC_00002.11:g.44100939A>G	2	44100939	A	G	.	2045	0.999	0.00122249	missense_variant	NA	NA		5.16	0.02	0.911	6.35	ABCG8
ABCG8	3	2:44079765:C:T	NC_00002.11:g.44079765C>T	2	44079765	C	T	.	2045	0.999	0.00146699	missense_variant	NA	0.000599041		5.06	0	0.996	6.65	ABCG8	carcinoma
ABCG8	3	2:44101062:G:A	NC_00002.11:g.44101062G>A	2	44101062	G	A	.	2045	1	0.000244499	missense_variant	NA	NA		4.46	0.01	0.946	6.16	ABCG8	carcinoma
ABCG8	3	2:44102516:G:A	NC_00002.11:g.44102516G>A	2	44102516	G	A	.	2033	1	0.000245942	missense_variant	NA	NA		2.77	0	0.983	4.14	ABCG8		sitosterolemia,Sitosterolemia
ABCG8	3	2:44073367:G:A	NC_00002.11:g.44073367G>A	2	44073367	G	A	.	2045	1	0.000488998	missense_variant	NA	0.0289537		2.68	0.04	0	0.58	ABCG8
ABCG8	3	2:44079493:G:A	NC_00002.11:g.44079493G>A	2	44079493	G	A	.	1987	1	0.000251636	missense_variant	NA	NA	Yes	5.11	0	1	5.96	ABCG8
ABCG8	3	2:44078834:G:C	NC_00002.11:g.44078834G>C	2	44078834	G	C	.	2045	1	0.000244499	missense_variant	NA	NA		3.07	0.01	0.827	5.05	ABCG8
ABCG8	3	2:44078851:G:A	NC_00002.11:g.44078851G>A	2	44078851	G	A	.	2045	1	0.000244499	missense_variant	NA	NA		4.92	0	1	6.76	ABCG8
ABCG8	3	2:44078773:G:A	NC_00002.11:g.44078773G>A	2	44078773	G	A	.	2045	1	0.000244499	missense_variant	NA	NA		4.92	0.07	0.996	5.75	ABCG8
ABCG8	3	2:44079517:C:T	NC_00002.11:g.44079517C>T	2	44079517	C	T	.	2033	1	0.000245942	missense_variant	NA	0.000399361		5.11	0.02	1	7.65	ABCG8
ABCG8	3	2:44102291:G:A	NC_00002.11:g.44102291G>A	2	44102291	G	A	.	2045	1	0.000244499	missense_variant	NA	0.000199681		4.62	0.01	0.999	6.24	ABCG8
ABCG8	3	2:44102301:C:T	NC_00002.11:g.44102301C>T	2	44102301	C	T	.	2045	1	0.000244499	missense_variant	NA	NA		4.62	0	0.999	6.91	ABCG8
ABCG8	3	2:44102404:G:A	NC_00002.11:g.44102404G>A	2	44102404	G	A	rs544500542	2045	0.998	0.00171149	stop_gained	0.000994036	0.000199681		4.48	NA	NA	13.58	ABCG8
ABCG8	3	2:44101610:T:A	NC_00002.11:g.44101610T>A	2	44101610	T	A	.	2045	1	0.000244499	stop_gained	NA	NA		0.701	NA	NA	12.45	ABCG8
ABCG8	3	2:44071748:G:A	NC_00002.11:g.44071748G>A	2	44071748	G	A	.	870	0.999	0.000574713	splice_donor_variant	NA	NA	Yes	3.84	NA	NA	4.75	ABCG8
ABCG8	3	2:44079947:C:T	NC_00002.11:g.44079947C>T	2	44079947	C	T	.	2045	1	0.000244499	stop_gained	NA	NA	Yes	2.32	NA	NA	10.23	ABCG8
ABCG8	3	2:44099233:G:A	NC_00002.11:g.44099233G>A	2	44099233	G	A	.	2045	1	0.000244499	stop_gained	NA	NA		4.9	NA	NA	11.75	ABCG8		not provided,sitosterolemia,Sitosterolemia
ABO	3	9:136133467:GTGTCAGTAACTTTACTCACCACG:-	NC_00009.11:g.136133467GTGTCAGTAACTTTACTCACCACG>-	9	136133467	GTGTCAGTAACTTTACTCACCACG	-	rs555421287	1009	0.999	0.00099108	splice_donor_variant	0.00397614	0.00179712		2.04	NA	NA	NA	ABO,RP11-430N14.4
ACE	2A	17:61559047:G:A	NC_000017.11:g.61559047G>A	17	61559047	G	A	rs553718986	2045	1	0.000488998	missense_variant	0.000994036	0.000199681		2.28	0.01	0.672	5.34	ACE
ACE	2A	17:61557773:A:G	NC_000017.11:g.61557773A>G	17	61557773	A	G	rs3730025	2045	0.986	0.0141809	missense_variant	0.0168986	0.00499201		4.03	0	0.997	5.99	ACE
ACE	2A	17:61560846:C:G	NC_000017.11:g.61560846C>G	17	61560846	C	G	rs148943954	2045	0.999	0.000977995	missense_variant	0.000994036	0.000199681		4.9	0.04	0.968	5.11	ACE	lymphoid neoplasm
ACE	2A	17:61568577:C:T	NC_000017.11:g.61568577C>T	17	61568577	C	T	rs3730043	2045	0.997	0.00317848	missense_variant	0.00795229	0.00339457		4.25	0	0.991	6.23	ACE
ACE	2A	17:61564014:C:T	NC_000017.11:g.61564014C>T	17	61564014	C	T	rs200649158	2045	1	0.000488998	missense_variant	0.000994036	0.000399361		3.86	0	1	7.01	ACE
ACE	2A	17:61559041:G:A	NC_000017.11:g.61559041G>A	17	61559041	G	A	rs142350301	2045	0.99	0.0102689	missense_variant	0.0139165	0.00379393		4.33	0.01	0.425	5.52	ACE
ACE	2A	17:61559850:C:T	NC_000017.11:g.61559850C>T	17	61559850	C	T	rs150466411	2045	0.999	0.00146699	missense_variant	0.00198807	0.000798722		3.53	0	0.967	6.19	ACE
ACE	2A	17:61564048:C:A	NC_000017.11:g.61564048C>A	17	61564048	C	A	.	2045	0.999	0.000733496	missense_variant	NA	NA		4.06	0	0.999	5.89	ACE
ACE	2A	17:61561854:G:A	NC_000017.11:g.61561854G>A	17	61561854	G	A	.	2045	1	0.000244499	missense_variant	NA	NA		4.58	0.03	0.002	4.23	ACE
ACE	2A	17:61559934:G:A	NC_000017.11:g.61559934G>A	17	61559934	G	A	.	2045	1	0.000488998	missense_variant	NA	0.000199681		4.55	0	1	7.25	ACE
ACE	2A	17:61574194:C:T	NC_000017.11:g.61574194C>T	17	61574194	C	T	.	2033	0.999	0.00073928	missense_variant	NA	NA		5.06	0	0.974	7.31	ACE
ACE	2A	17:61574311:T:C	NC_000017.11:g.61574311T>C	17	61574311	T	C	.	2045	1	0.000488998	missense_variant	0.00198807	0.000599041		4.86	0.08	0.945	4.06	ACE
ACE	2A	17:61562707:A:G	NC_000017.11:g.61562707A>G	17	61562707	A	G	.	2045	1	0.000244499	missense_variant	NA	NA		4.1	0.01	0.717	4.24	ACE
ACE	2A	17:61573864:G:A	NC_000017.11:g.61573864G>A	17	61573864	G	A	.	1987	0.999	0.000503271	missense_variant	NA	NA		5.17	0	1	7.29	ACE
ACE	2A	17:61557724:C:T	NC_000017.11:g.61557724C>T	17	61557724	C	T	.	1987	0.999	0.000503271	missense_variant	NA	NA		2.93	0	0.999	7.64	ACE	carcinoma
ACE	2A	17:61570859:A:G	NC_000017.11:g.61570859A>G	17	61570859	A	G	.	2045	1	0.000244499	missense_variant	NA	NA	Yes	5.28	0	0.998	5.24	ACE
ACE	2A	17:61558951:C:T	NC_000017.11:g.61558951C>T	17	61558951	C	T	.	2033	1	0.000491884	missense_variant	0.000994036	0.00758786		2.37	0.03	0.07	5.62	ACE
ACE	2A	17:61570921:G:A	NC_000017.11:g.61570921G>A	17	61570921	G	A	.	2045	1	0.000488998	missense_variant	NA	0.000199681		4.91	0.01	0.999	7.18	ACE
ACE	2A	17:61568688:G:A	NC_000017.11:g.61568688G>A	17	61568688	G	A	rs143507892	2033	1	0.000245942	missense_variant	NA	0.00239617		5.39	0	0.986	7.13	ACE
ACE	2A	17:61574193:C:G	NC_000017.11:g.61574193C>G	17	61574193	C	G	.	2033	1	0.000492854	missense_variant	NA	NA		5.06	0.02	0.591	5.33	ACE
ACE	2A	17:61562654:C:G	NC_000017.11:g.61562654C>G	17	61562654	C	G	.	2045	1	0.000244499	missense_variant	NA	NA		2.87	0.03	0.749	4.34	ACE
ACE	2A	17:61571354:G:A	NC_000017.11:g.61571354G>A	17	61571354	G	A	.	2045	1	0.000244499	missense_variant	NA	0.000399361		4.39	0	1	6.71	ACE
ACE	2A	17:61566422:G:T	NC_000017.11:g.61566422G>T	17	61566422	G	T	.	2045	1	0.000244499	missense_variant	NA	0.000199681		5.84	0	0.993	7.73	ACE
ACE	2A	17:61559038:G:A	NC_000017.11:g.61559038G>A	17	61559038	G	A	.	2045	1	0.000244499	missense_variant	0.00298211	0.000998403		4.34	0.04	0.798	6.93	ACE
ACE	2A	17:61561233:A:G	NC_000017.11:g.61561233A>G	17	61561233	A	G	.	2045	1	0.000244499	missense_variant	NA	NA		5.7	0	1	5.92	ACE
ACE	2A	17:61561331:C:T	NC_000017.11:g.61561331C>T	17	61561331	C	T	.	1986	1	0.000251762	missense_variant	NA	NA		-1	0.01	0.929	6.51	ACE	carcinoma
ACE	2A	17:61571758:C:A	NC_000017.11:g.61571758C>A	17	61571758	C	A	.	2045	1	0.000244499	missense_variant	NA	NA		4.76	0	1	6.25	ACE
ACE	2A	17:61556453:T:C	NC_000017.11:g.61556453T>C	17	61556453	T	C	.	2045	1	0.000244499	missense_variant	NA	NA		4.3	0.03	0.994	6.12	ACE
ACE	2A	17:61566015:C:T	NC_000017.11:g.61566015C>T	17	61566015	C	T	.	2045	1	0.000244499	missense_variant	NA	NA		4.97	0.02	0.97	5.16	ACE
ACE	2A	17:61570816:G:A	NC_000017.11:g.61570816G>A	17	61570816	G	A	.	2045	1	0.000244499	missense_variant	NA	NA		5.13	0	0.986	6.76	ACE
ACE	2A	17:61563661:C:A	NC_000017.11:g.61563661C>A	17	61563661	C	A	rs4330	412	0.423	0.576642	stop_gained	0.575547	0.461462		-1.57	NA	NA	-0.13	ACE
ACE	2A	17:61574367:T:-	NC_000017.11:g.61574367T>-	17	61574367	T	-	.	867	0.995	0.00461361	frameshift_variant	0.00596422	0.0323482		3.5	NA	NA	NA	ACE
ACE	2A	17:61557840:C:G	NC_000017.11:g.61557840C>G	17	61557840	C	G	.	2045	1	0.000244499	stop_gained	NA	NA		-6.19	NA	NA	4.73	ACE		renal dysplasia,Renal dysplasia
ACE	2A	17:61566074:C:T	NC_000017.11:g.61566074C>T	17	61566074	C	T	.	2045	1	0.000244499	stop_gained	NA	NA		2.45	NA	NA	11.1	ACE	carcinoma	renal dysplasia,Renal dysplasia
ACE2	3	X:15607508:G:A	X:15607508G>A	X	15607508	G	A	.	1091	0.999	0.000458295	missense_variant	NA	0.000264901		4.87	0	0.986	5.15	ACE2
ACHE	3	7:100491451:G:C	NC_00007.11:g.100491451G>C	7	100491451	G	C	.	2045	0.999	0.00122249	missense_variant	0.000994036	0.000399361		5.59	0.01	0.923	4.37	UFSP1,ACHE
ACHE	3	7:100489998:C:T	NC_00007.11:g.100489998C>T	7	100489998	C	T	.	2045	1	0.000246548	missense_variant	NA	NA		2.91	0.12	0.995	4.04	SRRT,UFSP1,ACHE	carcinoma
ACHE	3	7:100491114:G:A	NC_00007.11:g.100491114G>A	7	100491114	G	A	.	2045	0.999	0.000977995	missense_variant	0.00298211	0.000798722		4.06	0.02	0.171	2.28	SRRT,UFSP1,ACHE
ACHE	3	7:100491441:C:A	NC_00007.11:g.100491441C>A	7	100491441	C	A	.	2045	1	0.000488998	missense_variant	NA	NA		2.31	0.01	0.004	3.05	UFSP1,ACHE
ACHE	3	7:100491685:C:T	NC_00007.11:g.100491685C>T	7	100491685	C	T	.	2045	1	0.000244618	missense_variant	NA	0.00279553		3.97	0.04	0.002	2.03	UFSP1,ACHE
ACSS2	3	20:33464534:G:C	NC_000020.11:g.33464534G>C	20	33464534	G	C	.	1989	0.999	0.000503778	missense_variant	NA	NA		4.03	0.04	0.255	5.73	GGT7,ACSS2
ACSS2	3	20:33509184:C:A	NC_000020.11:g.33509184C>A	20	33509184	C	A	.	1989	1	0.000251383	missense_variant	NA	NA		3.56	0	1	5.67	ACSS2
ACSS2	3	20:33514749:G:A	NC_000020.11:g.33514749G>A	20	33514749	G	A	.	1989	0.999	0.000754148	missense_variant	NA	NA		5.12	0	1	7.45	ACSS2
ACSS2	3	20:33501214:G:A	NC_000020.11:g.33501214G>A	20	33501214	G	A	.	1989	1	0.000251383	missense_variant	NA	NA	Yes	4.1	0.01	0.83	6.8	ACSS2	carcinoma
ACSS2	3	20:33509608:T:C	NC_000020.11:g.33509608T>C	20	33509608	T	C	.	1989	1	0.000251383	missense_variant	NA	0.00239617		5.37	0.01	0.852	5.37	ACSS2
ACSS2	3	20:33514913:C:T	NC_000020.11:g.33514913C>T	20	33514913	C	T	.	1989	1	0.000251383	missense_variant	0.000994036	0.000199681		4.11	0	1	7.38	ACSS2
ACSS2	3	20:33507325:G:A	NC_000020.11:g.33507325G>A	20	33507325	G	A	.	1943	1	0.000257334	missense_variant	NA	0.000199681		5.54	0	0.999	7.44	ACSS2
ACTG1	3	17:79479088:C:G	NC_000017.11:g.79479088C>G	17	79479088	C	G	rs536366580	1101	1	0.000454133	missense_variant	0.000994036	0.000199681		2.93	0.07	0.989	3.12	ACTG1	lymphoid neoplasm
ACTG1	3	17:79478063:C:T	NC_000017.11:g.79478063C>T	17	79478063	C	T	.	1987	1	0.000251889	missense_variant	NA	NA	Yes	4.05	0.06	0.979	5.13	ACTG1	carcinoma
ACTG1	3	17:79477356:C:T	NC_000017.11:g.79477356C>T	17	79477356	C	T	rs1140892	806	0.99	0.00993789	splice_acceptor_variant	0.0238569	0.00878594		3.63	NA	NA	1.42	ACTG1,AC139149.1,RP13-766D20.1,RP13-766D20.2
ACY3	3	11:67414352:G:C	NC_000011.11:g.67414352G>C	11	67414352	G	C	.	1989	0.999	0.000754148	missense_variant	0.000994036	0.000399361		3.12	0.02	0.447	3.05	ACY3
ACY3	3	11:67410295:G:A	NC_000011.11:g.67410295G>A	11	67410295	G	A	.	1989	1	0.000251383	missense_variant	NA	NA		4.57	0	0.964	6.37	TBX10,ACY3
ACY3	3	11:67412537:A:G	NC_000011.11:g.67412537A>G	11	67412537	A	G	.	1989	1	0.000251383	missense_variant	NA	0.00439297		2.75	0.03	0.438	4.4	ACY3
ACY3	3	11:67414313:C:T	NC_000011.11:g.67414313C>T	11	67414313	C	T	.	1989	1	0.000251383	missense_variant	NA	NA		3.34	0.01	0.933	5.73	ACY3
ACY3	3	11:67414475:C:T	NC_000011.11:g.67414475C>T	11	67414475	C	T	.	1989	1	0.000251383	missense_variant	NA	0.000199681		4.03	0	0.997	5.59	ACY3
ACYP2	3	2:54482553:G:A	NC_00002.11:g.54482553G>A	2	54482553	G	A	rs17189743	1989	0.97	0.029693	missense_variant	0.0347913	0.0203674		-0.433	0	0.935	4.14	ACYP2,TSPYL6	lymphoid neoplasm
ACYP2	3	2:54531871:C:T	NC_00002.11:g.54531871C>T	2	54531871	C	T	.	1989	1	0.000251383	missense_variant	NA	NA		5.24	0.01	0.276	6.1	ACYP2
ACYP2	3	2:54531852:C:G	NC_00002.11:g.54531852C>G	2	54531852	C	G	.	1989	1	0.000251383	missense_variant	NA	NA		1.55	0	0.973	5.49	ACYP2
ACYP2	3	2:54284441:G:A	NC_00002.11:g.54284441G>A	2	54284441	G	A	rs1363061	436	0.93	0.0699541	stop_gained	0.0964215	0.0896566		0.963	NA	NA	6.12	ACYP2
ACYP2	3	2:54483288:T:C	NC_00002.11:g.54483288T>C	2	54483288	T	C	.	1989	1	0.000251383	start_lost	NA	0.0091853		1.22	0.77	0	-1.73	ACYP2,TSPYL6
ADAMTS1	3	21:28210368:G:A	NC_000021.11:g.28210368G>A	21	28210368	G	A	.	1989	0.998	0.00175968	missense_variant	0.00397614	0.00139776		4.67	0	0.982	6.93	ADAMTS1	carcinoma
ADAMTS1	3	21:28210535:C:T	NC_000021.11:g.28210535C>T	21	28210535	C	T	.	1989	0.998	0.0015083	missense_variant	NA	0.00119808		5.65	0.03	0.999	7.62	ADAMTS1
ADAMTS1	3	21:28216862:C:A	NC_000021.11:g.28216862C>A	21	28216862	C	A	.	1989	0.999	0.000754148	missense_variant	0.000994036	0.000399361		4.03	0.05	1	6.51	ADAMTS1
ADAMTS1	3	21:28211991:T:C	NC_000021.11:g.28211991T>C	21	28211991	T	C	.	1989	0.999	0.00125691	missense_variant	NA	NA		5.35	0.02	0.998	4.94	ADAMTS1
ADAMTS1	3	21:28212861:G:C	NC_000021.11:g.28212861G>C	21	28212861	G	C	.	1977	1	0.000252908	missense_variant	NA	0.00119808		5.14	0	0.998	5.6	ADAMTS1
ADAMTS1	3	21:28214926:A:G	NC_000021.11:g.28214926A>G	21	28214926	A	G	.	1989	0.999	0.000502765	missense_variant	NA	0.000199681		5.44	0	0.999	5.62	ADAMTS1
ADAMTS1	3	21:28215837:C:-	NC_000021.11:g.28215837C>-	21	28215837	C	-	rs3838077	871	0.308	0.692308	frameshift_variant	0.737575	0.688898		1.97	NA	NA	NA	ADAMTS1
ADAMTS1	3	21:28216066:C:T	NC_000021.11:g.28216066C>T	21	28216066	C	T	rs370850	866	0.312	0.688228	stop_gained	0.737575	0.688099		-0.109	NA	NA	0.62	ADAMTS1
ADAMTS1	3	21:28216059:A:G	NC_000021.11:g.28216059A>G	21	28216059	A	G	rs400852	866	0.847	0.153396	splice_donor_variant	0.196819	0.23762		-5.17	NA	NA	0.56	ADAMTS1
ADCY1	3	7:45748012:G:A	NC_00007.11:g.45748012G>A	7	45748012	G	A	.	1989	1	0.000251383	missense_variant	NA	NA		5.34	0.09	0.978	5.8	ADCY1	carcinoma
ADCY1	3	7:45614697:A:G	NC_00007.11:g.45614697A>G	7	45614697	A	G	.	1989	1	0.000251383	missense_variant	NA	NA		3.7	0.01	0.284	2.76	ADCY1
ADCY1	3	7:45753434:C:T	NC_00007.11:g.45753434C>T	7	45753434	C	T	.	1987	1	0.000251636	missense_variant	NA	0.000399361		4.79	0.01	0.006	3.26	ADCY1
ADCY2	3	5:7709430:C:T	NC_00005.11:g.7709430C>T	5	7709430	C	T	rs538865010	1989	1	0.000251383	missense_variant	0.000994036	0.000199681		5.62	0.01	0.943	7.01	ADCY2
ADCY2	3	5:7757628:C:T	NC_00005.11:g.7757628C>T	5	7757628	C	T	.	1989	0.999	0.000502765	missense_variant	NA	0.000199681		5.49	0.03	0.719	5.2	ADCY2	carcinoma
ADCY2	3	5:7709484:G:A	NC_00005.11:g.7709484G>A	5	7709484	G	A	.	1989	1	0.000251383	missense_variant	NA	NA		5.74	0.41	0.975	3.25	ADCY2
ADCY2	3	5:7757684:GGCCGTGTTCAACATGGTAAGTCCCAGAGCAC:-	NC_00005.11:g.7757684GGCCGTGTTCAACATGGTAAGTCCCAGAGCAC>-	5	7757684	GGCCGTGTTCAACATGGTAAGTCCCAGAGCAC	-	.	1931	0.997	0.00285122	splice_donor_variant	NA	NA	Yes	-1.16	NA	NA	NA	ADCY2
ADCY9	3	16:4165427:T:G	NC_000016.11:g.4165427T>G	16	4165427	T	G	rs568010470	1987	0.999	0.000754907	missense_variant	0.0109344	0.00459265		4.8	0.01	0.008	2.7	ADCY9
ADCY9	3	16:4163754:T:G	NC_000016.11:g.4163754T>G	16	4163754	T	G	rs52791170	2045	0.988	0.0122309	missense_variant	0.00695825	0.00359425		5.19	0.12	0.929	3.81	ADCY9
ADCY9	3	16:4016043:C:G	NC_000016.11:g.4016043C>G	16	4016043	C	G	.	2045	0.999	0.000733496	missense_variant	NA	0.000199681		4.8	0	0.99	5.36	ADCY9
ADCY9	3	16:4015844:C:T	NC_000016.11:g.4015844C>T	16	4015844	C	T	.	2045	0.998	0.00220049	missense_variant	NA	NA		4.8	0	0.002	3.09	ADCY9
ADCY9	3	16:4016491:G:A	NC_000016.11:g.4016491G>A	16	4016491	G	A	.	2045	1	0.000488998	missense_variant	NA	NA		5.52	0.01	0.943	6.51	ADCY9	glioma
ADCY9	3	16:4057538:G:A	NC_000016.11:g.4057538G>A	16	4057538	G	A	.	2033	1	0.000245942	missense_variant	NA	NA		5.55	0.04	0.798	6.89	ADCY9
ADCY9	3	16:4165439:G:T	NC_000016.11:g.4165439G>T	16	4165439	G	T	rs56119296	1987	1	0.000251762	missense_variant	NA	NA		4.54	0	0.976	5.28	ADCY9
ADCY9	3	16:4003458:CT:-	NC_000016.11:g.4003458CT>-	16	4003458	CT	-	rs150077066	436	0.999	0.00114679	frameshift_variant	0.000994036	0.0157748		-0.146	NA	NA	NA	RP11-462G12.1,ADCY9
ADD1	2B	4:2910308:G:A	NC_00004.11:g.2910308G>A	4	2910308	G	A	rs146536048	2045	0.995	0.00464548	missense_variant	0.00298211	0.0061901		3.18	0.01	0.382	4.1	ADD1
ADD1	2B	4:2896394:C:T	NC_00004.11:g.2896394C>T	4	2896394	C	T	rs575231506	1987	1	0.000251636	missense_variant	0.000994036	0.000199681		5.6	0	0.906	7.17	ADD1
ADD1	2B	4:2909504:C:G	NC_00004.11:g.2909504C>G	4	2909504	C	G	rs558962409	2045	1	0.000244499	missense_variant	0.000994036	0.000199681		5.59	0.01	0.882	6.24	ADD1
ADD1	2B	4:2877761:A:G	NC_00004.11:g.2877761A>G	4	2877761	A	G	.	2045	1	0.000244499	missense_variant	NA	NA	Yes	4.99	0.07	0.998	4.17	ADD1	carcinoma
ADD1	2B	4:2900221:A:G	NC_00004.11:g.2900221A>G	4	2900221	A	G	.	2045	1	0.000244499	missense_variant	NA	NA		3.04	0.01	0.94	5.73	ADD1
ADD1	2B	4:2896376:G:C	NC_00004.11:g.2896376G>C	4	2896376	G	C	.	1987	1	0.000251636	missense_variant	NA	NA	Yes	5.6	0	0.923	5.77	ADD1
ADD1	2B	4:2930198:A:T	NC_00004.11:g.2930198A>T	4	2930198	A	T	.	2045	1	0.000488998	missense_variant	NA	0.000798722		5.15	0	0	4.96	ADD1
ADD1	2B	4:2896408:C:T	NC_00004.11:g.2896408C>T	4	2896408	C	T	.	2033	1	0.000492126	missense_variant	NA	NA		4.75	0	0.999	7.69	ADD1
ADD1	2B	4:2901154:G:A	NC_00004.11:g.2901154G>A	4	2901154	G	A	.	2045	1	0.000244499	missense_variant	NA	0.000199681		5.15	0	0.999	7.25	ADD1
ADD1	2B	4:2883626:C:G	NC_00004.11:g.2883626C>G	4	2883626	C	G	.	1999	1	0.000250125	missense_variant	NA	NA		5.15	0.03	0.999	6.1	ADD1
ADD1	2B	4:2900194:T:C	NC_00004.11:g.2900194T>C	4	2900194	T	C	.	2045	1	0.000244499	missense_variant	NA	NA		4.58	0.02	0.106	3.42	ADD1
ADD1	2B	4:2930197:A:T	NC_00004.11:g.2930197A>T	4	2930197	A	T	.	2045	0.999	0.000977995	stop_gained	NA	0.000798722		5.15	NA	NA	15.02	ADD1,MFSD10
ADGRL3	3	4:62845461:C:G	NC_00004.11:g.62845461C>G	4	62845461	C	G	rs12509110	1977	0.981	0.0185467	missense_variant	0.0139165	0.00559105		2.21	0.09	0.998	4.26	LPHN3
ADGRL3	3	4:62598777:C:T	NC_00004.11:g.62598777C>T	4	62598777	C	T	rs548241584	1989	1	0.000251383	missense_variant	0.000994036	0.000199681		2.36	0	1	6.43	LPHN3	carcinoma
ADGRL3	3	4:62849165:T:C	NC_00004.11:g.62849165T>C	4	62849165	T	C	.	1989	1	0.000251383	missense_variant	NA	NA		5.47	0.02	0.915	6.35	LPHN3
ADGRL3	3	4:62598828:G:A	NC_00004.11:g.62598828G>A	4	62598828	G	A	.	1989	0.999	0.000502765	missense_variant	NA	0.000399361		5.26	0.06	1	4.85	LPHN3
ADGRL3	3	4:62935952:C:T	NC_00004.11:g.62935952C>T	4	62935952	C	T	.	1989	0.999	0.000754148	missense_variant	NA	NA		5.12	0.09	0.996	5.79	LPHN3
ADGRL3	3	4:62849161:A:G	NC_00004.11:g.62849161A>G	4	62849161	A	G	.	1989	1	0.000251383	missense_variant	NA	NA		5.47	0	0.885	5.4	LPHN3
ADGRL3	3	4:62800739:T:C	NC_00004.11:g.62800739T>C	4	62800739	T	C	.	1989	1	0.000251383	missense_variant	NA	NA		5.33	0	0.841	4.84	LPHN3
ADGRL3	3	4:62383231:C:G	NC_00004.11:g.62383231C>G	4	62383231	C	G	.	1691	1	0.000295683	missense_variant	NA	0.000199681		4.08	0.03	0.515	2.2	LPHN3
ADGRL3	3	4:62758596:C:T	NC_00004.11:g.62758596C>T	4	62758596	C	T	.	1989	0.999	0.000502765	missense_variant	0.00198807	0.000399361		5.83	0.03	0.143	5.07	LPHN3	carcinoma
ADGRV1	3	5:89979691:A:G	NC_00005.11:g.89979691A>G	5	89979691	A	G	rs41303352	2045	0.862	0.13772	missense_variant	0.140159	0.276757		4.52	0.11	0.973	3.99	GPR98	haematopoietic neoplasm,carcinoma	not specified
ADGRV1	3	5:89979750:G:T	NC_00005.11:g.89979750G>T	5	89979750	G	T	rs16868972	2045	0.853	0.147016	missense_variant	0.156064	0.313698		3.48	0.25	0.992	3.87	GPR98	carcinoma	not specified
ADGRV1	3	5:90016871:G:A	NC_00005.11:g.90016871G>A	5	90016871	G	A	rs16869032	2045	0.867	0.13335	missense_variant	0.140159	0.221845		5.85	0.01	0.959	6.87	GPR98	carcinoma	not specified
ADGRV1	3	5:89923208:C:G	NC_00005.11:g.89923208C>G	5	89923208	C	G	rs200197273	2045	1	0.000488998	missense_variant	0.00397614	0.000798722		4.83	0.01	0.726	5.44	GPR98		not specified
ADGRV1	3	5:89979698:C:T	NC_00005.11:g.89979698C>T	5	89979698	C	T	rs4916685	2045	0.633	0.367467	missense_variant	0.32008	0.33726		4.84	0.55	0.995	4	GPR98	carcinoma,haematopoietic neoplasm	not specified
ADGRV1	3	5:89985882:A:G	NC_00005.11:g.89985882A>G	5	89985882	A	G	rs10037067	2045	0.652	0.348104	missense_variant	0.322068	0.34984		2.77	0	0.926	5.74	GPR98	carcinoma	not specified
ADGRV1	3	5:89979568:G:A	NC_00005.11:g.89979568G>A	5	89979568	G	A	rs41302834	2045	0.995	0.00537897	missense_variant	0.00795229	0.00239617		5.7	0.13	0.956	4.92	GPR98		not specified
ADGRV1	3	5:89914925:T:G	NC_00005.11:g.89914925T>G	5	89914925	T	G	rs41311333	2045	0.954	0.0463235	missense_variant	0.0497018	0.0163738		5.43	0	0.902	5.56	GPR98		not specified
ADGRV1	3	5:90103541:G:A	NC_00005.11:g.90103541G>A	5	90103541	G	A	rs190988309	2033	0.998	0.00222113	missense_variant	0.000994036	0.000399361		5.76	0	0.992	6.4	GPR98
ADGRV1	3	5:89948189:G:A	NC_00005.11:g.89948189G>A	5	89948189	G	A	rs200945405	2045	0.999	0.00146699	missense_variant	0.00198807	0.000798722		6.08	0.01	0.984	6.32	GPR98		not specified,not provided
ADGRV1	3	5:89989802:A:G	NC_00005.11:g.89989802A>G	5	89989802	A	G	rs111033430	2045	0.999	0.00122249	missense_variant	0.00198807	0.0235623		3.46	0	0.926	3.72	GPR98	other	not specified
ADGRV1	3	5:90083991:A:G	NC_00005.11:g.90083991A>G	5	90083991	A	G	rs371917393	2045	0.999	0.000977995	missense_variant	0.00198807	0.000399361		5.1	0	0.932	5.47	GPR98
ADGRV1	3	5:90001237:G:A	NC_00005.11:g.90001237G>A	5	90001237	G	A	rs111033530	2033	0.988	0.0121047	missense_variant	0.0129225	0.00479233		5.78	0	0.99	6.97	GPR98		not specified
ADGRV1	3	5:89943443:G:T	NC_00005.11:g.89943443G>T	5	89943443	G	T	rs145556097	2045	0.994	0.00611247	missense_variant	0.00695825	0.00239617		5.49	0	1	5.4	GPR98		febrile seizures, familial, 4,not specified,Febrile seizures, familial, 4
ADGRV1	3	5:89949346:C:T	NC_00005.11:g.89949346C>T	5	89949346	C	T	rs372789540	2045	1	0.000488998	missense_variant	0.000994036	0.000199681		-1.06	0	0.999	4.79	GPR98	carcinoma
ADGRV1	3	5:89933729:C:T	NC_00005.11:g.89933729C>T	5	89933729	C	T	rs537366992	1999	1	0.000250125	missense_variant	0.000994036	0.000199681		5.61	0	0.998	6.79	GPR98
ADGRV1	3	5:90055259:G:A	NC_00005.11:g.90055259G>A	5	90055259	G	A	rs201386977	2045	0.998	0.00171233	missense_variant	0.00198807	0.000599041		4.99	0	1	6.88	GPR98	carcinoma	not specified
ADGRV1	3	5:90281179:G:A	NC_00005.11:g.90281179G>A	5	90281179	G	A	rs557989446	2045	0.999	0.000733496	missense_variant	0.000994036	0.000199681		5.7	0	0.971	7.43	GPR98
ADGRV1	3	5:89990041:G:A	NC_00005.11:g.89990041G>A	5	89990041	G	A	rs143632883	2045	1	0.000244499	missense_variant	0.00198807	0.000399361		4.16	0.04	0.448	5.17	GPR98		not specified
ADGRV1	3	5:89989975:T:C	NC_00005.11:g.89989975T>C	5	89989975	T	C	rs573637683	2045	1	0.000244499	missense_variant	0.000994036	0.000199681		4.64	0.01	0.937	5.05	GPR98
ADGRV1	3	5:89920969:C:A	NC_00005.11:g.89920969C>A	5	89920969	C	A	rs61745498	2045	0.999	0.000977995	missense_variant	0.000994036	0.0267572		5.89	0.01	0.988	6.93	GPR98		not specified
ADGRV1	3	5:90006849:G:A	NC_00005.11:g.90006849G>A	5	90006849	G	A	rs73175207	2045	0.999	0.00146699	missense_variant	0.000994036	0.0315495		3.01	0.43	0.968	4.17	GPR98	rhabdomyosarcoma	not specified
ADGRV1	3	5:89925235:G:T	NC_00005.11:g.89925235G>T	5	89925235	G	T	rs200789563	2045	0.998	0.00244499	missense_variant	0.000994036	0.000399361		4.63	0.03	0.972	5.34	GPR98		not specified
ADGRV1	3	5:89986614:G:A	NC_00005.11:g.89986614G>A	5	89986614	G	A	rs562391671	2044	1	0.000244618	missense_variant	0.000994036	0.000199681		3.04	0.07	0.959	4.22	GPR98
ADGRV1	3	5:89985795:T:C	NC_00005.11:g.89985795T>C	5	89985795	T	C	.	2045	0.998	0.00195599	missense_variant	0.000994036	0.00239617		5.36	0	0.011	4	GPR98		not specified
ADGRV1	3	5:89981611:C:T	NC_00005.11:g.89981611C>T	5	89981611	C	T	rs16868974	2045	0.989	0.0110078	missense_variant	0.0159046	0.0363419		3.09	0	0.973	7.44	GPR98		not specified
ADGRV1	3	5:89939702:C:T	NC_00005.11:g.89939702C>T	5	89939702	C	T	.	2045	1	0.000244499	missense_variant	NA	NA		5.05	0	1	5.97	GPR98
ADGRV1	3	5:90084006:C:T	NC_00005.11:g.90084006C>T	5	90084006	C	T	.	2045	1	0.000488998	missense_variant	NA	0.000199681		1.17	0.04	0.969	4.13	GPR98
ADGRV1	3	5:89953772:A:G	NC_00005.11:g.89953772A>G	5	89953772	A	G	.	2045	1	0.000244499	missense_variant	NA	NA		5.75	0.01	0.874	5.14	GPR98
ADGRV1	3	5:90002172:A:C	NC_00005.11:g.90002172A>C	5	90002172	A	C	.	2045	0.996	0.00366928	missense_variant	0.00397614	0.000998403		3.95	0.75	0.973	3.21	GPR98		not specified
ADGRV1	3	5:90136528:C:T	NC_00005.11:g.90136528C>T	5	90136528	C	T	.	2045	1	0.000244499	missense_variant	NA	NA		5.3	0.09	0.93	5.57	GPR98	glioma	not provided
ADGRV1	3	5:89925169:T:C	NC_00005.11:g.89925169T>C	5	89925169	T	C	.	2045	0.999	0.000733496	missense_variant	NA	0.0153754		5.52	0.01	0.681	4.77	GPR98		not specified,not provided
ADGRV1	3	5:89979782:A:T	NC_00005.11:g.89979782A>T	5	89979782	A	T	.	2045	1	0.000488998	missense_variant	NA	NA		5.71	0.07	0.973	3.9	GPR98
ADGRV1	3	5:90449159:T:G	NC_00005.11:g.90449159T>G	5	90449159	T	G	.	2045	0.998	0.00171149	missense_variant	0.000994036	0.00179712		4.93	0.03	0.999	6.55	GPR98		not specified
ADGRV1	3	5:90079091:A:G	NC_00005.11:g.90079091A>G	5	90079091	A	G	.	2045	1	0.000244499	missense_variant	NA	0.000199681		6.17	0.06	0.978	2.53	GPR98
ADGRV1	3	5:90149238:A:G	NC_00005.11:g.90149238A>G	5	90149238	A	G	.	2045	1	0.000488998	missense_variant	NA	0.000199681		2.61	0.01	0.065	1.56	GPR98		not specified,not provided
ADGRV1	3	5:90107065:G:A	NC_00005.11:g.90107065G>A	5	90107065	G	A	.	2045	1	0.000244499	missense_variant	NA	NA		4.59	0.01	0.981	5.69	GPR98
ADGRV1	3	5:89979523:G:T	NC_00005.11:g.89979523G>T	5	89979523	G	T	.	2045	1	0.000244499	missense_variant	0.000994036	0.000399361		5.56	0.2	0.964	3.8	GPR98		not specified,not provided
ADGRV1	3	5:90052339:C:G	NC_00005.11:g.90052339C>G	5	90052339	C	G	.	2045	1	0.000244499	missense_variant	NA	NA		3.95	0.55	0.935	3.54	GPR98
ADGRV1	3	5:89920996:G:C	NC_00005.11:g.89920996G>C	5	89920996	G	C	.	2045	1	0.000244499	missense_variant	NA	NA	Yes	5.89	0.02	0.976	5.71	GPR98
ADGRV1	3	5:90261308:A:G	NC_00005.11:g.90261308A>G	5	90261308	A	G	.	2045	1	0.000244499	missense_variant	NA	NA	Yes	5.34	0	0.989	4.93	GPR98
ADGRV1	3	5:89979871:G:A	NC_00005.11:g.89979871G>A	5	89979871	G	A	.	2045	0.997	0.00268949	missense_variant	0.00596422	0.00179712		5.71	0.01	0.999	6.54	GPR98	carcinoma	febrile seizures, familial, 4,not specified,Febrile seizures, familial, 4
ADGRV1	3	5:89981639:C:T	NC_00005.11:g.89981639C>T	5	89981639	C	T	rs186999408	2045	1	0.000488998	missense_variant	0.000994036	0.00179712		5.8	0.02	0.984	6.14	GPR98	carcinoma,glioma,malignant melanoma	not specified
ADGRV1	3	5:89979485:C:T	NC_00005.11:g.89979485C>T	5	89979485	C	T	.	2045	1	0.000488998	missense_variant	NA	0.0131789		5.56	0.08	0.969	4.86	GPR98		not specified,not provided
ADGRV1	3	5:89988549:G:A	NC_00005.11:g.89988549G>A	5	89988549	G	A	.	2045	0.999	0.000733496	missense_variant	NA	0.0091853		4.19	0.04	0.964	6.61	GPR98	rhabdomyosarcoma	not specified,not provided
ADGRV1	3	5:90119307:A:T	NC_00005.11:g.90119307A>T	5	90119307	A	T	.	2045	1	0.000244499	missense_variant	NA	NA		3.08	0.02	0.926	4.17	GPR98
ADGRV1	3	5:89948228:C:G	NC_00005.11:g.89948228C>G	5	89948228	C	G	.	2045	1	0.000488998	missense_variant	NA	0.00698882		6.08	0.01	0.834	4.65	GPR98		not specified
ADGRV1	3	5:90007092:C:G	NC_00005.11:g.90007092C>G	5	90007092	C	G	.	2045	0.999	0.00146699	missense_variant	NA	NA		5.91	0.15	0.98	4.73	GPR98		not specified
ADGRV1	3	5:89943581:G:A	NC_00005.11:g.89943581G>A	5	89943581	G	A	.	1987	0.998	0.00226472	missense_variant	0.0178926	0.00399361		5.79	0	1	6.64	GPR98		not specified
ADGRV1	3	5:90041434:G:C	NC_00005.11:g.90041434G>C	5	90041434	G	C	.	2045	1	0.000244499	missense_variant	NA	0.00219649		4.08	0.03	0.995	4.96	GPR98		not specified
ADGRV1	3	5:90445967:G:A	NC_00005.11:g.90445967G>A	5	90445967	G	A	.	2045	1	0.000244499	missense_variant	NA	NA		5.89	0.01	0.995	6.54	GPR98
ADGRV1	3	5:90072330:C:T	NC_00005.11:g.90072330C>T	5	90072330	C	T	.	2045	1	0.000488998	missense_variant	NA	NA		3.35	0.37	0.913	3.21	GPR98
ADGRV1	3	5:90445884:A:G	NC_00005.11:g.90445884A>G	5	90445884	A	G	.	2045	1	0.000244499	missense_variant	NA	NA		5.89	0	0.997	6.14	GPR98		not specified
ADGRV1	3	5:90012284:C:T	NC_00005.11:g.90012284C>T	5	90012284	C	T	.	2045	1	0.000244499	missense_variant	NA	NA		5.15	0.1	0.935	4.92	GPR98	carcinoma
ADGRV1	3	5:89988475:T:G	NC_00005.11:g.89988475T>G	5	89988475	T	G	.	2045	1	0.000244499	missense_variant	NA	NA		4.78	0.32	0.935	4.6	GPR98
ADGRV1	3	5:90001231:G:A	NC_00005.11:g.90001231G>A	5	90001231	G	A	.	2033	1	0.000245942	missense_variant	NA	NA		5.78	0	1	6.98	GPR98	carcinoma
ADGRV1	3	5:89924514:T:A	NC_00005.11:g.89924514T>A	5	89924514	T	A	.	2045	1	0.000244499	missense_variant	0.000994036	0.000399361		2.13	0.11	0.999	5.47	GPR98		not provided
ADGRV1	3	5:89948222:A:G	NC_00005.11:g.89948222A>G	5	89948222	A	G	.	2045	1	0.000488998	missense_variant	NA	NA		6.08	0	0.636	5.22	GPR98
ADGRV1	3	5:89986715:G:T	NC_00005.11:g.89986715G>T	5	89986715	G	T	.	2045	1	0.000244499	missense_variant	NA	NA		5.04	0	0.804	5.76	GPR98
ADGRV1	3	5:89988464:A:T	NC_00005.11:g.89988464A>T	5	89988464	A	T	.	2045	1	0.000244499	missense_variant	NA	0.000599041		3.38	0.01	0.924	5.91	GPR98		not specified
ADGRV1	3	5:90001220:T:G	NC_00005.11:g.90001220T>G	5	90001220	T	G	.	2033	1	0.000245942	missense_variant	NA	NA		4.63	0	0.945	3.55	GPR98
ADGRV1	3	5:90052412:G:A	NC_00005.11:g.90052412G>A	5	90052412	G	A	.	2045	1	0.000244499	missense_variant	NA	NA		5.82	0.1	0.959	5.94	GPR98	carcinoma,malignant melanoma
ADGRV1	3	5:90079717:G:A	NC_00005.11:g.90079717G>A	5	90079717	G	A	.	2045	1	0.000488998	missense_variant	NA	0.000399361		2.18	0.28	0.964	5.23	GPR98		not specified
ADGRV1	3	5:90149985:C:T	NC_00005.11:g.90149985C>T	5	90149985	C	T	.	2045	1	0.000244499	missense_variant	NA	0.000199681		5.4	0	0.946	4.89	GPR98
ADGRV1	3	5:89931037:A:G	NC_00005.11:g.89931037A>G	5	89931037	A	G	.	2045	1	0.000244499	missense_variant	NA	NA		4.97	0.01	0.999	3.77	GPR98
ADGRV1	3	5:89979583:G:A	NC_00005.11:g.89979583G>A	5	89979583	G	A	.	2045	1	0.000244499	missense_variant	NA	NA		4.65	0	0.969	4.75	GPR98
ADGRV1	3	5:89981765:C:T	NC_00005.11:g.89981765C>T	5	89981765	C	T	.	2033	1	0.000245942	missense_variant	NA	0.000199681		5.8	0.01	0.983	7.14	GPR98		not specified,not provided
ADGRV1	3	5:90016771:G:A	NC_00005.11:g.90016771G>A	5	90016771	G	A	.	2045	1	0.000488998	missense_variant	NA	NA		5.76	0.01	0.956	5.01	GPR98		not specified
ADGRV1	3	5:90021003:C:T	NC_00005.11:g.90021003C>T	5	90021003	C	T	.	2045	1	0.000244499	missense_variant	NA	NA		4.26	0.01	0.313	4.28	GPR98
ADGRV1	3	5:90059270:C:A	NC_00005.11:g.90059270C>A	5	90059270	C	A	.	2045	0.999	0.000733496	missense_variant	NA	NA		4.34	0.02	0.937	5.96	GPR98	carcinoma	not specified
ADGRV1	3	5:90144542:G:A	NC_00005.11:g.90144542G>A	5	90144542	G	A	.	2045	1	0.000244499	missense_variant	NA	NA		5.08	0	0.987	7.37	GPR98	carcinoma
ADH1A	3	4:100201384:C:T	NC_00004.11:g.100201384C>T	4	100201384	C	T	.	1989	0.997	0.00301659	missense_variant	NA	NA		2.94	0	1	6.04	RP11-696N14.1,ADH1A
ADH1A	3	4:100197800:C:T	NC_00004.11:g.100197800C>T	4	100197800	C	T	.	1989	1	0.000251383	missense_variant	NA	NA		2.37	0	0.987	6	RP11-696N14.1,ADH1A
ADH1A	3	4:100208052:C:T	NC_00004.11:g.100208052C>T	4	100208052	C	T	.	1943	1	0.000257334	missense_variant	NA	NA		2.79	0	0.968	7.09	RP11-696N14.1,ADH1A
ADH1A	3	4:100205829:T:G	NC_00004.11:g.100205829T>G	4	100205829	T	G	rs28364311	797	0.615	0.384761	splice_donor_variant	0.404573	0.160144		-5.18	NA	NA	0.13	RP11-696N14.1,ADH1A
ADH1A	3	4:100200713:T:-	NC_00004.11:g.100200713T>-	4	100200713	T	-	.	1989	0.999	0.000502765	frameshift_variant	NA	NA		0.615	NA	NA	NA	RP11-696N14.1,ADH1A
ADH1A	3	4:100205872:C:G	NC_00004.11:g.100205872C>G	4	100205872	C	G	.	1943	0.997	0.00334534	splice_donor_variant	0.000994036	0.000599041		2.66	NA	NA	2.09	RP11-696N14.1,ADH1A
ADH1A	3	4:100205571:T:-	NC_00004.11:g.100205571T>-	4	100205571	T	-	.	1977	1	0.000252908	frameshift_variant	NA	NA	Yes	-1.91	NA	NA	NA	RP11-696N14.1,ADH1A
ADH1B	3	4:100237104:A:G	NC_00004.11:g.100237104A>G	4	100237104	A	G	rs554733058	2033	1	0.000245942	missense_variant	0.000994036	0.000199681		3.96	0.03	0.779	4.56	ADH1B
ADH1B	3	4:100235032:C:T	NC_00004.11:g.100235032C>T	4	100235032	C	T	rs201571406	2033	0.999	0.000983768	missense_variant	NA	NA		2.05	0.04	0.149	2.87	ADH1B
ADH1B	3	4:100229017:G:A	NC_00004.11:g.100229017G>A	4	100229017	G	A	rs2066702	1987	0.992	0.00830398	missense_variant	NA	0.053115		3.08	0.01	0.997	6.48	ADH1B		alcohol dependence,Alcohol dependence
ADH1B	3	4:100232704:C:T	NC_00004.11:g.100232704C>T	4	100232704	C	T	.	2045	1	0.000244499	missense_variant	NA	NA		3.66	0.03	0.975	7.19	ADH1B	carcinoma
ADH1B	3	4:100234991:C:T	NC_00004.11:g.100234991C>T	4	100234991	C	T	.	1987	1	0.000251636	missense_variant	NA	NA		2.96	0.02	0.004	3.72	ADH1B
ADH1B	3	4:100232773:C:T	NC_00004.11:g.100232773C>T	4	100232773	C	T	.	1987	0.999	0.000756048	missense_variant	NA	NA		2.8	0	0.606	3.48	ADH1B
ADH1B	3	4:100234995:C:T	NC_00004.11:g.100234995C>T	4	100234995	C	T	.	1987	0.999	0.00125945	missense_variant	0.000994036	0.000599041		3.81	0	1	6.52	ADH1B	lymphoid neoplasm
ADH1B	3	4:100237219:C:T	NC_00004.11:g.100237219C>T	4	100237219	C	T	.	1999	1	0.000250125	missense_variant	NA	NA		3.96	0	0.714	4.12	ADH1B
ADH1B	3	4:100239268:A:G	NC_00004.11:g.100239268A>G	4	100239268	A	G	.	1999	0.999	0.00050025	missense_variant	0.00397614	0.000998403		2.97	0	0.138	1.31	ADH1B
ADH1B	3	4:100235049:C:A	NC_00004.11:g.100235049C>A	4	100235049	C	A	.	2033	1	0.000245942	stop_gained	NA	NA		2.92	NA	NA	9.27	ADH1B
ADH1C	3	4:100268190:A:C	NC_00004.11:g.100268190A>C	4	100268190	A	C	rs283413	1987	0.095	0.905083	stop_lost	0.993042	0.992811		3.53	NA	NA	0.67	ADH1C
ADH1C	3	4:100268941:-:T	NC_00004.11:g.100268941->T	4	100268941	-	T	.	1987	1	0.000251636	frameshift_variant	NA	NA	Yes	1.73	NA	NA	NA	ADH1C
ADH7	4	4:100349669:C:G	NC_00004.11:g.100349669C>G	4	100349669	C	G	rs1573496	2045	0.9	0.0997555	missense_variant	0.10835	0.0379393		3.39	0	0.285	3.68	ADH7
ADH7	4	4:100349046:T:C	NC_00004.11:g.100349046T>C	4	100349046	T	C	rs535053731	2045	1	0.000244499	missense_variant	0.000994036	0.000199681		2.34	0.01	0.99	4.12	ADH7
ADH7	4	4:100340190:G:T	NC_00004.11:g.100340190G>T	4	100340190	G	T	.	2045	1	0.000488998	missense_variant	NA	NA		2.81	0	1	5.56	ADH7
ADH7	4	4:100341926:C:T	NC_00004.11:g.100341926C>T	4	100341926	C	T	.	1987	0.999	0.000503271	missense_variant	NA	NA		2.93	0.36	0.944	4.64	ADH7
ADH7	4	4:100356425:A:G	NC_00004.11:g.100356425A>G	4	100356425	A	G	.	2045	1	0.000488998	start_lost	NA	0.00279553		-0.321	NA	NA	-0.0500002	ADH7	lymphoid neoplasm
ADORA1	3	1:203060820:G:T	NC_00001.11:g.203060820G>T	1	203060820	G	T	.	412	0.999	0.00121359	splice_acceptor_variant	NA	NA	Yes	-4.76	NA	NA	-1.76	ADORA1
ADORA2A, ADORA2A-AS1	3	22:24837129:G:A	NC_000022.11:g.24837129G>A	22	24837129	G	A	.	2045	1	0.000244499	missense_variant	NA	NA		3.05	0.04	0.001	4.22	SPECC1L-ADORA2A,ADORA2A
ADRA1A	3	8:26721888:A:C	NC_00008.11:g.26721888A>C	8	26721888	A	C	rs2229125	2045	0.983	0.0173594	missense_variant	0.0218688	0.0213658		5.12	0	1	5.85	ADRA1A
ADRA1A	3	8:26721808:A:G	NC_00008.11:g.26721808A>G	8	26721808	A	G	rs201951243	2045	0.999	0.00122249	missense_variant	0.000994036	0.000798722		5.36	0.04	0.992	5.9	ADRA1A
ADRA1A	3	8:26722347:A:G	NC_00008.11:g.26722347A>G	8	26722347	A	G	.	2045	1	0.000244499	missense_variant	NA	NA		4.83	0	0.999	5.18	ADRA1A
ADRA1A	3	8:26627932:C:T	NC_00008.11:g.26627932C>T	8	26627932	C	T	.	2045	1	0.000244499	missense_variant	NA	NA		5.96	0.01	0.742	4.97	ADRA1A	carcinoma
ADRA1A	3	8:26627895:G:A	NC_00008.11:g.26627895G>A	8	26627895	G	A	.	2045	1	0.000244499	missense_variant	NA	0.000599041		5.06	0	0.66	5.41	ADRA1A	carcinoma
ADRA1A	3	8:26722015:A:C	NC_00008.11:g.26722015A>C	8	26722015	A	C	.	2045	1	0.000244499	missense_variant	NA	0.000199681		5.09	0.03	0.998	5.33	ADRA1A
ADRA1A	3	8:26722075:CGATGGTTGGGTAG:-	NC_00008.11:g.26722075CGATGGTTGGGTAG>-	8	26722075	CGATGGTTGGGTAG	-	.	2045	1	0.000244499	frameshift_variant	NA	NA	Yes	3.08	NA	NA	NA	ADRA1A
ADRA2A	3	10:112838284:C:T	NC_000010.11:g.112838284C>T	10	112838284	C	T	rs199783285	2045	1	0.000244499	missense_variant	0.000994036	0.000199681		3.99	0.02	0.548	5.9	ADRA2A
ADRA2A	3	10:112838043:G:A	NC_000010.11:g.112838043G>A	10	112838043	G	A	.	2045	1	0.000244499	missense_variant	NA	NA		4.29	0	0.996	6.08	ADRA2A
ADRA2C	3	4:3769925:C:A	NC_00004.11:g.3769925C>A	4	3769925	C	A	rs182501883	1708	0.997	0.00292912	missense_variant	0.00397614	0.00259585		3.47	0.01	0	2.08	AC141928.1,ADRA2C
ADRB1	3	10:115805035:G:C	NC_000010.11:g.115805035G>C	10	115805035	G	C	.	2045	1	0.000244499	missense_variant	NA	NA		3.81	0	1	5.84	ADRB1
ADRB1	3	10:115804979:A:C	NC_000010.11:g.115804979A>C	10	115804979	A	C	.	2045	1	0.000244499	missense_variant	NA	NA	Yes	3.81	0	0.998	5.15	ADRB1
ADRB2	2A	5:148206665:G:A	NC_00005.11:g.148206665G>A	5	148206665	G	A	.	2045	1	0.000244499	missense_variant	NA	NA		5.4	0.01	0.995	5.93	ADRB2
ADRB3	3	8:37823431:G:T	NC_00008.11:g.37823431G>T	8	37823431	G	T	rs199753604	2045	0.998	0.00195599	missense_variant	0.00298211	0.000798722		4.36	0.02	1	6.65	ADRB3
ADRB3	3	8:37823296:G:A	NC_00008.11:g.37823296G>A	8	37823296	G	A	.	2045	1	0.000488998	missense_variant	NA	0.000199681		4.12	0	0.999	6.44	ADRB3
ADRB3	3	8:37822975:T:C	NC_00008.11:g.37822975T>C	8	37822975	T	C	rs200277866	2045	1	0.000244499	missense_variant	NA	NA		3.51	0	0.999	3.51	ADRB3
ADRB3	3	8:37823536:T:C	NC_00008.11:g.37823536T>C	8	37823536	T	C	rs200133226	2045	1	0.000244499	missense_variant	NA	NA		4.36	0.26	0.999	3.47	ADRB3
ADRB3	3	8:37823306:A:G	NC_00008.11:g.37823306A>G	8	37823306	A	G	.	2045	1	0.000488998	missense_variant	NA	0.000199681		3.15	0	0.107	3.9	ADRB3
AGBL4	3	1:49242483:G:C	NC_00001.11:g.49242483G>C	1	49242483	G	C	rs567114347	1989	0.999	0.000503018	missense_variant	0.000994036	0.000199681		3.63	0	0.827	6.01	AGBL4,BEND5
AGBL4	3	1:49119120:A:G	NC_00001.11:g.49119120A>G	1	49119120	A	G	.	2033	1	0.000245942	missense_variant	NA	NA		5.84	0.02	0.67	5.74	AGBL4
AGBL4	3	1:49224628:T:A	NC_00001.11:g.49224628T>A	1	49224628	T	A	.	1989	1	0.000251383	missense_variant	NA	NA		5.36	0	0.987	6.38	AGBL4,BEND5
AGBL4	3	1:49224629:C:T	NC_00001.11:g.49224629C>T	1	49224629	C	T	.	1989	1	0.000251383	missense_variant	NA	NA		5.36	0.13	0.971	5.93	AGBL4,BEND5
AGBL4	3	1:49056603:C:T	NC_00001.11:g.49056603C>T	1	49056603	C	T	.	2045	1	0.000244499	missense_variant	NA	NA		4.87	0.92	0.912	4.3	AGBL4
AGBL4	3	1:49511404:G:A	NC_00001.11:g.49511404G>A	1	49511404	G	A	.	2045	1	0.000244499	missense_variant	NA	NA		5.6	0	0.999	6.17	AGBL4
AGBL4	3	1:50163081:AG:-	NC_00001.11:g.50163081AG>-	1	50163081	AG	-	.	2045	1	0.000488998	stop_gained	NA	NA	Yes	5.84	NA	NA	NA	AGBL4
AGBL4	3	1:49201967:T:-	NC_00001.11:g.49201967T>-	1	49201967	T	-	.	1103	0.999	0.00135993	frameshift_variant	NA	NA	Yes	5.26	NA	NA	NA	AGBL4,BEND5	malignant melanoma,carcinoma
AGT	3	1:230845977:G:A	NC_00001.11:g.230845977G>A	1	230845977	G	A	rs4762	2045	0.916	0.0841975	missense_variant	0.130219	0.101637		4.08	0.01	1	4.3	AGT,RP11-99J16__A.2	malignant melanoma
AGT	3	1:230840034:G:T	NC_00001.11:g.230840034G>T	1	230840034	G	T	rs1805090	2045	0.998	0.00171149	missense_variant	0.00198807	0.00139776		3.31	0.01	0.939	4.7	AGT
AGT	3	1:230846391:G:A	NC_00001.11:g.230846391G>A	1	230846391	G	A	rs570793167	2045	1	0.000244499	missense_variant	0.000994036	0.000199681		5.19	0	0.991	4.34	AGT,RP11-99J16__A.2
AGT	3	1:230845755:T:C	NC_00001.11:g.230845755T>C	1	230845755	T	C	.	1987	0.997	0.00252653	missense_variant	0.000994036	0.000798722		3.96	0.05	0.992	3.35	AGT,RP11-99J16__A.2
AGT	3	1:230846446:A:G	NC_00001.11:g.230846446A>G	1	230846446	A	G	.	2045	0.999	0.000977995	missense_variant	0.000994036	0.000199681		4.24	0.01	0.987	4.08	AGT,RP11-99J16__A.2
AGT	3	1:230838913:C:T	NC_00001.11:g.230838913C>T	1	230838913	C	T	.	1999	0.999	0.0010005	missense_variant	NA	NA		5.45	0	0.966	6.43	AGT	carcinoma
AGT	3	1:230846593:G:A	NC_00001.11:g.230846593G>A	1	230846593	G	A	.	2045	1	0.000244618	missense_variant	NA	NA		2.2	0.01	0.116	2.66	AGT,RP11-99J16__A.2	carcinoma
AGT	3	1:230845887:C:T	NC_00001.11:g.230845887C>T	1	230845887	C	T	rs145882750	2045	1	0.000244499	missense_variant	NA	NA		5.01	0	0.999	6.45	AGT,RP11-99J16__A.2
AKR1C3	3	10:5144822:C:T	NC_000010.11:g.5144822C>T	10	5144822	C	T	.	1147	1	0.00043592	missense_variant	NA	NA		-4.07	0	0.993	4.52	AKR1C3
AKR1C3	3	10:5138672:C:G	NC_000010.11:g.5138672C>G	10	5138672	C	G	.	1999	1	0.000250125	missense_variant	NA	NA		0.954	0	0.966	3.59	AKR1C3
AKR1C3	3	10:5120157:G:T	NC_000010.11:g.5120157G>T	10	5120157	G	T	rs4881396	502	0.137	0.86255	start_lost	0.846918	0.872005		0.158	0.2	0	-0.35	AKR1C3
AKR1C3	3	10:5136622:GACAAGTGACAGGGAAT:-	NC_000010.11:g.5136622GACAAGTGACAGGGAAT>-	10	5136622	GACAAGTGACAGGGAAT	-	.	869	0.999	0.000575374	start_lost	NA	NA	Yes	2.18	NA	NA	NA	AKR1C3,U8
AKR1C3	3	10:5144389:C:T	NC_000010.11:g.5144389C>T	10	5144389	C	T	.	2045	1	0.000244499	stop_gained	NA	NA		-4.3	NA	NA	8.32	AKR1C3	glioma
AKR1C3	3	10:5141639:C:T	NC_000010.11:g.5141639C>T	10	5141639	C	T	.	1159	1	0.000431406	stop_gained	0.000994036	0.00239617		2.67	NA	NA	11.81	AKR1C3
AKR1C3	3	10:5139644:C:T	NC_000010.11:g.5139644C>T	10	5139644	C	T	.	1987	0.999	0.00125945	stop_gained	0.000994036	0.000399361		0.865	NA	NA	10.92	AKR1C3,U8	malignant melanoma
AKR1C3	3	10:5139659:C:T	NC_000010.11:g.5139659C>T	10	5139659	C	T	.	2045	0.999	0.000733496	stop_gained	NA	NA		0.743	NA	NA	9.61	AKR1C3,U8
AKR1C3	3	10:5138675:-:ATTT	NC_000010.11:g.5138675->ATTT	10	5138675	-	ATTT	.	1999	1	0.000250125	frameshift_variant	NA	NA	Yes	1.88	NA	NA	NA	AKR1C3,U8
AKR1C4	3	10:5247754:G:A	NC_000010.11:g.5247754G>A	10	5247754	G	A	.	2045	0.998	0.00195982	missense_variant	NA	0.0269569		2.37	0.01	1	4.37	AKR1CL1,AKR1C4
AKR1C4	3	10:5255048:C:T	NC_000010.11:g.5255048C>T	10	5255048	C	T	.	1113	1	0.000449236	missense_variant	NA	NA		2.32	0.02	0.495	6.83	AKR1C4
AKR1C4	3	10:5242231:G:A	NC_000010.11:g.5242231G>A	10	5242231	G	A	.	1987	0.999	0.000503271	missense_variant	NA	NA		3.32	0	1	5.07	AKR1CL1,AKR1C4
AKR1C4	3	10:5255103:G:A	NC_000010.11:g.5255103G>A	10	5255103	G	A	.	2033	1	0.000245942	missense_variant	NA	0.000199681		3.3	0.02	0.062	4.3	AKR1C4
AKT1	3	14:105241994:G:A	NC_000014.11:g.105241994G>A	14	105241994	G	A	.	1987	1	0.000251636	missense_variant	NA	NA		2.9	0.01	0.339	4.69	AKT1
ALDH1A1	3	9:75531895:G:A	NC_00009.11:g.75531895G>A	9	75531895	G	A	.	2045	1	0.000244499	missense_variant	NA	NA		4.1	0.02	0.875	6.09	ALDH1A1	carcinoma
ALDH1A1	3	9:75543859:G:T	NC_00009.11:g.75543859G>T	9	75543859	G	T	.	2045	1	0.000244499	missense_variant	NA	NA		4.99	0.01	0.67	5.97	ALDH1A1
ALDH1A2	3	15:58430862:C:T	NC_000015.11:g.58430862C>T	15	58430862	C	T	.	1977	1	0.000252908	missense_variant	NA	NA		5.98	0.04	0.961	6.01	ALDH1A2,AQP9
ALDH1A2	3	15:58467176:C:G	NC_000015.11:g.58467176C>G	15	58467176	C	G	.	1989	1	0.000251383	missense_variant	NA	NA		2.99	0.02	0.219	3.47	ALDH1A2,AQP9
ALDH1A2	3	15:58302889:C:A	NC_000015.11:g.58302889C>A	15	58302889	C	A	.	2045	1	0.000244499	missense_variant	NA	0.00259585		4.94	0.02	1	7.16	ALDH1A2
ALDH1A2	3	15:58306424:T:C	NC_000015.11:g.58306424T>C	15	58306424	T	C	.	2045	1	0.000244499	missense_variant	NA	NA		2.01	0.02	0.753	2.6	ALDH1A2
ALDH1A2	3	15:58571401:A:T	NC_000015.11:g.58571401A>T	15	58571401	A	T	rs72739147	502	0.848	0.15239	start_lost	0.146123	0.122604		-1.98	0	0	0.49	ALDH1A2
ALDH1A2, LIPC	3	15:58724302:G:A	NC_000015.11:g.58724302G>A	15	58724302	G	A	.	2045	1	0.000244499	missense_variant	NA	NA		5.23	0.03	0.438	4.61	ALDH1A2,LIPC
ALDH2	2B	12:112219728:A:G	NC_000012.11:g.112219728A>G	12	112219728	A	G	rs141574314	2045	1	0.000244499	missense_variant	0.000994036	0.00159744		5.17	0.01	0.986	5.5	RP11-162P23.2,ALDH2
ALDH2	2B	12:112230473:C:T	NC_000012.11:g.112230473C>T	12	112230473	C	T	.	2045	1	0.000244499	missense_variant	NA	NA		1.3	0.01	0.988	6.36	RP11-162P23.2,ALDH2
ALDH2	2B	12:112228295:A:G	NC_000012.11:g.112228295A>G	12	112228295	A	G	.	2045	1	0.000244499	missense_variant	NA	NA	Yes	5.67	0.09	0.947	5.2	RP11-162P23.2,ALDH2
ALDH2	2B	12:112227697:A:T	NC_000012.11:g.112227697A>T	12	112227697	A	T	.	2045	1	0.000244499	missense_variant	NA	NA		5.17	0.01	0.994	5.68	RP11-162P23.2,ALDH2
ALDH2	2B	12:112229928:G:C	NC_000012.11:g.112229928G>C	12	112229928	G	C	.	2045	1	0.000488998	missense_variant	NA	NA		5.4	0	1	5.52	RP11-162P23.2,ALDH2
ALDH2	2B	12:112227658:G:A	NC_000012.11:g.112227658G>A	12	112227658	G	A	.	2045	1	0.000244499	missense_variant	NA	NA		5.17	0	1	7.45	RP11-162P23.2,ALDH2
ALDH2	2B	12:112221016:C:A	NC_000012.11:g.112221016C>A	12	112221016	C	A	.	2045	1	0.000244499	missense_variant	NA	0.000998403		5.48	0.06	0.999	5.34	RP11-162P23.2,ALDH2
ALDH2	2B	12:112221049:C:T	NC_000012.11:g.112221049C>T	12	112221049	C	T	.	2045	1	0.000488998	missense_variant	NA	NA		3.52	0.04	0.663	7.3	RP11-162P23.2,ALDH2
ALDH2	2B	12:112230413:G:A	NC_000012.11:g.112230413G>A	12	112230413	G	A	.	2045	1	0.000244499	missense_variant	NA	0.000199681		4.86	0.04	0.532	5.77	RP11-162P23.2,ALDH2	lymphoid neoplasm
ALDH2	2B	12:112230527:C:T	NC_000012.11:g.112230527C>T	12	112230527	C	T	.	2045	1	0.000244499	missense_variant	NA	NA		3.92	0.02	0.952	7.19	RP11-162P23.2,ALDH2
ALDH2	2B	12:112241766:G:A	NC_000012.11:g.112241766G>A	12	112241766	G	A	.	1987	1	0.000251636	missense_variant	NA	0.0357428		6.05	0.01	0.955	7.64	ALDH2	carcinoma,haemangioblastoma	sublingual nitroglycerin, susceptibility to poor response to,alcohol dependence,acute alcohol sensitivity,esophageal cancer, alcohol-related, susceptibility to,susceptibility to hangover,Acute alcohol sensitivity,Alcohol dependence,Susceptibility to hangover,Sublingual nitroglycerin, susceptibility to poor response to,Esophageal cancer, alcohol-related, susceptibility to
ALDH2	2B	12:112229927:-:G	NC_000012.11:g.112229927->G	12	112229927	-	G	.	2045	1	0.000244499	frameshift_variant	NA	NA	Yes	2.49	NA	NA	NA	RP11-162P23.2,ALDH2
ALDH3A1	3	17:19645462:C:T	NC_000017.11:g.19645462C>T	17	19645462	C	T	rs200726755	1989	0.999	0.000754148	missense_variant	0.000994036	0.000199681		3.52	0	0.99	6.91	RP11-311F12.2,ALDH3A1
ALDH3A1	3	17:19641707:G:A	NC_000017.11:g.19641707G>A	17	19641707	G	A	.	1989	1	0.000251383	missense_variant	NA	NA		3.57	0	0	5.8	RP11-311F12.2,ALDH3A1
ALDH3A1	3	17:19645458:T:C	NC_000017.11:g.19645458T>C	17	19645458	T	C	.	1989	1	0.000251383	missense_variant	NA	0.000798722		4.49	0	0.992	4.98	RP11-311F12.2,ALDH3A1
ALDH3A1	3	17:19642904:C:T	NC_000017.11:g.19642904C>T	17	19642904	C	T	.	1989	1	0.000251383	missense_variant	NA	NA		3.86	0.05	0.93	5.05	RP11-311F12.2,ALDH3A1
ALDH3A1	3	17:19642910:C:T	NC_000017.11:g.19642910C>T	17	19642910	C	T	.	1989	1	0.000251383	missense_variant	0.000994036	0.000199681		2.82	0.01	0.097	3.67	RP11-311F12.2,ALDH3A1
ALDH3A1	3	17:19645365:T:G	NC_000017.11:g.19645365T>G	17	19645365	T	G	.	1977	1	0.000252908	missense_variant	NA	NA	Yes	4.49	0	1	5.86	RP11-311F12.2,ALDH3A1
ALDH3A1	3	17:19646703:G:A	NC_000017.11:g.19646703G>A	17	19646703	G	A	.	1989	1	0.000251383	missense_variant	NA	NA		3.84	0.17	0.939	3.22	RP11-311F12.2,ALDH3A1
ALDH3A1	3	17:19646641:T:G	NC_000017.11:g.19646641T>G	17	19646641	T	G	.	1989	0.999	0.000502765	missense_variant	NA	0.00339457		4.82	0.08	0.921	4.62	RP11-311F12.2,ALDH3A1	Ewings sarcoma-peripheral primitive neuroectodermal tumour
ALDH3A1	3	17:19645906:CTCA:-	NC_000017.11:g.19645906CTCA>-	17	19645906	CTCA	-	rs568618148	1989	0.994	0.00603318	frameshift_variant	0.00198807	0.000599041		-0.496	NA	NA	NA	RP11-311F12.2,ALDH3A1
ALDH5A1	3	6:24505196:G:T	NC_00006.11:g.24505196G>T	6	24505196	G	T	rs62621664	2033	0.988	0.0115707	missense_variant	0.0178926	0.00678914		4.84	0.02	0.975	6.67	ALDH5A1	rhabdomyosarcoma	not specified
ALDH5A1	3	6:24520719:G:A	NC_00006.11:g.24520719G>A	6	24520719	G	A	.	2045	0.997	0.00342466	missense_variant	0.00397614	0.00159744		5.5	0.02	0.28	5.21	ALDH5A1
ALDH5A1	3	6:24515530:A:G	NC_00006.11:g.24515530A>G	6	24515530	A	G	.	2045	1	0.000244499	missense_variant	NA	NA		5.33	0	0.323	4.39	ALDH5A1
ALDH5A1	3	6:24520644:G:A	NC_00006.11:g.24520644G>A	6	24520644	G	A	.	2045	0.999	0.00146699	missense_variant	NA	0.00319489		5.5	0.03	0.952	7.38	ALDH5A1		not provided
ALDH5A1	3	6:24503578:G:A	NC_00006.11:g.24503578G>A	6	24503578	G	A	.	2045	1	0.000244499	missense_variant	NA	NA	Yes	5.22	0	1	6.79	ALDH5A1
ALDH5A1	3	6:24503657:C:T	NC_00006.11:g.24503657C>T	6	24503657	C	T	.	1987	1	0.000251636	missense_variant	NA	0.000399361		4.92	0	1	6.86	ALDH5A1
ALDH5A1	3	6:24515432:A:G	NC_00006.11:g.24515432A>G	6	24515432	A	G	.	2045	1	0.000244499	missense_variant	NA	NA		5.17	0.19	1	3.34	ALDH5A1
ALDH5A1	3	6:24533938:T:C	NC_00006.11:g.24533938T>C	6	24533938	T	C	rs201484501	2045	1	0.000244499	stop_lost	NA	NA		5.32	NA	NA	2.91	ALDH5A1
ALDH5A1	3	6:24505099:G:A	NC_00006.11:g.24505099G>A	6	24505099	G	A	.	2045	1	0.000488998	stop_gained	NA	NA		4.84	NA	NA	13.26	ALDH5A1	malignant melanoma	succinate-semialdehyde dehydrogenase deficiency,not provided,Succinate-semialdehyde dehydrogenase deficiency
ALG10	3	12:34179495:T:C	NC_000012.11:g.34179495T>C	12	34179495	T	C	rs534786683	1989	1	0.000251383	missense_variant	0.000994036	0.000199681		3.37	0	1	5.38	RP11-847H18.2,ALG10
ALG10	3	12:34179294:C:G	NC_000012.11:g.34179294C>G	12	34179294	C	G	.	1977	0.999	0.000761421	missense_variant	0.000994036	0.000199681		3.37	0	0.998	5.2	RP11-847H18.2,ALG10
ALG10	3	12:34177071:T:C	NC_000012.11:g.34177071T>C	12	34177071	T	C	.	1931	0.999	0.00129601	splice_acceptor_variant	NA	NA	Yes	-1.71	0.78	0.001	1.28	RP11-847H18.2,ALG10
ALG10	3	12:34179821:AGTC:-	NC_000012.11:g.34179821AGTC>-	12	34179821	AGTC	-	.	1931	1	0.000259875	frameshift_variant	NA	NA	Yes	2.34	NA	NA	NA	RP11-847H18.2,ALG10,AC046130.1
ALOX12	3	17:6908625:G:A	NC_000017.11:g.6908625G>A	17	6908625	G	A	rs147158964	2045	0.997	0.00317848	missense_variant	0.00397614	0.00219649		4.95	0.02	0.934	7.34	AC027763.2,RP11-589P10.7,ALOX12	carcinoma
ALOX12	3	17:6899500:G:T	NC_000017.11:g.6899500G>T	17	6899500	G	T	.	2045	1	0.000244618	missense_variant	0.00198807	0.000599041		4.89	0.02	0.077	4.84	AC027763.2,RP11-589P10.7,RP11-589P10.5,ALOX12
ALOX12	3	17:6909189:G:A	NC_000017.11:g.6909189G>A	17	6909189	G	A	.	1987	1	0.000251636	missense_variant	NA	NA		5.3	0.04	0.984	6.44	AC027763.2,RP11-589P10.7,ALOX12
ALOX12	3	17:6901890:G:C	NC_000017.11:g.6901890G>C	17	6901890	G	C	.	2045	1	0.000244499	missense_variant	NA	0.00579073		5.34	0.04	0.039	4	AC027763.2,RP11-589P10.7,RP11-589P10.5,ALOX12
ALOX12	3	17:6909923:C:T	NC_000017.11:g.6909923C>T	17	6909923	C	T	.	2033	1	0.000245942	stop_gained	NA	NA		2.22	NA	NA	12.93	AC027763.2,RP11-589P10.7,ALOX12
ALOX12	3	17:6903715:C:T	NC_000017.11:g.6903715C>T	17	6903715	C	T	.	2045	1	0.000244499	stop_gained	NA	NA		3.94	NA	NA	12.22	AC027763.2,RP11-589P10.7,ALOX12
ALOX5	3	10:45938535:T:G	NC_000010.11:g.45938535T>G	10	45938535	T	G	rs572629091	2045	1	0.000244499	missense_variant	0.000994036	0.000199681		5.57	0.01	0.905	6.07	ALOX5
ALOX5	3	10:45891368:C:T	NC_000010.11:g.45891368C>T	10	45891368	C	T	.	2045	0.999	0.000977995	missense_variant	NA	NA		4.03	0	1	7.87	ALOX5
ALOX5	3	10:45907669:G:C	NC_000010.11:g.45907669G>C	10	45907669	G	C	.	2045	1	0.000244499	missense_variant	NA	NA	Yes	3.13	0.7	1	3.5	ALOX5
ALOX5	3	10:45919586:A:G	NC_000010.11:g.45919586A>G	10	45919586	A	G	.	2045	0.999	0.000733496	missense_variant	NA	0.000199681		5.27	0.41	0.986	3.09	ALOX5
ALOX5	3	10:45941069:C:G	NC_000010.11:g.45941069C>G	10	45941069	C	G	.	2045	1	0.000244499	missense_variant	NA	NA		3.57	0	1	6.24	ALOX5
ALOX5	3	10:45924153:G:A	NC_000010.11:g.45924153G>A	10	45924153	G	A	.	2045	1	0.000244499	missense_variant	NA	NA		5.28	0.02	0.999	6.74	ALOX5
AMHR2	3	12:53825177:C:T	NC_000012.11:g.53825177C>T	12	53825177	C	T	.	2045	1	0.000244499	missense_variant	NA	NA		3.78	0.03	0.689	5.79	AMHR2
AMHR2	3	12:53822788:C:T	NC_000012.11:g.53822788C>T	12	53822788	C	T	.	2045	1	0.000244499	stop_gained	NA	NA	Yes	3.65	NA	NA	11.77	AMHR2
AMPD1	3	1:115221116:C:A	NC_00001.11:g.115221116C>A	1	115221116	C	A	rs61752478	2045	0.988	0.0117359	missense_variant	0.00695825	0.00259585		5.1	0	0.778	6.32	AMPD1		muscle amp deaminase deficiency,Muscle AMP deaminase deficiency
AMPD1	3	1:115231254:G:A	NC_00001.11:g.115231254G>A	1	115231254	G	A	rs61752479	2045	0.887	0.11261	missense_variant	0.12326	0.0389377		5.62	0	0.999	5.99	AMPD1	carcinoma
AMPD1	3	1:115222237:T:A	NC_00001.11:g.115222237T>A	1	115222237	T	A	rs34526199	2045	0.977	0.023353	missense_variant	0.0367793	0.0109824		5.63	0	0.999	6.6	AMPD1	carcinoma	muscle amp deaminase deficiency,Muscle AMP deaminase deficiency
AMPD1	3	1:115236059:T:A	NC_00001.11:g.115236059T>A	1	115236059	T	A	rs543402393	2045	1	0.000244499	missense_variant	0.000994036	0.000199681		4.91	0.03	0.026	4.61	AMPD1
AMPD1	3	1:115217452:C:T	NC_00001.11:g.115217452C>T	1	115217452	C	T	rs150645738	2045	0.998	0.00195599	missense_variant	0.00198807	0.000399361		5.08	0	0.992	4.86	DENND2C,AMPD1
AMPD1	3	1:115231293:C:A	NC_00001.11:g.115231293C>A	1	115231293	C	A	rs147972392	2045	0.999	0.00122249	missense_variant	NA	NA		4.7	0.01	0.632	5.78	AMPD1
AMPD1	3	1:115215866:A:G	NC_00001.11:g.115215866A>G	1	115215866	A	G	.	2045	1	0.000244499	missense_variant	NA	NA		5.62	0.02	1	5.7	DENND2C,AMPD1
AMPD1	3	1:115226973:C:T	NC_00001.11:g.115226973C>T	1	115226973	C	T	.	1999	0.999	0.00050025	missense_variant	NA	NA		5.62	0.02	0.999	7	AMPD1
AMPD1	3	1:115216359:C:T	NC_00001.11:g.115216359C>T	1	115216359	C	T	.	2045	1	0.000244499	missense_variant	0.000994036	0.000399361		5.93	0.41	0.997	4.84	DENND2C,AMPD1
AMPD1	3	1:115222313:G:A	NC_00001.11:g.115222313G>A	1	115222313	G	A	.	2045	1	0.000244499	missense_variant	NA	NA		4.7	0	0.999	7.66	AMPD1
AMPD1	3	1:115226899:C:A	NC_00001.11:g.115226899C>A	1	115226899	C	A	.	2045	1	0.000244499	missense_variant	NA	NA		2.88	0.33	0.928	2.36	AMPD1		muscle amp deaminase deficiency,Muscle AMP deaminase deficiency
AMPD1	3	1:115223010:C:T	NC_00001.11:g.115223010C>T	1	115223010	C	T	.	2045	0.999	0.000733496	missense_variant	NA	0.000199681		6.07	0.04	1	6.56	AMPD1
AMPD1	3	1:115216298:C:T	NC_00001.11:g.115216298C>T	1	115216298	C	T	.	2045	1	0.000244499	missense_variant	NA	NA	Yes	5.93	0	0.818	6.54	DENND2C,AMPD1
AMPD1	3	1:115216697:C:T	NC_00001.11:g.115216697C>T	1	115216697	C	T	.	2045	1	0.000244499	missense_variant	NA	NA		5.96	0	1	6.95	DENND2C,AMPD1
AMPD1	3	1:115231294:G:A	NC_00001.11:g.115231294G>A	1	115231294	G	A	.	2045	1	0.000244499	missense_variant	NA	NA		5.62	0	0.847	6.29	AMPD1
AMPD1	3	1:115220593:G:A	NC_00001.11:g.115220593G>A	1	115220593	G	A	.	2045	1	0.000244499	missense_variant	NA	0.00219649		1.95	0	1	7.04	AMPD1		muscle amp deaminase deficiency,Muscle AMP deaminase deficiency
AMPD1	3	1:115226928:G:A	NC_00001.11:g.115226928G>A	1	115226928	G	A	.	2045	1	0.000244499	missense_variant	NA	NA		5.72	0	0.999	7.09	AMPD1
AMPD1	3	1:115222315:T:C	NC_00001.11:g.115222315T>C	1	115222315	T	C	.	2045	1	0.000244499	missense_variant	NA	0.000199681		5.63	0.03	0.996	5.09	AMPD1
ANKFN1	3	17:54534634:G:A	NC_000017.11:g.54534634G>A	17	54534634	G	A	rs10852985	1977	0.277	0.722673	missense_variant	0.76839	0.751597		4.06	0.04	0.738	4.81	ANKFN1
ANKFN1	3	17:54431317:G:A	NC_000017.11:g.54431317G>A	17	54431317	G	A	rs571141676	1989	1	0.000251383	missense_variant	0.000994036	0.000199681		5.22	0.01	0.926	6.37	ANKFN1
ANKFN1	3	17:54450196:A:G	NC_000017.11:g.54450196A>G	17	54450196	A	G	.	1989	0.999	0.000754148	missense_variant	NA	NA		5.66	0.04	0.731	3.6	ANKFN1
ANKFN1	3	17:54431314:G:A	NC_000017.11:g.54431314G>A	17	54431314	G	A	.	1989	1	0.000251383	missense_variant	NA	NA		5.22	0.02	0.899	6.76	ANKFN1
ANKFN1	3	17:54534629:T:C	NC_000017.11:g.54534629T>C	17	54534629	T	C	.	1977	0.999	0.000758725	missense_variant	NA	0.00199681		6.07	0	0.068	3.47	ANKFN1
ANKFN1	3	17:54431242:G:T	NC_000017.11:g.54431242G>T	17	54431242	G	T	.	1931	1	0.000258933	missense_variant	0.00198807	0.000399361		5.04	0.05	1	5.15	ANKFN1
ANKFN1	3	17:54520282:G:T	NC_000017.11:g.54520282G>T	17	54520282	G	T	.	1977	0.999	0.000758725	missense_variant	NA	0.000399361		5.72	0.02	0.955	6.48	ANKFN1	carcinoma
ANKFN1	3	17:54520274:C:T	NC_000017.11:g.54520274C>T	17	54520274	C	T	.	1977	1	0.000252908	missense_variant	NA	NA		5.72	0	0.999	7.27	ANKFN1
ANKFN1	3	17:54431220:G:A	NC_000017.11:g.54431220G>A	17	54431220	G	A	.	1931	1	0.000258933	missense_variant	NA	0.00139776		5.31	0.02	0.014	4.13	ANKFN1
ANKFN1	3	17:54451991:C:T	NC_000017.11:g.54451991C>T	17	54451991	C	T	.	1989	1	0.000251383	missense_variant	NA	NA		5.53	0.03	0.967	3.63	ANKFN1
ANKFN1	3	17:54554927:T:A	NC_000017.11:g.54554927T>A	17	54554927	T	A	.	1989	1	0.000251383	missense_variant	NA	NA		5.83	0.01	0.941	4.61	ANKFN1
ANKFN1	3	17:54554928:C:T	NC_000017.11:g.54554928C>T	17	54554928	C	T	.	1989	1	0.000251383	missense_variant	NA	NA		5.83	0	0.981	7.13	ANKFN1
ANKK1	3	11:113269792:C:A	NC_000011.11:g.113269792C>A	11	113269792	C	A	rs34298987	2045	0.978	0.0220049	missense_variant	0.026839	0.00798722		1.51	0.02	0.987	3.45	ANKK1
ANKK1	3	11:113264421:A:C	NC_000011.11:g.113264421A>C	11	113264421	A	C	rs202206437	2045	1	0.000244499	missense_variant	0.000994036	0.000599041		2.25	0	0.988	3.3	ANKK1
ANKK1	3	11:113270478:C:T	NC_000011.11:g.113270478C>T	11	113270478	C	T	rs7104979	2045	0.993	0.00684597	missense_variant	0.000994036	0.00499201		3	0	0.493	5.39	ANKK1
ANKK1	3	11:113258762:C:G	NC_000011.11:g.113258762C>G	11	113258762	C	G	rs111789052	2045	0.999	0.00122309	missense_variant	0.000994036	0.0205671		3.23	0	0.211	4.06	TTC12,ANKK1
ANKK1	3	11:113258719:A:T	NC_000011.11:g.113258719A>T	11	113258719	A	T	.	2045	0.999	0.000978474	missense_variant	NA	NA		3.25	0.02	0.719	4.46	TTC12,ANKK1
ANKK1	3	11:113270066:C:T	NC_000011.11:g.113270066C>T	11	113270066	C	T	.	2045	1	0.000244499	missense_variant	NA	NA		4.83	0.03	0.766	5.91	ANKK1
ANKK1	3	11:113270777:G:A	NC_000011.11:g.113270777G>A	11	113270777	G	A	.	2045	0.999	0.00122249	missense_variant	0.00298211	0.000798722		2.4	0.15	0.915	3.33	ANKK1
ANKK1	3	11:113269817:G:A	NC_000011.11:g.113269817G>A	11	113269817	G	A	.	2045	1	0.000488998	missense_variant	NA	0.00199681		3.45	0.2	0.955	3.53	ANKK1
ANKK1	3	11:113270475:C:T	NC_000011.11:g.113270475C>T	11	113270475	C	T	.	2045	1	0.000488998	missense_variant	NA	0.00199681		2.93	0	0.967	5.01	ANKK1
ANKK1	3	11:113270723:C:G	NC_000011.11:g.113270723C>G	11	113270723	C	G	rs200745528	2045	0.999	0.000733496	missense_variant	NA	NA		4.53	0.01	1	3.83	ANKK1
ANKK1	3	11:113264460:C:T	NC_000011.11:g.113264460C>T	11	113264460	C	T	.	2033	1	0.000491884	missense_variant	NA	NA		3.95	0.03	0.344	4.03	ANKK1
ANKK1	3	11:113270108:TT:-	NC_000011.11:g.113270108TT>-	11	113270108	TT	-	.	2045	1	0.000244499	stop_gained	NA	NA	Yes	2.56	NA	NA	NA	ANKK1
ANKK1	3	11:113270450:G:T	NC_000011.11:g.113270450G>T	11	113270450	G	T	.	2045	1	0.000244499	stop_gained	NA	0.00599042		0.754	NA	NA	9.57	ANKK1	carcinoma
ANKK1	3	11:113270600:G:-	NC_000011.11:g.113270600G>-	11	113270600	G	-	.	2045	1	0.000244499	frameshift_variant	NA	NA	Yes	-0.794	NA	NA	NA	ANKK1
ANKK1	3	11:113266815:C:T	NC_000011.11:g.113266815C>T	11	113266815	C	T	.	2045	1	0.000244499	stop_gained	0.00198807	0.000399361		3.51	NA	NA	8.21	ANKK1
ANKS1B	3	12:100042040:C:G	NC_000012.11:g.100042040C>G	12	100042040	C	G	rs11109968	1989	0.729	0.270896	missense_variant	0.290258	0.21885		2.13	0.01	0.933	3.99	ANKS1B,FAM71C	carcinoma
ANKS1B	3	12:99640159:G:C	NC_000012.11:g.99640159G>C	12	99640159	G	C	rs77436242	2045	0.981	0.0188541	missense_variant	0.0417495	0.0133786		3.31	0.02	0.831	4.51	ANKS1B
ANKS1B	3	12:100042217:G:A	NC_000012.11:g.100042217G>A	12	100042217	G	A	rs558756838	1989	1	0.000251383	missense_variant	0.000994036	0.000199681		3.04	0	0.998	5.6	ANKS1B,FAM71C
ANKS1B	3	12:100219129:G:A	NC_000012.11:g.100219129G>A	12	100219129	G	A	.	2045	1	0.000244499	missense_variant	NA	NA		5.74	0.01	0.255	5.71	ANKS1B	malignant melanoma
ANKS1B	3	12:99793579:C:T	NC_000012.11:g.99793579C>T	12	99793579	C	T	.	2045	1	0.000244499	missense_variant	NA	NA		5.59	0.08	0.955	6.36	ANKS1B
ANKS1B	3	12:99478794:T:G	NC_000012.11:g.99478794T>G	12	99478794	T	G	.	2045	1	0.000244499	missense_variant	NA	NA		5.29	0.03	0.9	6.14	ANKS1B
ANKS1B	3	12:100175865:C:T	NC_000012.11:g.100175865C>T	12	100175865	C	T	.	2045	1	0.000244499	missense_variant	NA	NA	Yes	5.43	0	0.845	7.01	ANKS1B	carcinoma
ANKS1B	3	12:99126321:T:C	NC_000012.11:g.99126321T>C	12	99126321	T	C	.	1987	1	0.000251636	missense_variant	NA	NA		5.96	0.01	1	5.86	APAF1
ANKS1B	3	12:99548748:C:T	NC_000012.11:g.99548748C>T	12	99548748	C	T	.	1423	1	0.00035137	missense_variant	NA	NA		5.73	0	1	1.26	ANKS1B
ANKS1B	3	12:99189415:A:G	NC_000012.11:g.99189415A>G	12	99189415	A	G	rs112804197	785	0.993	0.00700637	splice_donor_variant	0.0238569	0.0061901		0.502	NA	NA	1.01	ANKS1B,RP11-90E9.1
ANKS1B	3	12:100042293:TC:-	NC_000012.11:g.100042293TC>-	12	100042293	TC	-	.	1989	0.999	0.00100553	frameshift_variant	NA	NA	Yes	3.13	NA	NA	NA	ANKS1B,FAM71C	carcinoma
ANKS1B	3	12:99129363:GT:-	NC_000012.11:g.99129363GT>-	12	99129363	GT	-	.	2043	1	0.000489476	stop_gained	NA	NA	Yes	2.95	NA	NA	NA	APAF1,ANKS1B
ANO2	3	12:5687598:G:A	NC_000012.11:g.5687598G>A	12	5687598	G	A	rs189494523	1989	0.998	0.00175968	missense_variant	0.000994036	0.000798722		1.68	0	0.993	5.8	ANO2
ANO2	3	12:5674750:G:A	NC_000012.11:g.5674750G>A	12	5674750	G	A	rs545044632	1989	1	0.000251383	missense_variant	0.000994036	0.000199681		4.03	0	0.999	7.29	ANO2
ANO2	3	12:5708682:T:C	NC_000012.11:g.5708682T>C	12	5708682	T	C	rs201565280	1977	0.998	0.00202327	missense_variant	0.00198807	0.000798722		5.55	0.02	0.927	4.71	ANO2	carcinoma
ANO2	3	12:5842040:G:A	NC_000012.11:g.5842040G>A	12	5842040	G	A	rs149972273	1989	0.999	0.000754148	missense_variant	0.000994036	0.0113818		3.79	0.04	0.62	6.79	ANO2
ANO2	3	12:5685147:G:A	NC_000012.11:g.5685147G>A	12	5685147	G	A	rs144224656	1931	0.996	0.00389813	missense_variant	0.00894632	0.00299521		5.1	0	0.999	6.84	ANO2
ANO2	3	12:5672475:G:A	NC_000012.11:g.5672475G>A	12	5672475	G	A	.	1943	0.999	0.000772002	missense_variant	NA	NA		3.88	0.01	0	3.81	ANO2
ANO2	3	12:5744355:C:G	NC_000012.11:g.5744355C>G	12	5744355	C	G	.	1931	1	0.000258933	missense_variant	0.00198807	0.000798722		5.26	0.2	0.995	5.04	ANO2
ANO2	3	12:6030442:C:T	NC_000012.11:g.6030442C>T	12	6030442	C	T	.	1989	1	0.000251383	missense_variant	NA	NA		5.05	0	0.999	6.96	ANO2
ANO2	3	12:6031787:G:T	NC_000012.11:g.6031787G>T	12	6031787	G	T	.	1931	0.999	0.000517866	missense_variant	NA	NA		3.11	0.01	0.526	3.88	ANO2
ANO2	3	12:5724427:A:G	NC_000012.11:g.5724427A>G	12	5724427	A	G	.	1989	1	0.000251383	missense_variant	NA	NA		4.64	0	0.964	6.26	ANO2
ANO2	3	12:5721869:C:T	NC_000012.11:g.5721869C>T	12	5721869	C	T	.	1989	1	0.000251383	missense_variant	NA	NA		4.56	0	0.981	6.72	ANO2
ANO2	3	12:5744348:C:T	NC_000012.11:g.5744348C>T	12	5744348	C	T	.	1931	1	0.000258933	missense_variant	NA	NA		5.2	0.23	0.976	5.97	ANO2
ANO2	3	12:5860005:G:A	NC_000012.11:g.5860005G>A	12	5860005	G	A	.	1989	1	0.000251383	missense_variant	NA	NA		5.23	0.05	0.999	5.73	ANO2	carcinoma
ANO2	3	12:5687562:G:A	NC_000012.11:g.5687562G>A	12	5687562	G	A	.	1989	1	0.000251383	missense_variant	NA	NA		2.23	0	1	5.59	ANO2	carcinoma
ANO2	3	12:5744378:C:T	NC_000012.11:g.5744378C>T	12	5744378	C	T	.	1977	0.999	0.000505817	missense_variant	NA	NA		4.35	0.08	0.927	5.82	ANO2
ANO2	3	12:5756937:G:A	NC_000012.11:g.5756937G>A	12	5756937	G	A	.	1989	1	0.000251383	missense_variant	NA	NA		5.05	0	0.927	6.58	ANO2	carcinoma
ANO2	3	12:5853323:C:T	NC_000012.11:g.5853323C>T	12	5853323	C	T	.	1931	1	0.000258933	missense_variant	NA	NA		5.43	0	0.969	7.12	ANO2
ANO2	3	12:5853474:C:T	NC_000012.11:g.5853474C>T	12	5853474	C	T	.	1989	0.997	0.00276521	missense_variant	0.000994036	0.0145767		5.25	1	0.981	4.02	ANO2	carcinoma,haematopoietic neoplasm
ANO2	3	12:6031941:G:A	NC_000012.11:g.6031941G>A	12	6031941	G	A	.	1989	1	0.000251509	missense_variant	NA	0.000199681		2.42	0	0.835	6.98	ANO2
ANO2	3	12:5744316:A:G	NC_000012.11:g.5744316A>G	12	5744316	A	G	rs539422592	813	0.999	0.000615006	splice_donor_variant	0.000994036	0.000199681		5.2	NA	NA	4.76	ANO2
ANO2	3	12:5936987:C:G	NC_000012.11:g.5936987C>G	12	5936987	C	G	.	1009	1	0.00049554	splice_acceptor_variant	NA	NA	Yes	5.31	NA	NA	4.92	ANO2
AOX1	3	2:201478556:C:G	NC_00002.11:g.201478556C>G	2	201478556	C	G	rs143692548	1977	0.997	0.00252908	missense_variant	0.00198807	0.000399361		5.33	0.09	0.964	4.17	AOX1
AOX1	3	2:201460049:C:T	NC_00002.11:g.201460049C>T	2	201460049	C	T	rs567121211	1989	1	0.000251383	missense_variant	0.000994036	0.000199681		5.65	0	0.973	6.78	AOX1
AOX1	3	2:201457926:C:T	NC_00002.11:g.201457926C>T	2	201457926	C	T	.	1989	0.999	0.000502765	missense_variant	NA	NA		3.43	0.02	0.26	4.41	AOX1
AOX1	3	2:201534334:G:A	NC_00002.11:g.201534334G>A	2	201534334	G	A	.	1977	1	0.000252908	missense_variant	NA	NA		5.41	0	0.975	6.18	AOX1
AOX1	3	2:201531447:G:A	NC_00002.11:g.201531447G>A	2	201531447	G	A	.	1989	0.999	0.00100553	missense_variant	NA	NA		5.09	0	1	6.6	AOX1
AOX1	3	2:201467043:T:C	NC_00002.11:g.201467043T>C	2	201467043	T	C	.	1989	0.999	0.000754148	missense_variant	NA	NA		4.49	0	0.515	4.63	AOX1
AOX1	3	2:201478585:C:G	NC_00002.11:g.201478585C>G	2	201478585	C	G	.	1989	0.999	0.00100553	missense_variant	NA	0.000199681		3.45	0.04	0.702	3.75	AOX1
AOX1	3	2:201501751:G:A	NC_00002.11:g.201501751G>A	2	201501751	G	A	.	1977	1	0.000252908	missense_variant	NA	NA		4.55	0	0.933	5.94	AOX1
AOX1	3	2:201485461:T:A	NC_00002.11:g.201485461T>A	2	201485461	T	A	.	1989	0.999	0.00100553	missense_variant	NA	0.00858626		5.19	0	0.892	6.84	AOX1
AOX1	3	2:201507387:C:T	NC_00002.11:g.201507387C>T	2	201507387	C	T	.	1989	0.999	0.000754148	missense_variant	NA	NA		3.24	0.01	0.262	5.73	AOX1
AOX1	3	2:201533420:G:A	NC_00002.11:g.201533420G>A	2	201533420	G	A	.	1989	1	0.000251383	missense_variant	NA	NA		4.22	0	0.981	7.13	AOX1	glioma
AOX1	3	2:201464413:C:T	NC_00002.11:g.201464413C>T	2	201464413	C	T	.	1989	1	0.000251383	missense_variant	NA	NA		4.65	0	0.951	5.7	AOX1
AOX1	3	2:201515745:C:T	NC_00002.11:g.201515745C>T	2	201515745	C	T	rs138174107	1989	0.999	0.000502765	stop_gained	0.00198807	0.000599041		5.41	NA	NA	14.79	AOX1
AOX1	3	2:201505908:GTAA:-	NC_00002.11:g.201505908GTAA>-	2	201505908	GTAA	-	.	1009	1	0.00049554	splice_donor_variant	NA	NA		5.01	NA	NA	NA	AOX1
AOX1	3	2:201485402:C:-	NC_00002.11:g.201485402C>-	2	201485402	C	-	.	1989	1	0.000251383	frameshift_variant	NA	NA	Yes	0.374	NA	NA	NA	AOX1
APEX1	3	14:20925293:T:A	NC_000014.11:g.20925293T>A	14	20925293	T	A	rs531803725	2045	1	0.000244618	missense_variant	0.000994036	0.000199681		5.79	0.01	0.837	5.77	OSGEP,APEX1
APEX1	3	14:20925431:G:A	NC_000014.11:g.20925431G>A	14	20925431	G	A	.	2045	1	0.000489237	missense_variant	NA	0.00878594		5.64	0.01	0.939	6.09	OSGEP,APEX1
APEX1	3	14:20925626:G:A	NC_000014.11:g.20925626G>A	14	20925626	G	A	.	1999	1	0.000250125	missense_variant	NA	NA		6.06	0	0.992	6.54	OSGEP,APEX1
APEX1	3	14:20925263:C:T	NC_000014.11:g.20925263C>T	14	20925263	C	T	.	2045	1	0.000244499	missense_variant	NA	NA		2.93	0	0.96	6.18	OSGEP,APEX1
APLF	3	2:68805143:A:-	NC_00002.11:g.68805143A>-	2	68805143	A	-	rs149897324	1989	0.994	0.00604534	frameshift_variant	0.0119284	0.00459265		5.59	NA	NA	NA	APLF	glioma
APOA1	3	11:116707769:C:T	NC_000011.11:g.116707769C>T	11	116707769	C	T	rs28931574	2045	1	0.000244499	missense_variant	0.000994036	0.000199681		3.95	0.02	0.684	5.48	APOC3,APOA1
APOA1	3	11:116707739:A:C	NC_000011.11:g.116707739A>C	11	116707739	A	C	.	2045	0.999	0.000733496	missense_variant	NA	NA		3.71	0.04	0.925	4.24	APOC3,APOA1
APOA1	3	11:116707044:A:T	NC_000011.11:g.116707044A>T	11	116707044	A	T	.	2045	0.999	0.000733496	missense_variant	0.000994036	0.000599041		3.93	0.03	0.963	5.21	APOC3,APOA1
APOA1	3	11:116708192:C:T	NC_000011.11:g.116708192C>T	11	116708192	C	T	rs547989458	872	0.999	0.000573394	start_lost	0.000994036	0.000199681		2.26	NA	NA	0.12	APOC3,APOA1
APOA5	3	11:116661392:C:A	NC_000011.11:g.116661392C>A	11	116661392	C	A	.	2045	1	0.000244499	missense_variant	0.000994036	0.0113818		4.06	0.02	0.991	4.62	ZNF259,APOA5	carcinoma,haematopoietic neoplasm	hypertriglyceridemia, susceptibility to,Hypertriglyceridemia, susceptibility to
APOA5	3	11:116661301:G:A	NC_000011.11:g.116661301G>A	11	116661301	G	A	.	2045	1	0.000244499	missense_variant	NA	NA		4.64	0	1	4.61	ZNF259,APOA5
APOB	3	2:21228263:G:A	NC_00002.11:g.21228263G>A	2	21228263	G	A	rs61744153	2045	0.997	0.00293399	missense_variant	0.00298211	0.000599041		4.88	0	0.915	5.38	RP11-116D2.1,APOB		hypercholesterolemia, autosomal dominant, type b,familial hypercholesterolemia,hypobetalipoproteinemia, familial, 1,Hypercholesterolemia, autosomal dominant, type B,Hypobetalipoproteinemia, familial, 1,Familial hypercholesterolemia
APOB	3	2:21233972:T:C	NC_00002.11:g.21233972T>C	2	21233972	T	C	rs533617	2045	0.977	0.0230167	missense_variant	0.0487078	0.0161741		5.67	0.01	0.991	4.36	APOB		not specified,familial hypercholesterolemia,Familial hypercholesterolemia
APOB	3	2:21234006:T:A	NC_00002.11:g.21234006T>A	2	21234006	T	A	rs186480094	2045	1	0.000488998	missense_variant	0.000994036	0.000399361		5.67	0	0.726	3.72	APOB
APOB	3	2:21260934:G:A	NC_00002.11:g.21260934G>A	2	21260934	G	A	rs6752026	2033	0.996	0.00369276	missense_variant	0.000994036	0.0349441		5.69	0.01	0.919	5.1	APOB
APOB	3	2:21238413:C:G	NC_00002.11:g.21238413C>G	2	21238413	C	G	rs12713844	1159	0.993	0.0069025	missense_variant	0.00695825	0.00299521		3.61	0.01	0.998	4.4	APOB		not specified,hypercholesterolemia, autosomal dominant, type b,familial hypercholesterolemia,hypobetalipoproteinemia, familial, 1,Hypercholesterolemia, autosomal dominant, type B,Hypobetalipoproteinemia, familial, 1,Familial hypercholesterolemia
APOB	3	2:21228339:A:T	NC_00002.11:g.21228339A>T	2	21228339	A	T	rs12713540	2045	0.995	0.00513447	missense_variant	0.000994036	0.000399361		4.35	0.13	0.913	3.06	RP11-116D2.1,APOB		hypercholesterolemia, autosomal dominant, type b,familial hypercholesterolemia,hypobetalipoproteinemia, familial, 1,Hypercholesterolemia, autosomal dominant, type B,Hypobetalipoproteinemia, familial, 1,Familial hypercholesterolemia
APOB	3	2:21242613:G:A	NC_00002.11:g.21242613G>A	2	21242613	G	A	rs41288783	1987	0.999	0.000754907	missense_variant	0.00497018	0.000998403		4.35	0	0.999	6.46	APOB	carcinoma	hypercholesterolemia, autosomal dominant, type b,familial hypercholesterolemia,hypobetalipoproteinemia, familial, 1,Hypercholesterolemia, autosomal dominant, type B,Hypobetalipoproteinemia, familial, 1,Familial hypercholesterolemia
APOB	3	2:21252534:G:A	NC_00002.11:g.21252534G>A	2	21252534	G	A	.	2045	0.999	0.000977995	missense_variant	0.00198807	0.0273562		-3.76	0	1	5.88	APOB	haematopoietic neoplasm,carcinoma	not specified
APOB	3	2:21229860:A:G	NC_00002.11:g.21229860A>G	2	21229860	A	G	.	2045	0.999	0.00122249	missense_variant	0.000994036	0.0223642		4.8	0	0.641	3.94	APOB		not specified
APOB	3	2:21232373:G:T	NC_00002.11:g.21232373G>T	2	21232373	G	T	.	2045	0.999	0.00122249	missense_variant	0.000994036	0.0221645		2.23	0.04	0.421	1.28	APOB		not specified
APOB	3	2:21231278:G:A	NC_00002.11:g.21231278G>A	2	21231278	G	A	rs72653095	2045	0.998	0.00244499	missense_variant	0.00596422	0.0061901		3.23	0.11	0.998	2.58	APOB		not specified,hypercholesterolemia, autosomal dominant, type b,familial hypercholesterolemia,hypobetalipoproteinemia, familial, 1,Hypercholesterolemia, autosomal dominant, type B,Hypobetalipoproteinemia, familial, 1,Familial hypercholesterolemia
APOB	3	2:21234674:C:T	NC_00002.11:g.21234674C>T	2	21234674	C	T	.	2045	0.999	0.000733855	missense_variant	0.000994036	0.000399361		5.97	0.01	0.996	5.98	APOB	carcinoma	familial hypercholesterolemia,Familial hypercholesterolemia
APOB	3	2:21242680:C:T	NC_00002.11:g.21242680C>T	2	21242680	C	T	.	2045	0.999	0.000977995	missense_variant	NA	NA		5.23	0	0.999	6.68	APOB
APOB	3	2:21247983:C:T	NC_00002.11:g.21247983C>T	2	21247983	C	T	.	2045	1	0.000488998	missense_variant	NA	0.000399361		5.7	0.23	1	4.17	APOB
APOB	3	2:21237330:A:G	NC_00002.11:g.21237330A>G	2	21237330	A	G	.	2045	1	0.000488998	missense_variant	NA	NA		5.12	0.01	0.97	6.47	APOB
APOB	3	2:21226070:G:C	NC_00002.11:g.21226070G>C	2	21226070	G	C	.	2045	1	0.000244499	missense_variant	NA	NA		5.99	0	0.998	5.05	RP11-116D2.1,APOB
APOB	3	2:21232044:C:T	NC_00002.11:g.21232044C>T	2	21232044	C	T	.	2045	0.998	0.00195599	missense_variant	0.000994036	0.000599041		3.31	0.13	0.985	4.34	APOB		not specified,familial hypercholesterolemia,Familial hypercholesterolemia
APOB	3	2:21229068:G:A	NC_00002.11:g.21229068G>A	2	21229068	G	A	.	2045	1	0.000488998	missense_variant	NA	0.000199681		5.85	0	0.915	6.96	APOB	carcinoma	not specified,hypercholesterolemia, autosomal dominant, type b,familial hypercholesterolemia,hypobetalipoproteinemia, familial, 1,Familial hypercholesterolemia,Hypercholesterolemia, autosomal dominant, type B,Hypobetalipoproteinemia, familial, 1
APOB	3	2:21236268:C:T	NC_00002.11:g.21236268C>T	2	21236268	C	T	.	2045	1	0.000244499	missense_variant	NA	NA		2.52	0	0.436	1.29	APOB
APOB	3	2:21225596:G:A	NC_00002.11:g.21225596G>A	2	21225596	G	A	.	2045	1	0.000244499	missense_variant	NA	NA		2.7	0.02	0.001	1.54	RP11-116D2.1,APOB	malignant melanoma,carcinoma
APOB	3	2:21260933:G:A	NC_00002.11:g.21260933G>A	2	21260933	G	A	.	2033	1	0.000245942	missense_variant	NA	0.000399361		5.69	0	0.995	6.19	APOB
APOB	3	2:21246505:C:T	NC_00002.11:g.21246505C>T	2	21246505	C	T	.	2045	1	0.000244499	missense_variant	NA	NA	Yes	4.47	0.04	0.003	2.53	APOB
APOB	3	2:21237422:T:C	NC_00002.11:g.21237422T>C	2	21237422	T	C	.	2045	0.998	0.00195599	missense_variant	0.000994036	0.000599041		3	0	0.819	4.1	APOB		familial hypercholesterolemia,Familial hypercholesterolemia
APOB	3	2:21245791:C:A	NC_00002.11:g.21245791C>A	2	21245791	C	A	.	2045	1	0.000488998	missense_variant	NA	NA		4.64	0	0.99	6.62	APOB
APOB	3	2:21238260:T:C	NC_00002.11:g.21238260T>C	2	21238260	T	C	.	2045	1	0.000244499	missense_variant	NA	0.000199681		5.49	0.01	0.991	5.63	APOB
APOB	3	2:21238307:A:T	NC_00002.11:g.21238307A>T	2	21238307	A	T	.	2045	1	0.000244499	missense_variant	NA	0.000199681		5.49	0	0.87	5.43	APOB
APOB	3	2:21247831:G:A	NC_00002.11:g.21247831G>A	2	21247831	G	A	.	2045	1	0.000488998	missense_variant	NA	NA		3.59	0.01	0.877	5.05	APOB
APOB	3	2:21260868:G:A	NC_00002.11:g.21260868G>A	2	21260868	G	A	.	2045	1	0.000244499	missense_variant	NA	NA		5.85	0.01	0.999	5.48	APOB		familial hypercholesterolemia,Familial hypercholesterolemia
APOB	3	2:21231801:T:G	NC_00002.11:g.21231801T>G	2	21231801	T	G	.	2045	1	0.000244499	missense_variant	NA	NA		4.91	0.03	0.996	4.23	APOB
APOB	3	2:21234035:G:A	NC_00002.11:g.21234035G>A	2	21234035	G	A	.	2045	1	0.000244499	missense_variant	NA	NA		5.67	0	0.998	4.81	APOB
APOB	3	2:21229160:C:T	NC_00002.11:g.21229160C>T	2	21229160	C	T	.	2045	1	0.000244499	missense_variant	NA	NA		5.85	0	0.93	6.36	APOB		familial hypercholesterolemia,not provided,Familial hypercholesterolemia
APOB	3	2:21245889:G:A	NC_00002.11:g.21245889G>A	2	21245889	G	A	.	2045	1	0.000244499	missense_variant	NA	NA		5.51	0	0.999	6.29	APOB
APOB	3	2:21260040:G:C	NC_00002.11:g.21260040G>C	2	21260040	G	C	.	2045	1	0.000244499	missense_variant	NA	NA	Yes	5.64	0.01	0.856	2.93	APOB
APOB	3	2:21260084:G:A	NC_00002.11:g.21260084G>A	2	21260084	G	A	.	2045	1	0.000488998	missense_variant	NA	0.0141773		4.62	0.01	0.88	4.47	APOB
APOB	3	2:21230519:T:C	NC_00002.11:g.21230519T>C	2	21230519	T	C	.	2045	1	0.000244499	missense_variant	NA	NA		5.87	0.09	0.997	3.4	APOB		hypercholesterolemia, autosomal dominant, type b,hypobetalipoproteinemia, familial, 1,Hypercholesterolemia, autosomal dominant, type B,Hypobetalipoproteinemia, familial, 1
APOB	3	2:21234141:G:A	NC_00002.11:g.21234141G>A	2	21234141	G	A	.	2045	1	0.000244499	missense_variant	NA	NA		3.61	0	0.94	6.04	APOB	carcinoma	familial hypercholesterolemia,Familial hypercholesterolemia
APOB	3	2:21227963:T:C	NC_00002.11:g.21227963T>C	2	21227963	T	C	.	2045	1	0.000244499	missense_variant	NA	NA		5.84	0	0.998	4.79	RP11-116D2.1,APOB
APOB	3	2:21234812:G:A	NC_00002.11:g.21234812G>A	2	21234812	G	A	.	2045	1	0.000244499	missense_variant	NA	NA		5.97	0.01	0.627	5.2	APOB	carcinoma
APOB	3	2:21232140:G:A	NC_00002.11:g.21232140G>A	2	21232140	G	A	.	2045	1	0.000244499	stop_gained	NA	NA		2.35	NA	NA	9.49	APOB
APOB	3	2:21225834:C:A	NC_00002.11:g.21225834C>A	2	21225834	C	A	.	2045	1	0.000244499	stop_gained	NA	NA		4.69	NA	NA	13.59	RP11-116D2.1,APOB
APOC3	3	11:116701309:G:A	NC_000011.11:g.116701309G>A	11	116701309	G	A	.	2045	1	0.000244499	missense_variant	NA	NA		3.09	0	0	2.8	APOC3
APOC3	3	11:116701560:G:A	NC_000011.11:g.116701560G>A	11	116701560	G	A	.	2045	1	0.000244499	missense_variant	NA	0.00279553		4.8	0.03	0.999	3.97	APOC3	carcinoma	hyperalphalipoproteinemia 2,coronary heart disease,Coronary heart disease,Hyperalphalipoproteinemia 2
APOC3	3	11:116701354:G:A	NC_000011.11:g.116701354G>A	11	116701354	G	A	rs138326449	1065	0.999	0.000938967	splice_donor_variant	0.00298211	0.000798722		4.89	NA	NA	5.01	APOC3		hyperalphalipoproteinemia 2,coronary heart disease,Coronary heart disease,Hyperalphalipoproteinemia 2
APOC3	3	11:116701353:C:T	NC_000011.11:g.116701353C>T	11	116701353	C	T	.	2045	0.999	0.000977995	stop_gained	NA	NA		-2.59	NA	NA	6.66	APOC3		hyperalphalipoproteinemia 2,coronary heart disease,Hyperalphalipoproteinemia 2,Coronary heart disease
APOE	2B	19:45412013:C:A	NC_000019.11:g.45412013C>A	19	45412013	C	A	.	2045	1	0.000489237	missense_variant	NA	NA		5.1	0.01	0.994	6.5	APOE		familial type 3 hyperlipoproteinemia,Familial type 3 hyperlipoproteinemia
APOE	2B	19:45409924:G:T	NC_000019.11:g.45409924G>T	19	45409924	G	T	.	2045	1	0.000244499	stop_gained	NA	NA	Yes	3.65	NA	NA	11.05	TOMM40,APOE
APOE	2B	19:45412236:G:A	NC_000019.11:g.45412236G>A	19	45412236	G	A	.	2045	1	0.000489476	stop_gained	NA	NA		-4.49	NA	NA	4.77	APOE		apoe3-washington,familial type 3 hyperlipoproteinemia,Familial type 3 hyperlipoproteinemia,APOE3-WASHINGTON
AQP1	3	7:30951843:G:A	NC_00007.11:g.30951843G>A	7	30951843	G	A	rs35804488	2045	1	0.000488998	missense_variant	0.000994036	0.00439297		4.46	0.33	0.986	4.36	AQP1
AQP1	3	7:30951844:T:G	NC_00007.11:g.30951844T>G	7	30951844	T	G	.	2045	0.998	0.00244499	missense_variant	0.00397614	0.000998403		4.46	0	1	5.61	AQP1
AQP1	3	7:30951709:C:T	NC_00007.11:g.30951709C>T	7	30951709	C	T	rs199545971	2045	1	0.000244499	missense_variant	0.000994036	0.000199681		4.46	0.06	1	4.65	AQP1
AQP1	3	7:30961777:C:T	NC_00007.11:g.30961777C>T	7	30961777	C	T	.	2045	1	0.000488998	missense_variant	NA	0.000199681		4.51	0	0.999	7.21	AQP1
AQP2	3	12:50347951:C:T	NC_000012.11:g.50347951C>T	12	50347951	C	T	.	1987	1	0.000251636	missense_variant	NA	0.000199681		4.57	0.06	0.965	5	AQP2	carcinoma	diabetes insipidus, nephrogenic, autosomal recessive,Diabetes insipidus, nephrogenic, autosomal recessive
ARAP2	3	4:36230761:G:C	NC_00004.11:g.36230761G>C	4	36230761	G	C	rs34482185	1989	0.997	0.00326797	missense_variant	0.00994036	0.00399361		3.86	0.04	0.004	1.08	ARAP2
ARAP2	3	4:36231081:C:T	NC_00004.11:g.36231081C>T	4	36231081	C	T	rs147255071	1943	0.997	0.00334534	missense_variant	0.00397614	0.00219649		5.58	0.02	0.53	5.4	ARAP2
ARAP2	3	4:36126568:C:A	NC_00004.11:g.36126568C>A	4	36126568	C	A	.	1989	0.999	0.00100553	missense_variant	0.00198807	0.000599041		5.42	0	0.961	7.14	ARAP2	carcinoma,malignant melanoma
ARAP2	3	4:36168602:C:T	NC_00004.11:g.36168602C>T	4	36168602	C	T	.	1989	0.999	0.000754148	missense_variant	NA	NA		4.63	0.01	0.704	6.97	ARAP2	malignant melanoma
ARAP2	3	4:36069753:G:A	NC_00004.11:g.36069753G>A	4	36069753	G	A	.	1989	1	0.000251383	missense_variant	NA	NA		2.26	0	0.004	4.91	ARAP2	carcinoma
ARAP2	3	4:36134876:G:C	NC_00004.11:g.36134876G>C	4	36134876	G	C	.	1989	0.999	0.000502765	missense_variant	NA	NA		5.81	0.03	0.315	4.46	ARAP2
ARAP2	3	4:36152592:T:G	NC_00004.11:g.36152592T>G	4	36152592	T	G	.	1989	0.999	0.000502765	missense_variant	NA	0.00279553		4.29	0.31	0.971	3.41	ARAP2
ARAP2	3	4:36161102:G:A	NC_00004.11:g.36161102G>A	4	36161102	G	A	.	1977	1	0.000252908	missense_variant	NA	NA		6.08	0.01	0.137	3.66	ARAP2	carcinoma
ARAP2	3	4:36093553:G:A	NC_00004.11:g.36093553G>A	4	36093553	G	A	.	1989	1	0.000251383	missense_variant	NA	0.000199681		5.58	0	0.999	7.99	ARAP2
ARAP2	3	4:36118703:C:T	NC_00004.11:g.36118703C>T	4	36118703	C	T	.	1989	1	0.000251383	missense_variant	NA	0.00579073		5.64	0.01	0.756	7.62	ARAP2	haematopoietic neoplasm
ARAP2	3	4:36150095:C:T	NC_00004.11:g.36150095C>T	4	36150095	C	T	.	1989	1	0.000251383	missense_variant	NA	NA		5.65	0.02	0.969	7.55	ARAP2	malignant melanoma,Ewings sarcoma-peripheral primitive neuroectodermal tumour
ARAP2	3	4:36017581:C:G	NC_00004.11:g.36017581C>G	4	36017581	C	G	.	412	0.999	0.00121359	splice_acceptor_variant	0.000994036	0.0634984		-0.379	NA	NA	-0.72	ARAP2
ARAP2	3	4:36149215:C:A	NC_00004.11:g.36149215C>A	4	36149215	C	A	.	1989	1	0.000251383	stop_gained	NA	NA	Yes	4.6	NA	NA	12.33	ARAP2	malignant melanoma
AREG	3	4:75312499:G:A	NC_00004.11:g.75312499G>A	4	75312499	G	A	.	1976	1	0.000253807	missense_variant	NA	NA		5.23	0.01	0.998	5.41	AREG
ARG1	3	6:131897807:G:A	NC_00006.11:g.131897807G>A	6	131897807	G	A	.	2045	0.999	0.000977995	missense_variant	0.000994036	0.000199681		4.5	0.01	0.293	6.66	ARG1
ARG1	3	6:131897806:C:T	NC_00006.11:g.131897806C>T	6	131897806	C	T	.	2045	1	0.000244499	stop_gained	NA	NA		5.37	NA	NA	11.77	ARG1,MED23		arginase deficiency,Arginase deficiency
ARHGAP12	3	10:32120671:C:A	NC_000010.11:g.32120671C>A	10	32120671	C	A	.	1989	1	0.000251383	missense_variant	NA	NA		5.51	0.01	0.847	5.55	ARHGAP12
ARHGAP12	3	10:32101709:G:T	NC_000010.11:g.32101709G>T	10	32101709	G	T	.	1989	1	0.000251383	missense_variant	NA	0.000199681		4.83	0.01	0.065	3.85	ARHGAP12
ARHGAP12	3	10:32098163:T:C	NC_000010.11:g.32098163T>C	10	32098163	T	C	.	1989	1	0.000251383	missense_variant	NA	NA		5.96	0.04	0.402	3.13	ARHGAP12
ARHGAP12	3	10:32097661:C:T	NC_000010.11:g.32097661C>T	10	32097661	C	T	.	1989	1	0.000251383	missense_variant	NA	0.000199681		5.36	0.02	0.999	8.19	ARHGAP12	carcinoma
ARHGAP12	3	10:32197546:G:A	NC_000010.11:g.32197546G>A	10	32197546	G	A	.	1989	1	0.000251383	missense_variant	NA	0.000199681		5.83	0.04	1	4.21	ARHGAP12
ARHGEF28	3	5:73148481:G:A	NC_00005.11:g.73148481G>A	5	73148481	G	A	rs2973566	1989	0.751	0.248864	missense_variant	0.265408	0.163938		6.17	0.02	0.994	6.74	ARHGEF28		not specified
ARHGEF28	3	5:73144883:G:A	NC_00005.11:g.73144883G>A	5	73144883	G	A	rs373048783	1989	0.998	0.0015083	missense_variant	0.000994036	0.000399361		5.94	0.01	0.972	6.78	ARHGEF28
ARHGEF28	3	5:73205382:A:G	NC_00005.11:g.73205382A>G	5	73205382	A	G	rs200976886	1989	0.995	0.00452489	missense_variant	0.00497018	0.00119808		2.73	0	0.167	3.79	ARHGEF28
ARHGEF28	3	5:73205463:G:A	NC_00005.11:g.73205463G>A	5	73205463	G	A	rs17634853	1989	0.963	0.0369807	missense_variant	0.0377734	0.0351438		5.21	0.48	0.939	3.62	ARHGEF28	carcinoma	not specified
ARHGEF28	3	5:73153552:G:A	NC_00005.11:g.73153552G>A	5	73153552	G	A	rs115243197	1989	0.993	0.0072901	missense_variant	0.0188867	0.00459265		5.51	0	0.999	7.67	ARHGEF28	carcinoma	not specified
ARHGEF28	3	5:73189087:G:T	NC_00005.11:g.73189087G>T	5	73189087	G	T	rs200092937	1989	0.998	0.00226358	missense_variant	0.00198807	0.000599041		4.08	0	0.856	6.61	ARHGEF28
ARHGEF28	3	5:73153576:G:A	NC_00005.11:g.73153576G>A	5	73153576	G	A	.	1989	0.999	0.000502765	missense_variant	NA	NA		5.51	0	0.998	6.5	ARHGEF28
ARHGEF28	3	5:73236680:T:C	NC_00005.11:g.73236680T>C	5	73236680	T	C	.	1674	0.999	0.00149343	missense_variant	0.000994036	0.0327476		2.93	0.03	0.015	2.62	ARHGEF28	haematopoietic neoplasm
ARHGEF28	3	5:73144882:C:T	NC_00005.11:g.73144882C>T	5	73144882	C	T	.	1989	0.998	0.00226244	missense_variant	NA	0.000599041		5.94	0	0.972	7.33	ARHGEF28	carcinoma
ARHGEF28	3	5:73153979:C:T	NC_00005.11:g.73153979C>T	5	73153979	C	T	.	1989	0.999	0.000754148	missense_variant	0.000994036	0.000199681		5.35	0.01	0.972	6.01	ARHGEF28
ARHGEF28	3	5:73072501:G:T	NC_00005.11:g.73072501G>T	5	73072501	G	T	.	1977	0.999	0.00101368	missense_variant	NA	0.000599041		5.3	0	1	6.26	ARHGEF28
ARHGEF28	3	5:73183502:G:A	NC_00005.11:g.73183502G>A	5	73183502	G	A	.	1989	1	0.000251383	missense_variant	NA	NA		5.47	0	0.917	6.87	ARHGEF28	carcinoma
ARHGEF28	3	5:73205433:G:T	NC_00005.11:g.73205433G>T	5	73205433	G	T	.	1989	0.999	0.00100553	missense_variant	0.000994036	0.000399361		4.24	0	1	6.93	ARHGEF28
ARHGEF28	3	5:73142209:A:C	NC_00005.11:g.73142209A>C	5	73142209	A	C	.	1989	1	0.000251383	missense_variant	NA	NA		4.52	0.01	0.496	3.61	ARHGEF28
ARHGEF28	3	5:73144828:C:T	NC_00005.11:g.73144828C>T	5	73144828	C	T	.	1989	1	0.000251383	missense_variant	NA	NA		5.05	0	1	7.81	ARHGEF28
ARHGEF28	3	5:73076099:A:T	NC_00005.11:g.73076099A>T	5	73076099	A	T	rs187733566	412	0.994	0.00606796	splice_donor_variant	0.000994036	0.000199681		-1.22	NA	NA	-0.79	ARHGEF28,CTC-575I10.1
ARHGEF28	3	5:73069865:T:A	NC_00005.11:g.73069865T>A	5	73069865	T	A	rs551601942	846	0.999	0.000591017	splice_donor_variant	0.000994036	0.000199681		5.75	NA	NA	4.58	ARHGEF28,CTC-575I10.1
ARID4A	3	14:58794992:A:G	NC_000014.11:g.58794992A>G	14	58794992	A	G	.	1989	0.998	0.0015083	missense_variant	NA	NA		4.38	0.03	0.899	5.53	ARID4A
ARID4A	3	14:58832002:A:C	NC_000014.11:g.58832002A>C	14	58832002	A	C	.	1989	0.997	0.00326797	missense_variant	NA	NA		3.15	0.17	0.996	3.9	ARID4A
ARID4A	3	14:58832001:G:A	NC_000014.11:g.58832001G>A	14	58832001	G	A	.	1989	1	0.000251383	missense_variant	NA	NA		4.56	1	0.99	3.05	ARID4A
ARID4A	3	14:58768403:G:A	NC_000014.11:g.58768403G>A	14	58768403	G	A	.	1989	0.999	0.000502765	missense_variant	NA	NA		4.78	0	0.995	6.17	C14orf37,RP11-349A22.5,ARID4A
ARID4A	3	14:58790259:G:A	NC_000014.11:g.58790259G>A	14	58790259	G	A	.	1989	0.999	0.000502765	missense_variant	NA	NA		5.44	0	1	7.26	ARID4A
ARID4A	3	14:58831323:C:A	NC_000014.11:g.58831323C>A	14	58831323	C	A	.	1989	1	0.000251383	missense_variant	NA	NA		5.13	0.02	0.917	3.32	ARID4A
ARID4A	3	14:58827676:C:T	NC_000014.11:g.58827676C>T	14	58827676	C	T	.	1989	1	0.000251383	missense_variant	NA	0.000199681		5.71	0	0.999	8.23	ARID4A
ARID4A	3	14:58790258:C:T	NC_000014.11:g.58790258C>T	14	58790258	C	T	.	1989	1	0.000251383	missense_variant	NA	NA		5.44	0	1	7.71	ARID4A
ARID4A	3	14:58817795:G:A	NC_000014.11:g.58817795G>A	14	58817795	G	A	.	1976	1	0.000253036	missense_variant	NA	NA		5.83	0.07	0.998	5.62	ARID4A	carcinoma
ARID4A	3	14:58831166:G:A	NC_000014.11:g.58831166G>A	14	58831166	G	A	.	1989	1	0.000251383	missense_variant	NA	NA		5.9	0.1	0.996	5.76	ARID4A
ARID4A	3	14:58811431:C:T	NC_000014.11:g.58811431C>T	14	58811431	C	T	.	1989	1	0.000251383	missense_variant	NA	NA		5.51	0.01	1	6.78	ARID4A
ARID4A	3	14:58832019:G:A	NC_000014.11:g.58832019G>A	14	58832019	G	A	rs62621193	872	0.995	0.00458716	splice_donor_variant	0.00795229	0.00199681		5.37	NA	NA	4.99	ARID4A,RP11-517O13.3
ARID5B	3	10:63700087:A:C	NC_000010.11:g.63700087A>C	10	63700087	A	C	rs150284163	1989	0.998	0.00175968	missense_variant	0.00298211	0.000998403		5.7	0.01	0.685	5.18	ARID5B
ARID5B	3	10:63845529:G:A	NC_000010.11:g.63845529G>A	10	63845529	G	A	.	1989	1	0.000251383	missense_variant	NA	NA		5.77	0.01	0.981	7.31	ARID5B
ARID5B	3	10:63759981:G:A	NC_000010.11:g.63759981G>A	10	63759981	G	A	.	1989	1	0.000251509	missense_variant	0.000994036	0.000199681		5.65	0.01	0.95	6.44	ARID5B
ARID5B	3	10:63759966:G:A	NC_000010.11:g.63759966G>A	10	63759966	G	A	.	1989	0.999	0.000502765	missense_variant	NA	0.000399361		5.65	0.02	0.84	6.48	ARID5B
ARMS2	3	10:124214355:C:T	NC_000010.11:g.124214355C>T	10	124214355	C	T	rs2736911	2045	0.795	0.205292	stop_gained	0.172962	0.114417		-2.21	NA	NA	4.79	ARMS2	carcinoma
ARRB2	3	17:4621262:C:T	NC_000017.11:g.4621262C>T	17	4621262	C	T	rs532538037	1989	0.999	0.000502765	missense_variant	0.000994036	0.000199681		3.81	0.04	0.058	7.53	ARRB2
ARRB2	3	17:4621263:G:A	NC_000017.11:g.4621263G>A	17	4621263	G	A	.	1977	1	0.000253421	missense_variant	NA	NA		4.77	0.04	0.651	7.44	ARRB2	carcinoma
ARRB2	3	17:4619481:G:A	NC_000017.11:g.4619481G>A	17	4619481	G	A	.	1943	1	0.000257334	missense_variant	NA	NA		3.64	0	0.903	6.43	ARRB2
ARRB2	3	17:4623866:T:-	NC_000017.11:g.4623866T>-	17	4623866	T	-	.	1989	1	0.000251383	frameshift_variant	NA	NA	Yes	-0.442	NA	NA	NA	ARRB2
ARSA	3	22:51065361:C:A	NC_000022.11:g.51065361C>A	22	51065361	C	A	rs6151415	2045	0.958	0.041728	missense_variant	0.0626243	0.0189697		3.27	0.04	0.886	5.76	ARSA		not specified
ARSA	3	22:51064678:C:T	NC_000022.11:g.51064678C>T	22	51064678	C	T	.	2045	1	0.000244499	missense_variant	NA	NA		5.21	0.01	1	7.7	ARSA		metachromatic leukodystrophy,not provided,Metachromatic leukodystrophy
ARSA	3	22:51064692:C:T	NC_000022.11:g.51064692C>T	22	51064692	C	T	.	2045	1	0.000488998	missense_variant	NA	NA		5.21	0.55	0.959	6.19	ARSA	carcinoma	not provided
ARSA	3	22:51062201:C:T	NC_000022.11:g.51062201C>T	22	51062201	C	T	rs190478606	412	0.996	0.00364078	splice_donor_variant	0.00497018	0.00119808		0.174	NA	NA	0.0200005	ARSA
ASIC2	3	17:31351014:T:C	NC_000017.11:g.31351014T>C	17	31351014	T	C	.	1931	0.998	0.00207147	missense_variant	0.00198807	0.000399361		4.71	0.01	0.873	6.11	ASIC2
ASPH	3	8:62438574:T:C	NC_00008.11:g.62438574T>C	8	62438574	T	C	rs200474335	1989	0.997	0.00251383	missense_variant	0.000994036	0.000199681		4.26	0.04	0.884	5.5	ASPH
ASPH	3	8:62415997:G:A	NC_00008.11:g.62415997G>A	8	62415997	G	A	.	1989	1	0.000251383	missense_variant	NA	NA	Yes	4.83	0	0.74	4.8	CLVS1,ASPH	malignant melanoma
ASPH	3	8:62489375:G:A	NC_00008.11:g.62489375G>A	8	62489375	G	A	.	1989	1	0.000251383	missense_variant	NA	0.000399361		4.83	0.02	0.849	6.93	ASPH
ASPH	3	8:62465611:C:T	NC_00008.11:g.62465611C>T	8	62465611	C	T	.	1989	0.999	0.000754148	missense_variant	NA	NA		5.73	0.01	0.043	4.76	ASPH
ASPH	3	8:62588692:G:A	NC_00008.11:g.62588692G>A	8	62588692	G	A	.	1984	0.998	0.00226815	missense_variant	NA	0.000199681		5.95	0.01	0.039	1.3	ASPH
ASPH	3	8:62596603:A:G	NC_00008.11:g.62596603A>G	8	62596603	A	G	.	1989	0.999	0.000502765	missense_variant	NA	NA		6.07	0	0.985	6.32	ASPH
ASPH	3	8:62475338:C:T	NC_00008.11:g.62475338C>T	8	62475338	C	T	.	1989	0.999	0.00100553	missense_variant	NA	0.00579073		5.45	0.01	0.979	7.37	ASPH
ASPH	3	8:62595025:G:A	NC_00008.11:g.62595025G>A	8	62595025	G	A	.	1989	1	0.000251383	missense_variant	NA	NA		5.45	0	0.999	2.91	ASPH	carcinoma
ASPH	3	8:62460652:G:A	NC_00008.11:g.62460652G>A	8	62460652	G	A	.	1989	0.999	0.000502765	missense_variant	NA	0.000199681		4.82	0	1	6.22	ASPH
ASPH	3	8:62416016:C:T	NC_00008.11:g.62416016C>T	8	62416016	C	T	.	1989	0.998	0.0015083	missense_variant	0.000994036	0.000199681		5.71	0	0.145	7.31	CLVS1,ASPH
ASPH	3	8:62496574:G:C	NC_00008.11:g.62496574G>C	8	62496574	G	C	.	1989	1	0.000251383	missense_variant	NA	NA		4.49	0.05	0.925	4.3	ASPH
ASPH	3	8:62550899:C:T	NC_00008.11:g.62550899C>T	8	62550899	C	T	.	1989	1	0.000251383	missense_variant	NA	NA		3.96	0.62	0.915	1.41	ASPH
ASPH	3	8:62559365:A:G	NC_00008.11:g.62559365A>G	8	62559365	A	G	.	1989	0.999	0.000754148	start_lost	NA	NA		-9.02	0.55	0.009	-1.98	ASPH	malignant melanoma
ASPH	3	8:62559439:T:G	NC_00008.11:g.62559439T>G	8	62559439	T	G	.	866	0.999	0.000577367	splice_acceptor_variant	NA	NA		-4.48	NA	NA	-1.2	ASPH
ASPH	3	8:62559410:T:-	NC_00008.11:g.62559410T>-	8	62559410	T	-	.	1989	0.999	0.00100553	frameshift_variant	NA	0.00698882		1.14	NA	NA	NA	ASPH
ASPH	3	8:62577896:G:A	NC_00008.11:g.62577896G>A	8	62577896	G	A	.	1962	0.999	0.000509684	stop_gained	NA	NA		2.2	NA	NA	1.31	ASPH	carcinoma
ATAT1	3	6:30610758:G:T	NC_00006.11:g.30610758G>T	6	30610758	G	T	rs150614928	1943	0.983	0.0170191	missense_variant	0.00795229	0.014377		5.16	0.03	0.5	5.67	ATAT1
ATAT1	3	6:30610734:G:T	NC_00006.11:g.30610734G>T	6	30610734	G	T	rs559725768	1989	1	0.000251383	missense_variant	0.000994036	0.000199681		5.03	0.01	0.551	6.62	ATAT1
ATAT1	3	6:30611317:G:A	NC_00006.11:g.30611317G>A	6	30611317	G	A	.	1737	1	0.000287853	missense_variant	NA	NA		4.09	0.07	0.923	3.15	ATAT1
ATAT1	3	6:30595501:G:A	NC_00006.11:g.30595501G>A	6	30595501	G	A	.	1737	1	0.000287853	missense_variant	NA	NA		5.87	0.17	0.937	5.53	MRPS18B,ATAT1
ATAT1	3	6:30610776:G:A	NC_00006.11:g.30610776G>A	6	30610776	G	A	.	1943	1	0.000257334	missense_variant	NA	NA		5.16	0.21	0.957	3.9	ATAT1
ATAT1	3	6:30610779:G:A	NC_00006.11:g.30610779G>A	6	30610779	G	A	.	1943	1	0.000257334	missense_variant	NA	0.000199681		5.16	0	0.96	6.94	ATAT1
ATAT1	3	6:30610610:-:G	NC_00006.11:g.30610610->G	6	30610610	-	G	.	1989	1	0.000251383	frameshift_variant	NA	NA	Yes	3.24	NA	NA	NA	ATAT1,C6orf136
ATAT1	3	6:30611331:C:T	NC_00006.11:g.30611331C>T	6	30611331	C	T	.	1737	1	0.000287853	stop_gained	NA	NA		3.14	NA	NA	3.1	ATAT1,C6orf136	carcinoma
ATF2	3	2:175939473:T:C	NC_00002.11:g.175939473T>C	2	175939473	T	C	.	1989	1	0.000251383	missense_variant	NA	0.000199681		5.83	0.12	0.935	1.31	ATF2
ATF2	3	2:175939556:A:G	NC_00002.11:g.175939556A>G	2	175939556	A	G	.	1989	1	0.000251383	missense_variant	NA	NA		4.54	0	0.001	0.83	ATF2
ATF2	3	2:175957961:C:T	NC_00002.11:g.175957961C>T	2	175957961	C	T	.	1977	0.999	0.000505817	missense_variant	NA	NA		3.19	0.04	0.001	3.36	ATF2		not specified
ATIC	2B	2:216211572:C:T	NC_00002.11:g.216211572C>T	2	216211572	C	T	.	2045	0.999	0.00146699	missense_variant	0.000994036	0.0347444		5.8	0.01	0.966	6.91	ATIC	haemangioblastoma
ATIC	2B	2:216190791:T:C	NC_00002.11:g.216190791T>C	2	216190791	T	C	.	2045	0.999	0.00122249	missense_variant	0.000994036	0.000199681		5.94	0.01	0.908	4.93	ATIC
ATIC	2B	2:216214269:C:T	NC_00002.11:g.216214269C>T	2	216214269	C	T	.	2033	0.999	0.00148075	missense_variant	NA	0.00519169		4.04	0.01	0.034	4.58	ATIC
ATIC	2B	2:216198118:G:A	NC_00002.11:g.216198118G>A	2	216198118	G	A	.	2045	1	0.000244499	missense_variant	NA	NA		5.84	1	0.987	3.68	ATIC
ATIC	2B	2:216213455:G:A	NC_00002.11:g.216213455G>A	2	216213455	G	A	rs138686370	758	0.993	0.00659631	splice_donor_variant	0.00497018	0.00239617		0.488	NA	NA	-0.0100002	ATIC
ATM	3	11:108098576:C:G	NC_000011.11:g.108098576C>G	11	108098576	C	G	rs1800054	2045	0.992	0.00806846	missense_variant	0.0149105	0.00419329		4.22	0	0.841	4.96	ATM		ataxia-telangiectasia syndrome,not specified,breast cancer, susceptibility to,hereditary cancer-predisposing syndrome,not provided,Ataxia-telangiectasia syndrome,Breast cancer, susceptibility to,Hereditary cancer-predisposing syndrome
ATM	3	11:108114749:G:A	NC_000011.11:g.108114749G>A	11	108114749	G	A	rs79075295	2018	0.99	0.0099108	missense_variant	0.246521	0.160942		5.59	0	0.978	5.07	ATM	glioma	ataxia-telangiectasia syndrome,hereditary cancer-predisposing syndrome,Ataxia-telangiectasia syndrome,Hereditary cancer-predisposing syndrome
ATM	3	11:108114752:T:A	NC_000011.11:g.108114752T>A	11	108114752	T	A	rs201159454	2018	0.99	0.0099108	missense_variant	0.246521	0.160942		5.59	0.01	0.979	6.3	ATM	haematopoietic neoplasm	hereditary cancer-predisposing syndrome,Hereditary cancer-predisposing syndrome
ATM	3	11:108117787:C:T	NC_000011.11:g.108117787C>T	11	108117787	C	T	rs28904919	2045	0.989	0.0107579	missense_variant	0.00497018	0.00139776		3.85	0.01	0.602	5.37	ATM	haemangioblastoma	ataxia-telangiectasia syndrome,not specified,hereditary cancer-predisposing syndrome,Ataxia-telangiectasia syndrome,Hereditary cancer-predisposing syndrome
ATM	3	11:108143456:C:G	NC_000011.11:g.108143456C>G	11	108143456	C	G	rs1800057	2045	0.972	0.0281449	missense_variant	0.0308151	0.0091853		5.63	0	0.982	5.59	ATM	lymphoid neoplasm,carcinoma	ataxia-telangiectasia syndrome,not specified,hereditary cancer-predisposing syndrome,Ataxia-telangiectasia syndrome,Hereditary cancer-predisposing syndrome
ATM	3	11:108175463:A:T	NC_000011.11:g.108175463A>T	11	108175463	A	T	rs1801673	2045	0.993	0.00684932	missense_variant	0.00497018	0.00179712		5.52	0	0.137	3.96	ATM	carcinoma,lymphoid neoplasm	ataxia-telangiectasia syndrome,not specified,hereditary cancer-predisposing syndrome,Ataxia-telangiectasia syndrome,Hereditary cancer-predisposing syndrome
ATM	3	11:108119823:T:C	NC_000011.11:g.108119823T>C	11	108119823	T	C	rs56128736	2045	0.993	0.00660147	missense_variant	0.00298211	0.000798722		5.07	0	0.22	3.58	ATM	lymphoid neoplasm	ataxia-telangiectasia syndrome,not specified,hereditary cancer-predisposing syndrome,Ataxia-telangiectasia syndrome,Hereditary cancer-predisposing syndrome
ATM	3	11:108123621:T:G	NC_000011.11:g.108123621T>G	11	108123621	T	G	rs546087885	2045	1	0.000244499	missense_variant	0.000994036	0.000199681		5.66	0.03	0.08	3.79	ATM		hereditary cancer-predisposing syndrome,Hereditary cancer-predisposing syndrome
ATM	3	11:108178675:T:C	NC_000011.11:g.108178675T>C	11	108178675	T	C	rs542378165	2045	1	0.000244499	missense_variant	0.000994036	0.000199681		6.03	0	0.943	5.58	ATM
ATM	3	11:108160480:T:G	NC_000011.11:g.108160480T>G	11	108160480	T	G	rs138327406	2045	0.997	0.00268949	missense_variant	0.000994036	0.000399361		5.56	0	0.984	6.2	ATM	haemangioblastoma	ataxia-telangiectasia syndrome,not specified,hereditary cancer-predisposing syndrome,not provided,Ataxia-telangiectasia syndrome,Hereditary cancer-predisposing syndrome
ATM	3	11:108115522:A:G	NC_000011.11:g.108115522A>G	11	108115522	A	G	.	2045	1	0.000244499	missense_variant	NA	NA		5.36	0.01	0.157	3.92	ATM		ataxia-telangiectasia syndrome,not specified,hereditary cancer-predisposing syndrome,Ataxia-telangiectasia syndrome,Hereditary cancer-predisposing syndrome
ATM	3	11:108173730:C:T	NC_000011.11:g.108173730C>T	11	108173730	C	T	.	2045	1	0.000244499	missense_variant	NA	NA		5.27	0.01	0.112	4.54	ATM
ATM	3	11:108155132:G:A	NC_000011.11:g.108155132G>A	11	108155132	G	A	.	2045	1	0.000488998	missense_variant	NA	0.000199681		3.41	0.04	0.027	2.66	ATM	lymphoid neoplasm	ataxia-telangiectasia syndrome,not specified,hereditary cancer-predisposing syndrome,not provided,Ataxia-telangiectasia syndrome,Hereditary cancer-predisposing syndrome
ATM	3	11:108159742:C:T	NC_000011.11:g.108159742C>T	11	108159742	C	T	.	2045	1	0.000244499	missense_variant	NA	NA		5.36	0	0.11	5.58	ATM		not specified,hereditary cancer-predisposing syndrome,Hereditary cancer-predisposing syndrome
ATM	3	11:108141988:T:C	NC_000011.11:g.108141988T>C	11	108141988	T	C	.	2045	0.999	0.000733496	missense_variant	0.000994036	0.000599041		5.5	0.01	0.797	5.69	ATM	lymphoid neoplasm	ataxia-telangiectasia syndrome,not specified,hereditary cancer-predisposing syndrome,Ataxia-telangiectasia syndrome,Hereditary cancer-predisposing syndrome
ATM	3	11:108150316:A:G	NC_000011.11:g.108150316A>G	11	108150316	A	G	.	2045	1	0.000488998	missense_variant	NA	0.00758786		3.39	0.02	0.005	2.9	ATM	lymphoid neoplasm	ataxia-telangiectasia syndrome,not specified,hereditary cancer-predisposing syndrome,not provided,Ataxia-telangiectasia syndrome,Hereditary cancer-predisposing syndrome
ATM	3	11:108172382:G:C	NC_000011.11:g.108172382G>C	11	108172382	G	C	.	2045	0.999	0.000733496	missense_variant	NA	NA		3.97	0.01	0.151	3.83	ATM		ataxia-telangiectasia syndrome,not specified,hereditary cancer-predisposing syndrome,Ataxia-telangiectasia syndrome,Hereditary cancer-predisposing syndrome
ATM	3	11:108158424:A:G	NC_000011.11:g.108158424A>G	11	108158424	A	G	.	2045	1	0.000488998	missense_variant	NA	NA		3.74	0.02	0.003	2.2	ATM		ataxia-telangiectasia syndrome,Ataxia-telangiectasia syndrome
ATM	3	11:108143318:T:C	NC_000011.11:g.108143318T>C	11	108143318	T	C	.	2045	1	0.000244499	missense_variant	NA	NA	Yes	5.43	0	0.864	5.79	ATM		hereditary cancer-predisposing syndrome,Hereditary cancer-predisposing syndrome
ATM	3	11:108121787:G:A	NC_000011.11:g.108121787G>A	11	108121787	G	A	.	2033	0.999	0.000985707	missense_variant	NA	0.000199681		6.17	0	0.062	4.03	ATM		ataxia-telangiectasia syndrome,not specified,hereditary cancer-predisposing syndrome,Ataxia-telangiectasia syndrome,Hereditary cancer-predisposing syndrome
ATM	3	11:108153603:A:G	NC_000011.11:g.108153603A>G	11	108153603	A	G	.	1999	1	0.000250125	missense_variant	NA	NA		5.09	0	0.806	4.68	ATM
ATM	3	11:108117798:C:T	NC_000011.11:g.108117798C>T	11	108117798	C	T	.	2045	1	0.000244499	missense_variant	NA	NA		5.72	0	0.999	7.64	ATM	carcinoma,malignant melanoma	ataxia-telangiectasia syndrome,not specified,hereditary cancer-predisposing syndrome,Ataxia-telangiectasia syndrome,Hereditary cancer-predisposing syndrome
ATM	3	11:108126966:C:T	NC_000011.11:g.108126966C>T	11	108126966	C	T	.	2018	1	0.00024777	missense_variant	NA	NA		4.54	0	0.955	7.5	ATM	lymphoid neoplasm	not specified,hereditary cancer-predisposing syndrome,Hereditary cancer-predisposing syndrome
ATM	3	11:108121543:C:T	NC_000011.11:g.108121543C>T	11	108121543	C	T	.	2045	1	0.000244499	missense_variant	NA	0.000998403		6.08	0.03	0.994	6.93	ATM	carcinoma	ataxia-telangiectasia syndrome,not specified,hereditary cancer-predisposing syndrome,Ataxia-telangiectasia syndrome,Hereditary cancer-predisposing syndrome
ATM	3	11:108115654:C:T	NC_000011.11:g.108115654C>T	11	108115654	C	T	rs557012154	2045	1	0.000244499	stop_gained	0.000994036	0.000199681		5.33	NA	NA	10.73	ATM		ataxia-telangiectasia syndrome,hereditary cancer-predisposing syndrome,Hereditary cancer-predisposing syndrome,Ataxia-telangiectasia syndrome
ATM	3	11:108199747:G:T	NC_000011.11:g.108199747G>T	11	108199747	G	T	.	2045	1	0.000244499	splice_acceptor_variant	NA	NA	Yes	4.78	NA	NA	4.46	ATM,C11orf65
ATM	3	11:108164206:T:C	NC_000011.11:g.108164206T>C	11	108164206	T	C	.	922	0.999	0.000542299	splice_donor_variant	NA	NA		5.31	NA	NA	4.96	ATM		ataxia-telangiectasia syndrome,hereditary cancer-predisposing syndrome,not provided,Ataxia-telangiectasia syndrome,Hereditary cancer-predisposing syndrome
ATM	3	11:108235830:TT:-	NC_000011.11:g.108235830TT>-	11	108235830	TT	-	.	2033	1	0.000245942	stop_gained	NA	NA	Yes	5.71	NA	NA	NA	ATM,C11orf65
ATM	3	11:108235935:C:T	NC_000011.11:g.108235935C>T	11	108235935	C	T	.	2045	1	0.000244499	stop_gained	NA	NA		3.44	NA	NA	14.61	ATM,C11orf65	lymphoid neoplasm,carcinoma	ataxia-telangiectasia syndrome,hereditary cancer-predisposing syndrome,Hereditary cancer-predisposing syndrome,Ataxia-telangiectasia syndrome
ATM	3	11:108236051:G:C	NC_000011.11:g.108236051G>C	11	108236051	G	C	.	2045	1	0.000244499	splice_acceptor_variant	NA	NA	Yes	5.22	NA	NA	3.81	ATM,C11orf65		not provided
ATM, C11orf65	3	11:108186610:G:A	NC_000011.11:g.108186610G>A	11	108186610	G	A	rs11212587	2045	0.998	0.00195599	missense_variant	0.00298211	0.00119808		5.33	0	0.973	6.59	ATM	lymphoid neoplasm	ataxia-telangiectasia syndrome,not specified,hereditary cancer-predisposing syndrome,Ataxia-telangiectasia syndrome,Hereditary cancer-predisposing syndrome
ATM, C11orf65	3	11:108196797:G:A	NC_000011.11:g.108196797G>A	11	108196797	G	A	rs567060474	2033	1	0.000245942	missense_variant	0.000994036	0.000199681		5.58	0.02	0.998	7.17	ATM	lymphoid neoplasm	ataxia-telangiectasia syndrome,not specified,hereditary cancer-predisposing syndrome,Ataxia-telangiectasia syndrome,Hereditary cancer-predisposing syndrome
ATM, C11orf65	3	11:108206576:G:A	NC_000011.11:g.108206576G>A	11	108206576	G	A	rs55982963	2045	0.999	0.000733496	missense_variant	0.000994036	0.000399361		4.55	0.02	0.967	7.24	ATM		ataxia-telangiectasia syndrome,not specified,hereditary cancer-predisposing syndrome,Ataxia-telangiectasia syndrome,Hereditary cancer-predisposing syndrome
ATM, C11orf65	3	11:108216611:C:T	NC_000011.11:g.108216611C>T	11	108216611	C	T	.	2045	0.999	0.00122249	missense_variant	NA	NA		5.54	0	0.995	8.34	ATM		ataxia-telangiectasia syndrome,not specified,hereditary cancer-predisposing syndrome,not provided,Ataxia-telangiectasia syndrome,Hereditary cancer-predisposing syndrome
ATM, C11orf65	3	11:108235853:G:C	NC_000011.11:g.108235853G>C	11	108235853	G	C	.	2045	1	0.000244499	missense_variant	NA	NA		2.8	0.05	0.945	3.95	ATM		not specified,hereditary cancer-predisposing syndrome,Hereditary cancer-predisposing syndrome
ATM, C11orf65	3	11:108181003:T:A	NC_000011.11:g.108181003T>A	11	108181003	T	A	.	2045	1	0.000244499	missense_variant	NA	NA		5.7	0	0.99	7.13	ATM		hereditary cancer-predisposing syndrome,Hereditary cancer-predisposing syndrome
ATM, C11orf65	3	11:108201062:G:A	NC_000011.11:g.108201062G>A	11	108201062	G	A	.	2045	0.999	0.000733496	missense_variant	NA	NA	Yes	4.7	0.01	0.994	6.88	ATM
ATM, C11orf65	3	11:108201008:C:G	NC_000011.11:g.108201008C>G	11	108201008	C	G	.	2045	1	0.000488998	missense_variant	NA	NA		4.7	0	0.971	6.62	ATM		ataxia-telangiectasia syndrome,not specified,hereditary cancer-predisposing syndrome,Ataxia-telangiectasia syndrome,Hereditary cancer-predisposing syndrome
ATM, C11orf65	3	11:108188194:T:C	NC_000011.11:g.108188194T>C	11	108188194	T	C	.	2045	1	0.000244499	missense_variant	NA	NA		5.81	0.02	0.217	3.81	ATM		ataxia-telangiectasia syndrome,not specified,hereditary cancer-predisposing syndrome,Ataxia-telangiectasia syndrome,Hereditary cancer-predisposing syndrome
ATP10A	3	15:25926198:C:G	NC_000015.11:g.25926198C>G	15	25926198	C	G	rs2076742	2045	0.919	0.0814125	missense_variant	0.0994036	0.127796		4.84	0	0.075	4.48	ATP10A	haematopoietic neoplasm
ATP10A	3	15:25962058:G:A	NC_000015.11:g.25962058G>A	15	25962058	G	A	rs2066703	2033	0.937	0.0626238	missense_variant	0.0805169	0.0646965		3.41	0.02	0.903	5.31	ATP10A
ATP10A	3	15:25969090:G:T	NC_000015.11:g.25969090G>T	15	25969090	G	T	rs17116056	2045	0.951	0.0486553	missense_variant	0.0656064	0.0842652		5.15	0.01	0.972	6.08	ATP10A
ATP10A	3	15:25953198:C:T	NC_000015.11:g.25953198C>T	15	25953198	C	T	rs17555920	2045	0.975	0.0249878	missense_variant	0.0328032	0.0642971		4.68	0.01	0.24	4.93	ATP10A
ATP10A	3	15:25972309:G:A	NC_000015.11:g.25972309G>A	15	25972309	G	A	rs570133243	2045	1	0.000244499	missense_variant	0.000994036	0.000199681		5.34	0	0.997	6.9	ATP10A
ATP10A	3	15:25928521:G:A	NC_000015.11:g.25928521G>A	15	25928521	G	A	.	2045	1	0.000244499	missense_variant	NA	0.000199681		3.67	0.01	0.024	3.39	ATP10A	carcinoma
ATP10A	3	15:25936865:C:T	NC_000015.11:g.25936865C>T	15	25936865	C	T	.	2033	0.999	0.00122971	missense_variant	0.000994036	0.000998403		4.91	0	0.036	4.61	ATP10A
ATP10A	3	15:25926004:C:T	NC_000015.11:g.25926004C>T	15	25926004	C	T	.	2033	1	0.000245942	missense_variant	NA	NA		5.49	0	0.045	4.12	ATP10A	carcinoma
ATP10A	3	15:26107946:C:G	NC_000015.11:g.26107946C>G	15	26107946	C	G	.	2045	0.998	0.00171149	missense_variant	0.00198807	0.00119808		4.07	0.01	0.143	5.23	ATP10A
ATP10A	3	15:25972388:C:T	NC_000015.11:g.25972388C>T	15	25972388	C	T	.	2045	1	0.000244499	missense_variant	NA	NA	Yes	5.15	0	0.996	5.79	ATP10A	adenoma
ATP10A	3	15:25971191:G:C	NC_000015.11:g.25971191G>C	15	25971191	G	C	.	2045	1	0.000244499	missense_variant	NA	NA		5.56	0	0.996	7.24	ATP10A
ATP10A	3	15:25947095:C:T	NC_000015.11:g.25947095C>T	15	25947095	C	T	.	2045	1	0.000244499	missense_variant	NA	NA		5.51	0.01	0.084	5.15	ATP10A	carcinoma	not specified
ATP10A	3	15:25926043:C:T	NC_000015.11:g.25926043C>T	15	25926043	C	T	.	2045	1	0.000488998	missense_variant	NA	0.00658946		2.34	0	0.321	3.6	ATP10A
ATP10A	3	15:25959388:C:T	NC_000015.11:g.25959388C>T	15	25959388	C	T	.	2045	1	0.000244499	missense_variant	NA	0.00339457		4.41	0.02	0.378	4.82	ATP10A	lymphoid neoplasm
ATP10A	3	15:25940034:G:A	NC_000015.11:g.25940034G>A	15	25940034	G	A	.	2045	1	0.000244499	missense_variant	NA	NA		4.74	0	0.915	5.11	ATP10A
ATP10A	3	15:25928525:G:A	NC_000015.11:g.25928525G>A	15	25928525	G	A	.	2045	1	0.000244499	missense_variant	NA	NA	Yes	4.81	0	0.983	5.39	ATP10A	malignant melanoma,carcinoma
ATP10A	3	15:25928593:C:T	NC_000015.11:g.25928593C>T	15	25928593	C	T	.	2045	1	0.000244499	missense_variant	NA	NA		4.81	0	0.058	4.86	ATP10A
ATP10A	3	15:25940059:G:A	NC_000015.11:g.25940059G>A	15	25940059	G	A	.	2045	1	0.000244499	missense_variant	NA	NA		4.52	0	0.044	5.55	ATP10A
ATP10A	3	15:26026228:C:T	NC_000015.11:g.26026228C>T	15	26026228	C	T	.	2033	1	0.000245942	missense_variant	NA	NA		4.67	0.03	0.899	7.44	ATP10A	carcinoma
ATP10A	3	15:25928621:G:A	NC_000015.11:g.25928621G>A	15	25928621	G	A	.	2045	1	0.000244499	missense_variant	NA	NA		4.81	0	0.16	4.31	ATP10A
ATP10A	3	15:25958898:G:A	NC_000015.11:g.25958898G>A	15	25958898	G	A	.	2045	1	0.000244499	missense_variant	NA	NA		4.49	0	0.624	6.47	ATP10A	carcinoma
ATP1A2	3	1:160105381:G:C	NC_00001.11:g.160105381G>C	1	160105381	G	C	rs147183887	2033	1	0.000245942	missense_variant	0.00198807	0.000399361		4.31	0.01	0.957	4.89	ATP1A2		not specified
ATP1A2	3	1:160099958:C:T	NC_00001.11:g.160099958C>T	1	160099958	C	T	.	2045	1	0.000244499	missense_variant	NA	NA		3.63	0	0.992	7.44	ATP1A2
ATP1A2	3	1:160104376:C:T	NC_00001.11:g.160104376C>T	1	160104376	C	T	.	2033	1	0.000245942	missense_variant	NA	NA		1.88	0	0.992	7.39	ATP1A2	carcinoma
ATP2B1	3	12:90003760:G:A	NC_000012.11:g.90003760G>A	12	90003760	G	A	rs543726861	1989	1	0.000251383	missense_variant	0.000994036	0.000199681		4.88	0	0.819	6.28	ATP2B1
ATP2B1	3	12:89984882:G:T	NC_000012.11:g.89984882G>T	12	89984882	G	T	.	1989	0.999	0.000754148	missense_variant	NA	NA		5.39	0.04	0.568	4.42	RP11-981P6.1,ATP2B1
ATP2B1	3	12:90015451:C:T	NC_000012.11:g.90015451C>T	12	90015451	C	T	.	1989	1	0.000251383	missense_variant	NA	0.000199681		5.74	0.01	0.994	6.83	ATP2B1
ATP2B1	3	12:90049575:G:A	NC_000012.11:g.90049575G>A	12	90049575	G	A	.	1989	0.999	0.00100553	missense_variant	0.000994036	0.000798722		5.58	0.02	0.885	6.02	ATP2B1	carcinoma
ATP5F1E	3	20:57607279:G:A	NC_000020.11:g.57607279G>A	20	57607279	G	A	.	2033	1	0.000245942	missense_variant	NA	NA		4.87	0.02	0.021	4.6	ATP5E
ATP7A	3	X:77225110:A:C	X:77225110A>C	X	77225110	A	C	.	1091	0.999	0.00137489	missense_variant	NA	NA		0.119	0.01	0.983	5.1	ATP7A,RP5-1000K24.2,PGAM4
ATP7A	3	X:77294367:T:C	X:77294367T>C	X	77294367	T	C	.	1150	0.999	0.000434783	missense_variant	NA	NA	Yes	4.43	0	0.998	5.87	ATP7A
ATP7B	3	13:52509155:G:A	NC_000013.11:g.52509155G>A	13	52509155	G	A	rs181250704	2033	0.993	0.00688637	missense_variant	0.00198807	0.00119808		5.69	0.01	0.99	6.18	ATP7B		wilson disease,Wilson disease
ATP7B	3	13:52508984:C:T	NC_000013.11:g.52508984C>T	13	52508984	C	T	rs148081616	2045	1	0.000244499	missense_variant	0.000994036	0.000399361		3.31	0.02	0.035	2.8	ATP7B
ATP7B	3	13:52535997:A:G	NC_000013.11:g.52535997A>G	13	52535997	A	G	rs186924074	2045	0.996	0.00415851	missense_variant	0.00198807	0.000399361		4.26	0	0.973	5.86	ATP7B
ATP7B	3	13:52548874:A:G	NC_000013.11:g.52548874A>G	13	52548874	A	G	rs531199827	2045	0.999	0.00122249	missense_variant	0.000994036	0.000199681		5.79	0	1	5.78	ATP7B
ATP7B	3	13:52523907:C:T	NC_000013.11:g.52523907C>T	13	52523907	C	T	.	2045	1	0.000244499	missense_variant	NA	0.000199681		4.33	0.03	0.119	5.31	ATP7B
ATP7B	3	13:52511697:G:A	NC_000013.11:g.52511697G>A	13	52511697	G	A	.	2045	1	0.000244499	missense_variant	NA	NA		4.73	0	1	6.42	ATP7B		wilson disease,Wilson disease
ATP7B	3	13:52524268:C:T	NC_000013.11:g.52524268C>T	13	52524268	C	T	rs191312027	2045	0.998	0.00220049	missense_variant	0.00198807	0.000998403		5.69	0	0.997	7.34	ATP7B		wilson disease,Wilson disease
ATP7B	3	13:52549009:A:G	NC_000013.11:g.52549009A>G	13	52549009	A	G	.	2045	1	0.000244499	missense_variant	NA	NA		5.79	0	0.864	4.73	ATP7B
ATP7B	3	13:52549129:A:G	NC_000013.11:g.52549129A>G	13	52549129	A	G	.	2045	1	0.000244499	missense_variant	NA	NA		5.55	0.01	0.861	4.5	ATP7B
ATP7B	3	13:52515222:A:G	NC_000013.11:g.52515222A>G	13	52515222	A	G	.	2033	1	0.000245942	missense_variant	NA	NA		5	0	1	6.05	ATP7B
ATP7B	3	13:52548214:A:C	NC_000013.11:g.52548214A>C	13	52548214	A	C	.	2045	1	0.000244499	missense_variant	NA	NA		5.89	0	0.955	5.33	ATP7B
ATP7B	3	13:52534412:T:C	NC_000013.11:g.52534412T>C	13	52534412	T	C	.	2033	0.999	0.00122971	missense_variant	0.00198807	0.000399361		4.07	0.03	0.169	2.7	ATP7B
ATP7B	3	13:52511623:C:T	NC_000013.11:g.52511623C>T	13	52511623	C	T	.	2045	1	0.000488998	missense_variant	NA	NA		4.73	0	0.997	6.7	ATP7B
ATP7B	3	13:52513263:G:A	NC_000013.11:g.52513263G>A	13	52513263	G	A	.	2045	1	0.000488998	missense_variant	NA	NA		5.15	0	0.989	6.1	ATP7B
ATP7B	3	13:52515283:C:T	NC_000013.11:g.52515283C>T	13	52515283	C	T	.	2045	1	0.000244499	missense_variant	NA	NA		5	0.02	0.95	6.33	ATP7B
ATP7B	3	13:52518281:G:T	NC_000013.11:g.52518281G>T	13	52518281	G	T	.	2033	0.999	0.000737826	missense_variant	0.000994036	0.000199681		2.32	0	1	4.99	ATP7B		not provided,wilson disease,Wilson disease
ATP7B	3	13:52542732:C:T	NC_000013.11:g.52542732C>T	13	52542732	C	T	.	1987	1	0.000251636	missense_variant	0.000994036	0.000199681		4.84	0	0.971	6.33	ATP7B
ATP7B	3	13:52524267:C:T	NC_000013.11:g.52524267C>T	13	52524267	C	T	.	2045	1	0.000244499	missense_variant	NA	NA		5.69	0	0.994	6.73	ATP7B
ATP7B	3	13:52548911:C:T	NC_000013.11:g.52548911C>T	13	52548911	C	T	.	2045	1	0.000488998	missense_variant	NA	NA		4.95	0	0.991	5.66	ATP7B
ATP7B	3	13:52549258:A:G	NC_000013.11:g.52549258A>G	13	52549258	A	G	rs184868522	2045	0.995	0.00513447	start_lost	0.00298211	0.000998403		4.58	0.37	0.005	1.2	ATP7B		not provided,wilson disease,Wilson disease
ATP7B	3	13:52585454:TG:-	NC_000013.11:g.52585454TG>-	13	52585454	TG	-	.	2045	1	0.000244499	frameshift_variant	NA	NA	Yes	2.87	NA	NA	NA	ATP7B,ALG11
ATP7B	3	13:52516532:G:-	NC_000013.11:g.52516532G>-	13	52516532	G	-	.	2045	1	0.000488998	frameshift_variant	NA	NA		-2.02	NA	NA	NA	ATP7B		wilson disease,Wilson disease
ATP7B	3	13:52532466:C:T	NC_000013.11:g.52532466C>T	13	52532466	C	T	.	2045	1	0.000244499	stop_gained	NA	NA		5.39	NA	NA	13.81	ATP7B		wilson disease,Wilson disease
AXIN2	3	17:63532528:G:A	NC_000017.11:g.63532528G>A	17	63532528	G	A	rs138287857	2045	0.999	0.00122309	missense_variant	0.00198807	0.000399361		4.37	0.02	0.522	6.43	AXIN2	carcinoma	oligodontia-colorectal cancer syndrome,not specified,Oligodontia-colorectal cancer syndrome
AXIN2	3	17:63537656:G:A	NC_000017.11:g.63537656G>A	17	63537656	G	A	.	2045	1	0.000244499	missense_variant	NA	NA		4.13	0	0.944	7.67	AXIN2
AXIN2	3	17:63554383:T:C	NC_000017.11:g.63554383T>C	17	63554383	T	C	.	2045	1	0.000244499	missense_variant	NA	NA		2.38	0.06	0.912	3.69	AXIN2		not specified
AXIN2	3	17:63533539:C:T	NC_000017.11:g.63533539C>T	17	63533539	C	T	rs9913621	2045	1	0.000488998	missense_variant	NA	0.0145767		5.02	0.11	0.937	4.68	AXIN2		oligodontia-colorectal cancer syndrome,not specified,hereditary cancer-predisposing syndrome,Oligodontia-colorectal cancer syndrome,Hereditary cancer-predisposing syndrome
AXIN2	3	17:63554264:C:A	NC_000017.11:g.63554264C>A	17	63554264	C	A	.	2045	1	0.000244499	missense_variant	NA	NA		4.59	0	1	5.95	AXIN2
AXIN2	3	17:63533939:CT:-	NC_000017.11:g.63533939CT>-	17	63533939	CT	-	.	2045	1	0.000488998	frameshift_variant	NA	NA	Yes	4.93	NA	NA	NA	AXIN2,CTD-2535L24.2	carcinoma
B4GALT2	3	1:44447413:G:C	NC_00001.11:g.44447413G>C	1	44447413	G	C	rs1859728	1989	0.943	0.0573152	missense_variant	0.0526839	0.0796725		3.06	0.06	0.972	3.94	ATP6V0B,B4GALT2	carcinoma
B4GALT2	3	1:44450592:C:T	NC_00001.11:g.44450592C>T	1	44450592	C	T	.	1989	1	0.000251383	missense_variant	NA	NA		4.34	0.02	0.612	6.37	B4GALT2	Ewings sarcoma-peripheral primitive neuroectodermal tumour,carcinoma
B4GALT2	3	1:44456113:G:A	NC_00001.11:g.44456113G>A	1	44456113	G	A	.	1943	0.999	0.000514668	missense_variant	NA	NA		3.38	0.02	0.008	2.66	B4GALT2
B4GALT2	3	1:44446813:G:T	NC_00001.11:g.44446813G>T	1	44446813	G	T	.	1674	1	0.000298686	missense_variant	NA	NA		1.74	0	0.953	4.25	ATP6V0B,B4GALT2
B4GALT2	3	1:44450672:C:T	NC_00001.11:g.44450672C>T	1	44450672	C	T	.	1989	1	0.000251383	missense_variant	NA	NA		5.25	0.07	0.948	6.37	B4GALT2
B4GALT2	3	1:44447037:C:T	NC_00001.11:g.44447037C>T	1	44447037	C	T	.	1989	1	0.000251383	missense_variant	NA	0.000199681		3.83	0.06	0.998	6.86	ATP6V0B,B4GALT2
BACH1	3	21:30699557:G:C	NC_000021.11:g.30699557G>C	21	30699557	G	C	rs35766001	1989	0.987	0.0128205	missense_variant	0.0119284	0.00798722		2.16	0.03	0.037	1.83	BACH1
BACH1	3	21:30701824:A:T	NC_000021.11:g.30701824A>T	21	30701824	A	T	rs560686538	1989	1	0.000251383	missense_variant	0.000994036	0.000199681		5.43	0.01	0.998	6.23	BACH1
BACH1	3	21:30698748:C:G	NC_000021.11:g.30698748C>G	21	30698748	C	G	rs147328273	1989	0.993	0.00703871	missense_variant	0.00298211	0.000798722		4.28	0.25	0.991	3.3	BACH1
BACH1	3	21:30701955:C:T	NC_000021.11:g.30701955C>T	21	30701955	C	T	.	1989	1	0.000251383	missense_variant	NA	NA		4.75	0	0.999	7.89	BACH1
BACH1	3	21:30699637:A:T	NC_000021.11:g.30699637A>T	21	30699637	A	T	.	1989	0.999	0.000754148	missense_variant	NA	0.00119808		5.48	0.01	0.994	5.15	BACH1
BACH1, GRIK1	3	21:30934019:G:A	NC_000021.11:g.30934019G>A	21	30934019	G	A	.	2045	1	0.000244499	missense_variant	NA	NA		4.83	0.03	0.998	6.7	BACH1,GRIK1	carcinoma,adenoma
BACH1, GRIK1	3	21:30963508:G:A	NC_000021.11:g.30963508G>A	21	30963508	G	A	.	2045	1	0.000244499	missense_variant	NA	0.000399361		4.18	0	0.374	4.12	BACH1,GRIK1
BACH1, GRIK1	3	21:30925911:C:T	NC_000021.11:g.30925911C>T	21	30925911	C	T	.	2045	1	0.000244499	missense_variant	0.000994036	0.000199681		5.21	0	0.419	5.45	BACH1,GRIK1
BACH1, GRIK1	3	21:30968674:G:T	NC_000021.11:g.30968674G>T	21	30968674	G	T	.	785	0.999	0.00127389	start_lost	0.00397614	0.000798722		-2.65	NA	NA	0.0799999	BACH1,GRIK1,GRIK1-AS2
BAG6	3	6:31614253:C:T	NC_00006.11:g.31614253C>T	6	31614253	C	T	.	1793	1	0.000279018	missense_variant	NA	NA		5.45	0.02	0.984	7.59	BAG6
BAG6	3	6:31616492:T:C	NC_00006.11:g.31616492T>C	6	31616492	T	C	.	2045	1	0.000488998	missense_variant	NA	NA		5.44	0.02	0.739	2.67	BAG6
BAG6	3	6:31615599:C:A	NC_00006.11:g.31615599C>A	6	31615599	C	A	.	1793	1	0.000278862	missense_variant	NA	NA		5.44	0.2	0.991	5.55	BAG6
BAG6	3	6:31616491:A:G	NC_00006.11:g.31616491A>G	6	31616491	A	G	.	2045	0.999	0.000977995	missense_variant	0.000994036	0.000199681		5.44	0	0.921	5.11	BAG6
BAG6	3	6:31607408:C:T	NC_00006.11:g.31607408C>T	6	31607408	C	T	.	1987	0.999	0.000503271	missense_variant	NA	NA		5.25	0.24	0.937	5.76	PRRC2A,BAG6
BAG6	3	6:31612929:G:T	NC_00006.11:g.31612929G>T	6	31612929	G	T	.	1793	1	0.000278862	missense_variant	NA	NA		4.82	0	0.779	4.67	BAG6
BARD1	3	2:215595164:G:A	NC_00002.11:g.215595164G>A	2	215595164	G	A	rs3738888	2045	0.998	0.00244499	missense_variant	0.00994036	0.00539137		5.77	0.01	0.546	5.81	BARD1	carcinoma	not specified,hereditary cancer-predisposing syndrome,familial cancer of breast,Hereditary cancer-predisposing syndrome,Familial cancer of breast
BARD1	3	2:215674175:G:A	NC_00002.11:g.215674175G>A	2	215674175	G	A	.	1999	1	0.000250125	missense_variant	NA	NA		3.11	0	0.984	6.52	BARD1		hereditary cancer-predisposing syndrome,familial cancer of breast,Hereditary cancer-predisposing syndrome,Familial cancer of breast
BARD1	3	2:215645954:T:C	NC_00002.11:g.215645954T>C	2	215645954	T	C	.	2045	1	0.000244499	missense_variant	NA	NA		5.75	0	0.834	4.23	BARD1		not specified,hereditary cancer-predisposing syndrome,Hereditary cancer-predisposing syndrome
BARD1	3	2:215595645:C:T	NC_00002.11:g.215595645C>T	2	215595645	C	T	rs16852600	831	0.747	0.252708	start_lost	0.306163	0.275359		4.02	NA	NA	0.47	BARD1
BCL2	3	18:60985610:A:G	NC_000018.11:g.60985610A>G	18	60985610	A	G	rs528042823	2045	1	0.000244499	missense_variant	0.0308151	0.0109824		4.34	0	1	6.14	BCL2
BCL2	3	18:60985619:T:G	NC_000018.11:g.60985619T>G	18	60985619	T	G	rs551395951	2045	1	0.000244499	missense_variant	0.028827	0.0103834		4.21	0.08	0.947	4.13	BCL2
BCL2	3	18:60985622:A:G	NC_000018.11:g.60985622A>G	18	60985622	A	G	rs565014924	2045	1	0.000244499	missense_variant	0.026839	0.00958466		4.21	0.02	0.62	5.19	BCL2
BCL2L11	3	2:111907651:T:G	NC_00002.11:g.111907651T>G	2	111907651	T	G	.	1999	0.999	0.000750375	missense_variant	0.00198807	0.000399361		3.56	0.01	0.128	2.41	BCL2L11
BCL2L11	3	2:111921764:C:G	NC_00002.11:g.111921764C>G	2	111921764	C	G	.	2045	1	0.000244499	missense_variant	NA	NA		5.48	0.01	0.508	5.64	BCL2L11
BCL2L11	3	2:111918994:A:G	NC_00002.11:g.111918994A>G	2	111918994	A	G	.	928	0.996	0.00377155	splice_acceptor_variant	NA	0.024361		1.93	NA	NA	0.14	BCL2L11
BCL2L11	3	2:111899954:G:A	NC_00002.11:g.111899954G>A	2	111899954	G	A	.	1793	0.999	0.000557724	stop_gained	NA	NA		1.58	NA	NA	0.19	BCL2L11
BDKRB1	3	14:96730590:C:G	NC_000014.11:g.96730590C>G	14	96730590	C	G	rs143823168	1989	0.995	0.00477627	missense_variant	0.00298211	0.00179712		3.13	0.01	1	2.78	RP11-404P21.3,RP11-404P21.8,BDKRB1
BDKRB1	3	14:96730968:C:T	NC_000014.11:g.96730968C>T	14	96730968	C	T	.	1989	0.999	0.000502765	missense_variant	NA	0.000199681		3.57	0.01	0.487	5.73	RP11-404P21.3,RP11-404P21.8,BDKRB1
BDKRB1	3	14:96730740:G:A	NC_000014.11:g.96730740G>A	14	96730740	G	A	.	1989	0.998	0.00226244	missense_variant	0.00397614	0.00359425		5.04	0.35	0.944	2.81	RP11-404P21.3,RP11-404P21.8,BDKRB1
BDKRB1	3	14:96730141:C:T	NC_000014.11:g.96730141C>T	14	96730141	C	T	.	1989	0.999	0.000502765	missense_variant	0.000994036	0.000199681		5.37	0	1	5.07	RP11-404P21.3,RP11-404P21.8,BDKRB1
BDKRB1	3	14:96730863:C:T	NC_000014.11:g.96730863C>T	14	96730863	C	T	.	1989	0.997	0.00301659	stop_gained	0.000994036	0.00139776		-2.47	NA	NA	6.8	RP11-404P21.3,RP11-404P21.8,BDKRB1
BDKRB2	3	14:96707675:A:G	NC_000014.11:g.96707675A>G	14	96707675	A	G	.	2045	0.999	0.00122249	missense_variant	0.000994036	0.000199681		4.77	0.02	0.267	3.84	BDKRB2
BDNF	3	11:27721029:C:T	NC_000011.11:g.27721029C>T	11	27721029	C	T	.	426	0.999	0.00117371	splice_donor_variant	NA	NA	Yes	3.09	NA	NA	1.24	BDNF-AS,BDNF,RP11-587D21.4
BDNF, BDNF-AS	3	11:27679421:T:C	NC_000011.11:g.27679421T>C	11	27679421	T	C	.	2045	0.999	0.000977995	missense_variant	NA	NA		6.08	0	0.046	2.85	BDNF-AS,BDNF
BDNF, BDNF-AS	3	11:27680000:G:A	NC_000011.11:g.27680000G>A	11	27680000	G	A	.	1999	1	0.000250125	missense_variant	NA	NA		6.16	0.01	0.689	6.82	BDNF-AS,BDNF	carcinoma
BLMH	3	17:28598356:G:A	NC_000017.11:g.28598356G>A	17	28598356	G	A	.	2045	1	0.000244499	missense_variant	NA	NA		5.81	0.02	0.895	7.34	BLMH
BLMH	3	17:28598332:G:C	NC_000017.11:g.28598332G>C	17	28598332	G	C	.	2045	1	0.000488998	stop_gained	NA	NA		5.81	NA	NA	13.86	BLMH
BMP5	3	6:55739467:C:T	NC_00006.11:g.55739467C>T	6	55739467	C	T	rs544150864	2045	1	0.000244499	missense_variant	0.000994036	0.000199681		5.71	0.09	0.991	4.6	BMP5
BMP5	3	6:55739296:T:C	NC_00006.11:g.55739296T>C	6	55739296	T	C	.	2045	1	0.000244499	missense_variant	NA	NA		4.81	0.12	0.999	3.28	BMP5
BMP5	3	6:55620351:G:A	NC_00006.11:g.55620351G>A	6	55620351	G	A	.	2045	1	0.000244499	missense_variant	NA	NA		5.73	0	0.999	6.73	BMP5	carcinoma,lymphoid neoplasm,glioma
BMP7	3	20:55803352:G:A	NC_000020.11:g.55803352G>A	20	55803352	G	A	.	2045	1	0.000488998	missense_variant	NA	NA		4.64	0.09	0.991	6.3	BMP7	carcinoma
BMP7	3	20:55777573:G:A	NC_000020.11:g.55777573G>A	20	55777573	G	A	.	2033	1	0.000245942	missense_variant	NA	0.000199681		4.78	0.01	0.918	7.34	BMP7	carcinoma
BMP7	3	20:55777539:G:A	NC_000020.11:g.55777539G>A	20	55777539	G	A	rs112344257	1987	0.999	0.00125818	missense_variant	0.000994036	0.000199681		3.74	0.02	0.86	6.26	BMP7	carcinoma
BMP7	3	20:55840794:C:A	NC_000020.11:g.55840794C>A	20	55840794	C	A	.	2045	1	0.000244499	missense_variant	NA	NA	Yes	5.04	0	0.989	6.86	BMP7
BMP7	3	20:55803373:G:A	NC_000020.11:g.55803373G>A	20	55803373	G	A	.	2045	1	0.000244499	missense_variant	NA	NA		3.49	0	0.999	7.32	BMP7
BST1	3	4:15709192:G:A	NC_00004.11:g.15709192G>A	4	15709192	G	A	rs2302465	2045	0.888	0.112451	missense_variant	0.11829	0.0585064		5.53	0.1	0.996	4.68	FAM200B,BST1	haematopoietic neoplasm
BST1	3	4:15704874:G:C	NC_00004.11:g.15704874G>C	4	15704874	G	C	rs2302468	2018	0.993	0.00693756	missense_variant	0.00795229	0.0760783		3.39	0.01	0.794	3.73	FAM200B,BST1
BST1	3	4:15720540:G:A	NC_00004.11:g.15720540G>A	4	15720540	G	A	.	2045	0.998	0.00244499	missense_variant	NA	0.0267572		3.91	0.04	1	5.91	BST1
BST1	3	4:15724520:G:A	NC_00004.11:g.15724520G>A	4	15724520	G	A	.	2045	1	0.000488998	missense_variant	0.00497018	0.00279553		4.35	0	0.857	6.29	BST1
BST1	3	4:15704916:G:C	NC_00004.11:g.15704916G>C	4	15704916	G	C	.	1999	1	0.000250125	missense_variant	NA	0.000199681		3.39	0	1	6.97	FAM200B,BST1
BST1	3	4:15707193:C:T	NC_00004.11:g.15707193C>T	4	15707193	C	T	.	2045	1	0.000244499	missense_variant	NA	NA		4.87	0.03	0.753	4.49	FAM200B,BST1
BST1	3	4:15739428:A:T	NC_00004.11:g.15739428A>T	4	15739428	A	T	rs4320134	842	0.859	0.140736	stop_lost	0.138171	0.217452		2.58	NA	NA	-0.89	BST1
BST1	3	4:15739419:G:A	NC_00004.11:g.15739419G>A	4	15739419	G	A	rs144539516	842	0.979	0.0213777	stop_gained	0.00497018	0.00259585		1.59	NA	NA	8.29	BST1
BST1	3	4:15704855:GC:-	NC_00004.11:g.15704855GC>-	4	15704855	GC	-	.	2018	1	0.000248016	frameshift_variant	NA	NA	Yes	-2.65	NA	NA	NA	FAM200B,BST1
C11orf65	4	11:108277861:C:T	NC_000011.11:g.108277861C>T	11	108277861	C	T	rs140573247	1989	0.989	0.0113122	missense_variant	0.0119284	0.0061901		4.1	0.01	0.869	6.21	C11orf65
C11orf65	4	11:108264008:C:A	NC_000011.11:g.108264008C>A	11	108264008	C	A	rs567356056	1989	1	0.000251383	missense_variant	0.000994036	0.000199681		2.68	0.02	0.995	5.45	C11orf65
C11orf65	4	11:108302516:T:G	NC_000011.11:g.108302516T>G	11	108302516	T	G	.	1989	1	0.000251383	missense_variant	NA	NA		4.61	0.02	0.943	4.87	C11orf65
C11orf65	4	11:108302517:G:C	NC_000011.11:g.108302517G>C	11	108302517	G	C	.	1989	0.999	0.00100553	missense_variant	NA	0.00678914		4.76	0.03	0.223	2.98	C11orf65
C11orf65	4	11:108276227:G:C	NC_000011.11:g.108276227G>C	11	108276227	G	C	.	1989	1	0.000251383	missense_variant	NA	NA	Yes	2.28	0.22	0.919	4.31	C11orf65
C11orf65	4	11:108277528:G:C	NC_000011.11:g.108277528G>C	11	108277528	G	C	.	1989	1	0.000251383	missense_variant	NA	NA		5.4	0	1	6.63	C11orf65
C11orf65	4	11:108302532:T:A	NC_000011.11:g.108302532T>A	11	108302532	T	A	.	1989	0.999	0.000502765	missense_variant	NA	NA		4.54	0.01	0.989	5.19	C11orf65
C11orf65	4	11:108277509:C:T	NC_000011.11:g.108277509C>T	11	108277509	C	T	.	1989	0.999	0.000754148	stop_gained	NA	NA		5.52	NA	NA	14.42	C11orf65
C11orf65	4	11:108277873:C:A	NC_000011.11:g.108277873C>A	11	108277873	C	A	.	1989	0.999	0.00100553	stop_gained	NA	NA		3.13	NA	NA	10.23	C11orf65
C18orf56, TYMS	2A	18:658170:G:T	NC_000018.11:g.658170G>T	18	658170	G	T	rs28602966	1989	0.967	0.0334675	stop_gained	0.0228628	0.0181709		-1.98	NA	NA	6.43	C18orf56,RP11-806L2.5,TYMS	carcinoma
C18orf56, TYMS	2A	18:658001:G:A	NC_000018.11:g.658001G>A	18	658001	G	A	rs73366471	1989	0.999	0.00100604	stop_gained	0.000994036	0.0173722		0.399	NA	NA	6.82	C18orf56,RP11-806L2.5,TYMS
C3	3	19:6707129:G:A	NC_000019.11:g.6707129G>A	19	6707129	G	A	rs117793540	2033	0.995	0.00518519	missense_variant	0.00198807	0.000798722		3.79	0	0.92	5.37	C3	carcinoma
C3	3	19:6719296:T:G	NC_000019.11:g.6719296T>G	19	6719296	T	G	.	2045	1	0.000244499	missense_variant	NA	NA		5.37	0.04	0.802	4.04	C3
C3	3	19:6712605:C:T	NC_000019.11:g.6712605C>T	19	6712605	C	T	.	2045	1	0.000244499	missense_variant	NA	NA		2.93	0.01	0.507	5.48	C3
C3	3	19:6680256:C:G	NC_000019.11:g.6680256C>G	19	6680256	C	G	.	2045	0.999	0.000733496	missense_variant	NA	0.00159744		3.93	0	0.132	2.45	C3
C3	3	19:6710747:C:T	NC_000019.11:g.6710747C>T	19	6710747	C	T	.	2045	1	0.000244499	missense_variant	NA	NA		4.26	0	1	6.43	C3
C3	3	19:6710822:C:T	NC_000019.11:g.6710822C>T	19	6710822	C	T	.	2045	1	0.000244499	missense_variant	NA	NA		4.28	0.02	0.846	5.43	C3	carcinoma
C3	3	19:6684591:A:G	NC_000019.11:g.6684591A>G	19	6684591	A	G	.	2045	1	0.000244499	missense_variant	NA	0.00459265		5.41	0.04	0.022	2.18	C3
C3	3	19:6697357:C:T	NC_000019.11:g.6697357C>T	19	6697357	C	T	.	2045	1	0.000244499	missense_variant	NA	NA		5.96	0	0.982	7.15	C3	carcinoma
C3	3	19:6707877:C:G	NC_000019.11:g.6707877C>G	19	6707877	C	G	.	2045	1	0.000244499	missense_variant	NA	NA		3.79	0	0.638	3.92	C3
C5	3	9:123737097:T:C	NC_00009.11:g.123737097T>C	9	123737097	T	C	rs532717660	2045	1	0.000488998	missense_variant	0.000994036	0.000199681		5.71	0.01	0.88	3.76	C5
C5	3	9:123779926:G:C	NC_00009.11:g.123779926G>C	9	123779926	G	C	.	2045	0.999	0.000733496	missense_variant	NA	NA		4.22	0.03	0.951	5.02	C5
C5	3	9:123759929:C:A	NC_00009.11:g.123759929C>A	9	123759929	C	A	.	2045	1	0.000244499	missense_variant	NA	NA		5.53	0.03	0.882	4.99	C5
C5	3	9:123785738:G:T	NC_00009.11:g.123785738G>T	9	123785738	G	T	rs34552775	2045	0.998	0.00220157	missense_variant	0.00397614	0.000998403		2.75	0.01	0.652	4.94	C5
C5	3	9:123797093:G:A	NC_00009.11:g.123797093G>A	9	123797093	G	A	.	2045	1	0.000488998	missense_variant	NA	0.000399361		4.82	0	0.969	6.51	C5
C5	3	9:123759832:C:T	NC_00009.11:g.123759832C>T	9	123759832	C	T	rs41309892	2045	0.999	0.00122249	missense_variant	NA	0.0117812		4.63	0.01	0.791	7.26	C5
C5	3	9:123751355:T:G	NC_00009.11:g.123751355T>G	9	123751355	T	G	.	2045	1	0.000244499	missense_variant	NA	NA		5.45	0.03	0.835	6.25	C5
C5	3	9:123744145:C:T	NC_00009.11:g.123744145C>T	9	123744145	C	T	.	2045	1	0.000488998	missense_variant	NA	0.000998403		2.64	0.01	0.938	6.42	C5
C5	3	9:123792720:A:G	NC_00009.11:g.123792720A>G	9	123792720	A	G	.	2045	1	0.000244499	missense_variant	NA	0.000199681		5.75	0	0.659	5.32	C5
C5	3	9:123751967:C:G	NC_00009.11:g.123751967C>G	9	123751967	C	G	.	2045	1	0.000488998	missense_variant	NA	0.00319489		0.739	0.03	0.985	5.56	C5	lymphoid neoplasm
C5	3	9:123780096:G:A	NC_00009.11:g.123780096G>A	9	123780096	G	A	.	2045	1	0.000244499	missense_variant	NA	0.000399361		3.99	0	0.989	5.39	C5	rhabdomyosarcoma
C5	3	9:123787732:-:ACACA	NC_00009.11:g.123787732->ACACA	9	123787732	-	ACACA	.	2017	1	0.000248016	frameshift_variant	NA	NA	Yes	4.86	NA	NA	NA	C5
C5	3	9:123812470:G:A	NC_00009.11:g.123812470G>A	9	123812470	G	A	.	2045	1	0.000244499	stop_gained	NA	0.000199681		5.28	NA	NA	10.78	C5		leiner disease,Leiner disease
C5	3	9:123725027:G:A	NC_00009.11:g.123725027G>A	9	123725027	G	A	.	2045	1	0.000488998	stop_gained	NA	NA		5.76	NA	NA	14.01	C5		leiner disease,Leiner disease
C5	3	9:123812459:C:T	NC_00009.11:g.123812459C>T	9	123812459	C	T	.	2045	1	0.000244499	splice_donor_variant	NA	0.000199681		5.27	NA	NA	5.35	C5
C6	3	5:41176790:C:T	NC_00005.11:g.41176790C>T	5	41176790	C	T	rs139735513	2045	1	0.000488998	missense_variant	0.000994036	0.000399361		3.82	0.01	0.238	4.13	C6
C6	3	5:41195937:G:A	NC_00005.11:g.41195937G>A	5	41195937	G	A	rs141862960	2045	0.997	0.00293399	missense_variant	0.000994036	0.000399361		1.38	0.01	0.964	4.96	C6	carcinoma
C6	3	5:41199993:G:T	NC_00005.11:g.41199993G>T	5	41199993	G	T	rs530594382	2045	1	0.000244499	missense_variant	0.000994036	0.000199681		6.02	0.01	0.899	6.61	C6
C6	3	5:41161898:C:T	NC_00005.11:g.41161898C>T	5	41161898	C	T	rs142896559	2045	0.994	0.00611247	missense_variant	0.00397614	0.00219649		4.48	0.01	0.002	4.02	C6
C6	3	5:41159247:C:T	NC_00005.11:g.41159247C>T	5	41159247	C	T	.	2045	1	0.000488998	missense_variant	NA	NA		4.78	0	1	5.52	C6	malignant melanoma
C6	3	5:41203190:C:T	NC_00005.11:g.41203190C>T	5	41203190	C	T	.	1987	0.999	0.000503271	missense_variant	NA	NA		5.81	0	0.6	5.86	C6
C6	3	5:41159344:C:T	NC_00005.11:g.41159344C>T	5	41159344	C	T	.	1987	1	0.000251636	missense_variant	NA	NA		5.23	0	1	7.57	C6	carcinoma
C6	3	5:41160430:C:A	NC_00005.11:g.41160430C>A	5	41160430	C	A	.	2045	1	0.000488998	missense_variant	NA	NA		6.06	0	1	6.88	C6
C6	3	5:41181633:G:A	NC_00005.11:g.41181633G>A	5	41181633	G	A	rs189209342	2045	0.999	0.000733496	missense_variant	NA	0.00159744		5.96	0.02	0.58	5.74	C6
C6	3	5:41155074:G:A	NC_00005.11:g.41155074G>A	5	41155074	G	A	.	2045	1	0.000244499	missense_variant	NA	NA		2.71	0.01	0.017	5.17	C6	carcinoma
C6	3	5:41149531:G:A	NC_00005.11:g.41149531G>A	5	41149531	G	A	.	2045	1	0.000488998	missense_variant	NA	0.0061901		5.97	0.01	0.997	5.6	C6
C6	3	5:41155103:G:A	NC_00005.11:g.41155103G>A	5	41155103	G	A	.	2045	1	0.000244499	missense_variant	NA	NA		3.99	0	0.969	5.78	C6
C6	3	5:41160373:C:T	NC_00005.11:g.41160373C>T	5	41160373	C	T	.	2045	1	0.000488998	missense_variant	NA	0.0081869		6.06	0.02	0.74	7.47	C6
C6	3	5:41172449:C:T	NC_00005.11:g.41172449C>T	5	41172449	C	T	.	2044	1	0.000244618	missense_variant	NA	0.000199681		4.89	0	1	5.81	C6
C6	3	5:41176670:C:T	NC_00005.11:g.41176670C>T	5	41176670	C	T	.	2045	1	0.000244499	missense_variant	NA	0.000399361		4.69	0.02	0.373	5.21	C6
C6	3	5:41199992:C:T	NC_00005.11:g.41199992C>T	5	41199992	C	T	.	2045	1	0.000244499	missense_variant	NA	0.000199681		3.34	0.01	0.291	5.04	C6	carcinoma
C6	3	5:41196033:G:A	NC_00005.11:g.41196033G>A	5	41196033	G	A	.	1987	1	0.000251636	missense_variant	NA	NA		5.65	0	1	7.69	C6	glioma,haematopoietic neoplasm
C6	3	5:41150035:A:G	NC_00005.11:g.41150035A>G	5	41150035	A	G	.	1065	0.999	0.00140845	splice_donor_variant	0.00497018	0.00119808		4.86	NA	NA	4.91	C6
C6	3	5:41176679:G:A	NC_00005.11:g.41176679G>A	5	41176679	G	A	.	2045	1	0.000244499	stop_gained	NA	NA		4.67	NA	NA	11.75	C6
C6orf15	3	6:31080016:C:G	NC_00006.11:g.31080016C>G	6	31080016	C	G	rs2233974	2045	0.854	0.145957	missense_variant	0.146123	0.105232		2.65	0.07	0.934	1.64	C6orf15,PSORS1C1
C6orf15	3	6:31079994:C:T	NC_00006.11:g.31079994C>T	6	31079994	C	T	rs2233976	2045	0.908	0.0915321	missense_variant	0.116302	0.0798722		3.01	0.02	0.991	4.36	C6orf15,PSORS1C1	carcinoma
C6orf15	3	6:31079310:T:G	NC_00006.11:g.31079310T>G	6	31079310	T	G	.	1999	1	0.000250125	missense_variant	NA	0.000399361		1.66	0.04	0.955	3.1	C6orf15,PSORS1C1
C6orf15	3	6:31079196:A:T	NC_00006.11:g.31079196A>T	6	31079196	A	T	.	2045	1	0.000244499	missense_variant	0.000994036	0.000199681		3.04	0.01	0.765	4.28	C6orf15,PSORS1C1
C6orf15	3	6:31079954:G:A	NC_00006.11:g.31079954G>A	6	31079954	G	A	.	2045	1	0.000244499	missense_variant	NA	0.00159744		3.04	0	0.017	1.8	C6orf15,PSORS1C1	carcinoma
C6orf15	3	6:31080060:C:T	NC_00006.11:g.31080060C>T	6	31080060	C	T	.	2045	1	0.000488998	missense_variant	NA	NA		2.91	0.01	0.908	4.17	C6orf15,PSORS1C1
C6orf15	3	6:31079269:G:T	NC_00006.11:g.31079269G>T	6	31079269	G	T	.	1999	1	0.000250125	stop_gained	NA	NA	Yes	-4.71	NA	NA	7.25	C6orf15,PSORS1C1,CDSN
C8orf34	3	8:69381053:G:A	NC_00008.11:g.69381053G>A	8	69381053	G	A	rs61736081	1988	0.977	0.0234021	missense_variant	0.0238569	0.0071885		4.63	0.08	0.964	5.89	C8orf34
C8orf34	3	8:69445285:G:A	NC_00008.11:g.69445285G>A	8	69445285	G	A	.	1989	1	0.000251383	missense_variant	NA	NA		5.54	0.01	0.999	7.06	C8orf34	carcinoma
C8orf34	3	8:69552683:G:A	NC_00008.11:g.69552683G>A	8	69552683	G	A	.	1989	0.999	0.000502765	missense_variant	NA	0.000199681		5.46	0.02	1	6.92	C8orf34
C8orf34	3	8:69633605:C:T	NC_00008.11:g.69633605C>T	8	69633605	C	T	.	1989	1	0.000251383	missense_variant	NA	NA	Yes	2.59	0.01	0.022	4.35	C8orf34
C8orf34	3	8:69445325:C:G	NC_00008.11:g.69445325C>G	8	69445325	C	G	.	1989	0.999	0.000754148	missense_variant	NA	0.00499201		4.66	0.29	0.962	4.11	C8orf34
C8orf34	3	8:69243304:CCGGCTCTCAGCGC:-	NC_00008.11:g.69243304CCGGCTCTCAGCGC>-	8	69243304	CCGGCTCTCAGCGC	-	rs200653092	1732	0.995	0.00548499	frameshift_variant	0.0129225	0.0253594		3.23	NA	NA	NA	RP11-664D7.4,C8orf34
C8orf34	3	8:69243386:C:T	NC_00008.11:g.69243386C>T	8	69243386	C	T	.	1732	1	0.000288684	stop_gained	NA	0.00219649		-7.22	NA	NA	5.14	RP11-664D7.4,C8orf34
C9orf72	3	9:27556763:C:T	NC_00009.11:g.27556763C>T	9	27556763	C	T	.	2045	1	0.000244499	missense_variant	NA	NA		5.79	0.13	0.996	6.79	C9orf72
C9orf72	3	9:27556749:C:T	NC_00009.11:g.27556749C>T	9	27556749	C	T	.	2045	1	0.000244499	missense_variant	NA	NA		5.79	0.03	0.572	6.56	C9orf72
C9orf72	3	9:27556758:C:G	NC_00009.11:g.27556758C>G	9	27556758	C	G	.	2045	1	0.000244499	missense_variant	NA	NA		5.79	0.24	0.99	5.34	C9orf72
C9orf72	3	9:27548576:A:G	NC_00009.11:g.27548576A>G	9	27548576	A	G	.	2045	1	0.000244499	missense_variant	NA	NA		5.75	0.03	0.143	4.18	C9orf72
CA10	3	17:50212302:T:G	NC_000017.11:g.50212302T>G	17	50212302	T	G	rs73355426	843	0.998	0.00178147	missense_variant	0.000994036	0.0091853		2.13	0	0.307	0.16	CA10
CA10	3	17:50008468:T:C	NC_000017.11:g.50008468T>C	17	50008468	T	C	.	1989	0.999	0.00125691	missense_variant	NA	NA	Yes	5.93	0.01	0.303	3.51	CA10	lymphoid neoplasm
CA10	3	17:49713256:C:A	NC_000017.11:g.49713256C>A	17	49713256	C	A	.	1989	1	0.000251383	missense_variant	NA	NA		6.04	0.01	0.714	7.13	CA10
CA12	3	15:63632951:A:G	NC_000015.11:g.63632951A>G	15	63632951	A	G	.	2045	1	0.000244499	missense_variant	NA	NA		5.22	0	0.999	5.97	CA12
CA12	3	15:63632515:C:T	NC_000015.11:g.63632515C>T	15	63632515	C	T	.	2045	1	0.000244499	missense_variant	NA	NA		5.08	0.1	0.998	6.94	CA12	carcinoma
CACNA1A	3	19:13397731:T:G	NC_000019.11:g.13397731T>G	19	13397731	T	G	rs543241805	2045	0.999	0.000977995	missense_variant	0.0208748	0.0109824		5.19	0.36	0.915	2.09	CACNA1A
CACNA1A	3	19:13356067:C:T	NC_000019.11:g.13356067C>T	19	13356067	C	T	rs573209959	2045	1	0.000244499	missense_variant	0.000994036	0.000199681		4.67	0	0.986	7.49	CACNA1A
CACNA1A	3	19:13411451:T:G	NC_000019.11:g.13411451T>G	19	13411451	T	G	rs16019	2045	0.993	0.00685267	missense_variant	0.0149105	0.00399361		4.91	0.08	0.953	4.83	CACNA1A		not specified
CACNA1A	3	19:13428124:C:T	NC_000019.11:g.13428124C>T	19	13428124	C	T	rs41276886	1999	0.998	0.002001	missense_variant	0.00596422	0.00179712		5.61	0.2	0.996	6.07	CACNA1A	carcinoma	not specified,not provided
CACNA1A	3	19:13397460:G:C	NC_000019.11:g.13397460G>C	19	13397460	G	C	.	2045	0.999	0.000981354	missense_variant	NA	0.000399361		5.1	0.14	0.972	4.03	CACNA1A
CACNA1A	3	19:13320252:G:A	NC_000019.11:g.13320252G>A	19	13320252	G	A	.	2045	1	0.000244499	missense_variant	0.000994036	0.000399361		2.49	0.02	0.988	4.38	CACNA1A		episodic ataxia type 2,Episodic ataxia type 2
CACNA1A	3	19:13394119:C:T	NC_000019.11:g.13394119C>T	19	13394119	C	T	.	2045	1	0.000244499	missense_variant	NA	NA		3.86	0.04	0.957	5.35	CACNA1A
CACNA1A	3	19:13320158:C:T	NC_000019.11:g.13320158C>T	19	13320158	C	T	.	2033	0.999	0.00101266	missense_variant	NA	NA		3.38	0	0.046	5.37	CACNA1A		not provided
CACNA1A	3	19:13397605:C:A	NC_000019.11:g.13397605C>A	19	13397605	C	A	.	2045	1	0.000244618	missense_variant	NA	NA		4.05	0.01	0.995	6.2	CACNA1A
CACNA1A	3	19:13411386:C:T	NC_000019.11:g.13411386C>T	19	13411386	C	T	rs17846944	2033	1	0.000245942	missense_variant	NA	NA		5.19	0.03	0.982	7.4	CACNA1A
CACNA1A	3	19:13318207:C:T	NC_000019.11:g.13318207C>T	19	13318207	C	T	.	2045	1	0.000244499	missense_variant	NA	NA		3.14	0.03	0.98	6.76	CACNA1A
CACNA1A	3	19:13410072:G:A	NC_000019.11:g.13410072G>A	19	13410072	G	A	.	2045	1	0.000244499	missense_variant	NA	NA		4	0.03	0.898	5.52	CACNA1A
CACNA1A	3	19:13427935:C:T	NC_000019.11:g.13427935C>T	19	13427935	C	T	.	2033	1	0.000245942	missense_variant	NA	0.000199681		5.88	0.54	0.913	5.24	CACNA1A
CACNA1C	3	12:2795368:G:T	NC_000012.11:g.2795368G>T	12	2795368	G	T	.	1999	1	0.000250125	missense_variant	NA	NA		4.91	0	0.293	4.8	CACNA1C
CACNA1C	3	12:2702414:G:A	NC_000012.11:g.2702414G>A	12	2702414	G	A	.	2045	1	0.000244499	missense_variant	0.00198807	0.000399361		5.01	0.41	1	3.92	CACNA1C		not specified
CACNA1C	3	12:2800220:A:G	NC_000012.11:g.2800220A>G	12	2800220	A	G	.	2045	1	0.000488998	missense_variant	NA	0.000199681		4.49	0.23	0.994	1.91	CACNA1C		long qt syndrome,Long QT syndrome
CACNA1C	3	12:2706439:T:C	NC_000012.11:g.2706439T>C	12	2706439	T	C	.	2045	1	0.000244499	missense_variant	NA	NA		4.16	0.03	0.103	3.76	CACNA1C
CACNA1C	3	12:2788637:G:A	NC_000012.11:g.2788637G>A	12	2788637	G	A	.	2045	0.999	0.000978474	missense_variant	0.000994036	0.000199681		4.4	0.46	0.997	4.3	CACNA1C	carcinoma	not specified
CACNA1C	3	12:2795335:G:A	NC_000012.11:g.2795335G>A	12	2795335	G	A	.	2045	1	0.000244499	missense_variant	NA	NA		4.91	0.04	0.999	5.69	CACNA1C	carcinoma
CACNA1E	3	1:181762810:G:A	NC_00001.11:g.181762810G>A	1	181762810	G	A	rs558131870	1793	0.999	0.000557724	missense_variant	0.000994036	0.000399361		4.88	0.43	0.929	2.52	CACNA1E
CACNA1E	3	1:181767543:A:G	NC_00001.11:g.181767543A>G	1	181767543	A	G	rs74695054	2045	0.999	0.000977995	missense_variant	0.000994036	0.00399361		5.55	0	0.418	5.3	CACNA1E
CACNA1E	3	1:181684488:G:A	NC_00001.11:g.181684488G>A	1	181684488	G	A	.	2045	1	0.000488998	missense_variant	NA	NA		5.16	0.05	0.913	6.84	CACNA1E
CACNA1E	3	1:181748602:T:C	NC_00001.11:g.181748602T>C	1	181748602	T	C	.	805	0.999	0.00124224	missense_variant	NA	NA	Yes	5.25	0	0.832	1.64	CACNA1E
CACNA1E	3	1:181726130:G:A	NC_00001.11:g.181726130G>A	1	181726130	G	A	.	2045	1	0.000244499	missense_variant	NA	NA		5.75	0.03	0.216	4.61	CACNA1E
CACNA1E	3	1:181701857:C:T	NC_00001.11:g.181701857C>T	1	181701857	C	T	.	2045	1	0.000244499	missense_variant	NA	NA		3.22	0	0.942	5.81	CACNA1E		inborn genetic diseases,Inborn genetic diseases
CACNA1E	3	1:181748626:C:T	NC_00001.11:g.181748626C>T	1	181748626	C	T	.	805	0.999	0.000621118	missense_variant	NA	NA		5.25	0.01	0.729	2.07	CACNA1E
CACNA1E	3	1:181765824:C:T	NC_00001.11:g.181765824C>T	1	181765824	C	T	.	2045	1	0.000244499	missense_variant	0.000994036	0.000199681		5.91	0.01	0.942	8.03	CACNA1E	carcinoma
CACNA1E	3	1:181687234:G:A	NC_00001.11:g.181687234G>A	1	181687234	G	A	.	2045	1	0.000488998	missense_variant	0.00298211	0.000599041		5.57	0.02	0.021	4.62	CACNA1E
CACNA1E	3	1:181767498:G:A	NC_00001.11:g.181767498G>A	1	181767498	G	A	.	2045	0.999	0.000977995	missense_variant	0.000994036	0.000199681		5.55	0.01	0.776	7.22	CACNA1E
CACNA1E	3	1:181764028:G:A	NC_00001.11:g.181764028G>A	1	181764028	G	A	.	1987	1	0.000251636	missense_variant	NA	NA		5.91	0.01	0.217	7.65	CACNA1E	carcinoma
CACNA1S	1A	1:201009182:A:G	NC_00001.11:g.201009182A>G	1	201009182	A	G	rs12139527	2045	0.875	0.12451	missense_variant	0.105368	0.229233		4.93	0	0.999	5.97	RP11-168O16.2,CACNA1S	haematopoietic neoplasm	not specified
CACNA1S	1A	1:201063041:T:C	NC_00001.11:g.201063041T>C	1	201063041	T	C	rs528277728	2045	0.992	0.00806846	missense_variant	0.16004	0.116813		4.42	0	0.947	5.91	CACNA1S
CACNA1S	1A	1:201016296:G:A	NC_00001.11:g.201016296G>A	1	201016296	G	A	rs3850625	2045	0.894	0.106373	missense_variant	0.11829	0.0840655		5.17	0.02	0.597	7.41	RP11-168O16.2,CACNA1S	carcinoma	not specified
CACNA1S	1A	1:201046058:C:T	NC_00001.11:g.201046058C>T	1	201046058	C	T	rs142356235	2045	0.992	0.00806846	missense_variant	0.0139165	0.00479233		3.63	0	0.794	5.69	CACNA1S		not specified
CACNA1S	1A	1:201043650:G:A	NC_00001.11:g.201043650G>A	1	201043650	G	A	rs35708442	2045	1	0.000488998	missense_variant	0.00198807	0.0107827		3.99	0	0.987	7.22	CACNA1S		not specified,malignant hyperthermia,Malignant hyperthermia
CACNA1S	1A	1:201030582:G:A	NC_00001.11:g.201030582G>A	1	201030582	G	A	rs531749368	2045	1	0.000244499	missense_variant	0.000994036	0.000199681		5.21	0	1	7.3	CACNA1S
CACNA1S	1A	1:201013535:G:A	NC_00001.11:g.201013535G>A	1	201013535	G	A	rs183195890	2045	0.999	0.00146699	missense_variant	0.00198807	0.000399361		4.89	0	0.75	5.51	RP11-168O16.2,CACNA1S
CACNA1S	1A	1:201081375:C:G	NC_00001.11:g.201081375C>G	1	201081375	C	G	rs556751671	2045	1	0.000488998	missense_variant	0.000994036	0.000199681		4.47	0.06	0.999	5.57	CACNA1S
CACNA1S	1A	1:201038637:G:A	NC_00001.11:g.201038637G>A	1	201038637	G	A	rs372668776	2045	1	0.000244499	missense_variant	0.000994036	0.000199681		3.91	0.03	0.905	5.75	CACNA1S	carcinoma,lymphoid neoplasm
CACNA1S	1A	1:201060864:C:T	NC_00001.11:g.201060864C>T	1	201060864	C	T	rs527702358	2045	1	0.000244499	missense_variant	0.000994036	0.000199681		5.04	0.04	0.477	6.92	CACNA1S
CACNA1S	1A	1:201044626:T:G	NC_00001.11:g.201044626T>G	1	201044626	T	G	.	2045	0.999	0.000733496	missense_variant	NA	NA		4.45	0	1	5.78	CACNA1S
CACNA1S	1A	1:201022621:C:T	NC_00001.11:g.201022621C>T	1	201022621	C	T	.	2045	1	0.000488998	missense_variant	NA	0.00139776		4.05	0	0.951	7.93	CACNA1S	lymphoid neoplasm
CACNA1S	1A	1:201058391:A:G	NC_00001.11:g.201058391A>G	1	201058391	A	G	.	2045	0.999	0.000977995	missense_variant	NA	0.00479233		4.85	0	0.986	5.97	CACNA1S		not specified
CACNA1S	1A	1:201044709:T:C	NC_00001.11:g.201044709T>C	1	201044709	T	C	.	2045	1	0.000244499	missense_variant	NA	NA		4.45	0	0.992	5.6	CACNA1S
CACNA1S	1A	1:201009011:C:T	NC_00001.11:g.201009011C>T	1	201009011	C	T	.	2045	0.999	0.00122249	missense_variant	0.00397614	0.00119808		4.45	0	0.075	3.74	RP11-168O16.2,CACNA1S		not specified
CACNA1S	1A	1:201029878:G:C	NC_00001.11:g.201029878G>C	1	201029878	G	C	.	2045	1	0.000244499	missense_variant	NA	NA		5.17	0	0.984	5.71	CACNA1S
CACNA1S	1A	1:201031133:C:T	NC_00001.11:g.201031133C>T	1	201031133	C	T	rs116347156	2045	1	0.000244499	missense_variant	NA	0.00199681		5.17	0.03	0.665	7.43	CACNA1S	carcinoma	malignant hyperthermia susceptibility,Malignant hyperthermia susceptibility
CACNA1S	1A	1:201038650:C:T	NC_00001.11:g.201038650C>T	1	201038650	C	T	rs139956524	2045	0.999	0.00146699	missense_variant	0.00298211	0.000798722		2.67	0.01	0.006	4.14	CACNA1S
CACNA1S	1A	1:201029914:G:A	NC_00001.11:g.201029914G>A	1	201029914	G	A	.	2045	1	0.000244499	missense_variant	NA	NA		5.17	0	0.953	6.48	CACNA1S
CACNA1S	1A	1:201022390:C:T	NC_00001.11:g.201022390C>T	1	201022390	C	T	.	2045	1	0.000244499	missense_variant	NA	NA	Yes	3.31	0	1	6.99	CACNA1S
CACNA1S	1A	1:201039464:G:T	NC_00001.11:g.201039464G>T	1	201039464	G	T	.	2045	1	0.000244618	missense_variant	NA	NA		2.28	0.15	0.999	2.84	CACNA1S
CACNA1S	1A	1:201019631:A:G	NC_00001.11:g.201019631A>G	1	201019631	A	G	.	2045	1	0.000244499	missense_variant	NA	NA	Yes	4.5	0	1	6.83	CACNA1S
CACNA1S	1A	1:201036117:G:A	NC_00001.11:g.201036117G>A	1	201036117	G	A	.	2045	1	0.000244499	missense_variant	NA	NA		3.81	0.04	0.922	6.47	CACNA1S	carcinoma
CACNA1S	1A	1:201046206:G:A	NC_00001.11:g.201046206G>A	1	201046206	G	A	.	2033	1	0.000245942	missense_variant	NA	NA		4.45	0	0.971	7.76	CACNA1S	carcinoma
CACNA1S	1A	1:201052434:A:G	NC_00001.11:g.201052434A>G	1	201052434	A	G	.	2045	1	0.000244499	missense_variant	NA	NA		4.59	0.16	0.999	4.7	CACNA1S
CACNA1S	1A	1:201016338:C:T	NC_00001.11:g.201016338C>T	1	201016338	C	T	.	2045	1	0.000244499	missense_variant	NA	NA		5.07	0.01	0.985	7.55	RP11-168O16.2,CACNA1S
CACNA1S	1A	1:201028417:T:G	NC_00001.11:g.201028417T>G	1	201028417	T	G	.	2045	1	0.000244499	missense_variant	NA	0.000599041		4.68	0.03	0.071	4.15	CACNA1S
CACNA1S	1A	1:201046155:C:T	NC_00001.11:g.201046155C>T	1	201046155	C	T	.	2045	1	0.000244499	missense_variant	NA	NA		3.45	0	0.907	7.03	CACNA1S	carcinoma
CACNA1S	1A	1:201058543:G:A	NC_00001.11:g.201058543G>A	1	201058543	G	A	.	1987	1	0.000251636	missense_variant	0.000994036	0.000399361		3.89	0.02	0.104	2.79	CACNA1S
CACNA1S	1A	1:201063088:G:A	NC_00001.11:g.201063088G>A	1	201063088	G	A	.	2045	1	0.000244499	missense_variant	NA	NA		4.42	0.03	1	6.83	CACNA1S
CACNA1S	1A	1:201021761:C:T	NC_00001.11:g.201021761C>T	1	201021761	C	T	.	2045	1	0.000244499	missense_variant	NA	NA		4.55	0.02	0.99	8.01	CACNA1S
CACNA1S	1A	1:201061111:G:A	NC_00001.11:g.201061111G>A	1	201061111	G	A	.	1999	1	0.000250125	missense_variant	0.00198807	0.000399361		4.48	0	0.977	7.13	CACNA1S		not provided,malignant hyperthermia susceptibility,Malignant hyperthermia susceptibility
CACNA1S	1A	1:201010662:G:A	NC_00001.11:g.201010662G>A	1	201010662	G	A	.	2045	1	0.000244499	stop_gained	NA	0.000199681		3.6	NA	NA	11.89	RP11-168O16.2,CACNA1S	carcinoma
CACNG2	3	22:36960409:T:G	NC_000022.11:g.36960409T>G	22	36960409	T	G	rs559004347	2045	1	0.000488998	missense_variant	0.00397614	0.00239617		5.11	0	0.979	5.07	RP5-1119A7.17,CACNG2
CALCA	3	11:14991511:A:G	NC_000011.11:g.14991511A>G	11	14991511	A	G	rs145837941	1987	0.995	0.00480283	missense_variant	0.0188867	0.00519169		4.38	0	0.977	4.83	CALCB,CALCA
CALU	3	7:128394590:G:A	NC_00007.11:g.128394590G>A	7	128394590	G	A	rs558268751	1989	1	0.000251383	missense_variant	0.000994036	0.000199681		5.96	0.06	0.999	4.99	CALU
CAMK1D	3	10:12858317:C:T	NC_000010.11:g.12858317C>T	10	12858317	C	T	.	1977	1	0.000252908	missense_variant	NA	NA		5.77	0	0.849	8.41	CAMK1D
CAMK1D	3	10:12867623:G:A	NC_000010.11:g.12867623G>A	10	12867623	G	A	.	1989	1	0.000251383	missense_variant	NA	NA		5.45	0.29	0.937	3.67	CAMK1D
CAPG	3	2:85626333:G:A	NC_00002.11:g.85626333G>A	2	85626333	G	A	rs11539103	1989	0.999	0.000502765	missense_variant	0.000994036	0.000399361		2.56	0	0.641	6.96	CAPG
CAPG	3	2:85626320:C:T	NC_00002.11:g.85626320C>T	2	85626320	C	T	.	1989	1	0.000251383	missense_variant	NA	NA		5.68	0	0.059	6.11	CAPG
CAPG	3	2:85629266:C:T	NC_00002.11:g.85629266C>T	2	85629266	C	T	rs62623452	1989	0.986	0.0143288	start_lost	0.0159046	0.00519169		5.02	0.05	0.633	5.96	CAPG
CAPG	3	2:85628699:C:A	NC_00002.11:g.85628699C>A	2	85628699	C	A	.	1989	1	0.000251383	stop_gained	NA	NA		5.87	NA	NA	12.6	CAPG
CAPN10	3	2:241537399:G:A	NC_00002.11:g.241537399G>A	2	241537399	G	A	rs146148004	2045	0.999	0.000977995	missense_variant	0.00198807	0.000399361		3.55	0.01	0.987	5.04	CAPN10
CAPN10	3	2:241526402:C:T	NC_00002.11:g.241526402C>T	2	241526402	C	T	.	2045	1	0.000244499	missense_variant	NA	NA		2.42	0	0.999	5.71	CAPN10-AS1,CAPN10
CAPN10	3	2:241537465:A:G	NC_00002.11:g.241537465A>G	2	241537465	A	G	.	2045	1	0.000244499	missense_variant	NA	NA	Yes	4.54	0.02	0.986	6.38	CAPN10
CAPN10	3	2:241534626:C:T	NC_00002.11:g.241534626C>T	2	241534626	C	T	.	2045	1	0.000488998	missense_variant	NA	NA		2.97	0.03	0.954	6.48	CAPN10
CAPN10	3	2:241531414:G:A	NC_00002.11:g.241531414G>A	2	241531414	G	A	.	2045	0.999	0.000977995	missense_variant	NA	0.000199681		4.37	0.02	0.999	6.2	CAPN10	carcinoma
CAPN10	3	2:241528859:G:A	NC_00002.11:g.241528859G>A	2	241528859	G	A	.	2033	1	0.000245942	missense_variant	NA	NA		4.54	0.11	0.993	4.08	CAPN10-AS1,CAPN10
CAPN10	3	2:241555861:G:A	NC_00002.11:g.241555861G>A	2	241555861	G	A	.	1987	0.998	0.00226472	stop_gained	NA	0.0139776		0.199	NA	NA	6.97	CAPN10,GPR35
CAPN10	3	2:241538124:G:A	NC_00002.11:g.241538124G>A	2	241538124	G	A	.	1101	1	0.000454133	splice_donor_variant	NA	NA		1.3	NA	NA	0.29	CAPN10
CASP7	3	10:115481521:A:C	NC_000010.11:g.115481521A>C	10	115481521	A	C	rs539802026	1989	1	0.000251383	missense_variant	0.000994036	0.000199681		2.2	0.08	0.933	0.0100002	CASP7
CASP7	3	10:115485285:T:C	NC_000010.11:g.115485285T>C	10	115485285	T	C	.	1931	0.998	0.00181253	missense_variant	0.00795229	0.00179712		5.36	0.03	1	6.4	CASP7
CASP7	3	10:115457296:A:T	NC_000010.11:g.115457296A>T	10	115457296	A	T	.	1989	0.999	0.000502765	missense_variant	NA	NA		4.49	0	0.914	1.81	CASP7
CASP7	3	10:115485256:G:C	NC_000010.11:g.115485256G>C	10	115485256	G	C	.	1989	1	0.000251383	missense_variant	NA	NA		5.36	0	1	5.77	CASP7
CASP7	3	10:115486079:G:A	NC_000010.11:g.115486079G>A	10	115486079	G	A	.	1989	1	0.000251383	missense_variant	NA	0.000399361		5.44	0.04	0.044	3.97	CASP7
CAT	3	11:34482910:G:A	NC_000011.11:g.34482910G>A	11	34482910	G	A	.	2033	0.999	0.000987167	missense_variant	0.000994036	0.000399361		4.99	0	0.983	6.65	CAT
CAT	3	11:34473702:G:T	NC_000011.11:g.34473702G>T	11	34473702	G	T	.	2045	1	0.000244499	missense_variant	NA	NA		5.91	0.03	0.989	7.06	CAT
CAT	3	11:34470778:G:A	NC_000011.11:g.34470778G>A	11	34470778	G	A	.	2045	1	0.000244499	missense_variant	NA	NA		4.9	0.09	0.968	4.04	CAT
CAT	3	11:34475390:C:T	NC_000011.11:g.34475390C>T	11	34475390	C	T	.	2045	1	0.000488998	missense_variant	NA	NA		4.02	0.01	1	5.82	CAT
CBR1	3	21:37444819:T:G	NC_000021.11:g.37444819T>G	21	37444819	T	G	.	2045	1	0.000244499	missense_variant	NA	NA	Yes	5.45	0	0.976	6.27	SETD4,AP000688.14,CBR1
CBR1	3	21:37445104:A:C	NC_000021.11:g.37445104A>C	21	37445104	A	C	.	2045	1	0.000244499	missense_variant	NA	0.000199681		3.44	0	0.86	5.53	SETD4,AP000688.14,CBR1
CBR1	3	21:37444120:C:A	NC_000021.11:g.37444120C>A	21	37444120	C	A	rs35710857	1693	0.999	0.001321	stop_gained	0.00198807	0.0229633		-4.3	NA	NA	-0.04	SETD4,AP000688.14,CBR1
CBR1	3	21:37444218:T:G	NC_000021.11:g.37444218T>G	21	37444218	T	G	rs61759823	1705	0.981	0.0190616	stop_gained	0.0178926	0.00539137		-3.47	NA	NA	0.0600004	SETD4,AP000688.14,CBR1
CBR1	3	21:37443311:C:-	NC_000021.11:g.37443311C>-	21	37443311	C	-	.	2045	1	0.000244499	frameshift_variant	NA	NA	Yes	5.76	NA	NA	NA	SETD4,RNU6-992P,AP000688.14,CBR1
CBR3	3	21:37507643:G:C	NC_000021.11:g.37507643G>C	21	37507643	G	C	rs112226760	1999	0.999	0.000750375	missense_variant	NA	0.000199681		5.26	0.01	0.887	5.62	MEMO1P1,CBR3-AS1,RPS9P1,CBR3
CBR3	3	21:37507719:C:A	NC_000021.11:g.37507719C>A	21	37507719	C	A	.	2045	0.999	0.000733496	missense_variant	NA	0.000399361		4.38	0.01	0.952	5.86	MEMO1P1,CBR3-AS1,RPS9P1,CBR3
CBR3	3	21:37518509:A:-	NC_000021.11:g.37518509A>-	21	37518509	A	-	.	2045	0.999	0.00122249	frameshift_variant	NA	NA		4.77	NA	NA	NA	CBR3-AS1,CBR3
CBR3	3	21:37507734:-:G	NC_000021.11:g.37507734->G	21	37507734	-	G	.	2045	1	0.000244499	frameshift_variant	NA	NA	Yes	5.26	NA	NA	NA	MEMO1P1,CBR3-AS1,RPS9P1,CBR3
CBR3	3	21:37518712:G:T	NC_000021.11:g.37518712G>T	21	37518712	G	T	.	2045	1	0.000488998	stop_gained	NA	NA		3.9	NA	NA	13.65	CBR3-AS1,CBR3
CCHCR1	3	6:31122482:G:A	NC_00006.11:g.31122482G>A	6	31122482	G	A	rs130076	1793	0.876	0.124153	missense_variant	0.189861	0.123403		5.33	0.03	0.094	4.4	CCHCR1	carcinoma
CCHCR1	3	6:31122500:G:A	NC_00006.11:g.31122500G>A	6	31122500	G	A	rs130065	1793	0.884	0.115946	missense_variant	0.191849	0.119409		4.37	0.02	0.094	5.13	CCHCR1	carcinoma
CCHCR1	3	6:31118898:A:T	NC_00006.11:g.31118898A>T	6	31118898	A	T	rs11540822	1793	0.918	0.0818436	missense_variant	0.112326	0.0640974		4.34	0.01	0.957	4.75	CCHCR1	carcinoma
CCHCR1	3	6:31111174:C:A	NC_00006.11:g.31111174C>A	6	31111174	C	A	rs130074	1735	0.968	0.0324074	missense_variant	0.0387674	0.0974441		1.37	0	0.999	5.97	PSORS1C1,PSORS1C2,POLR2LP,CCHCR1
CCHCR1	3	6:31116409:G:A	NC_00006.11:g.31116409G>A	6	31116409	G	A	.	1793	0.995	0.00529838	missense_variant	0.000994036	0.00279553		3.91	0	0.927	7.12	CCHCR1	carcinoma
CCHCR1	3	6:31112810:C:G	NC_00006.11:g.31112810C>G	6	31112810	C	G	.	2045	0.999	0.00122249	missense_variant	NA	NA		4.92	0.03	0.957	6.17	PSORS1C1,POLR2LP,CCHCR1
CCHCR1	3	6:31111125:G:A	NC_00006.11:g.31111125G>A	6	31111125	G	A	rs117593760,rs73397100	1781	0.998	0.00224593	missense_variant	0.000994036	0.0457268		4.31	0	0.927	7.18	PSORS1C1,PSORS1C2,POLR2LP,CCHCR1	haematopoietic neoplasm
CCHCR1	3	6:31113239:C:G	NC_00006.11:g.31113239C>G	6	31113239	C	G	.	2045	0.999	0.000733855	missense_variant	NA	0.00359425		3.69	0.04	0.853	5.5	POLR2LP,CCHCR1	haematopoietic neoplasm
CCHCR1	3	6:31124836:C:G	NC_00006.11:g.31124836C>G	6	31124836	C	G	.	1793	1	0.000278862	missense_variant	0.00298211	0.000798722		4.62	0.03	0.104	3.73	CCHCR1
CCHCR1	3	6:31111059:T:C	NC_00006.11:g.31111059T>C	6	31111059	T	C	.	1793	0.999	0.000557724	missense_variant	NA	NA		2.69	0	0.702	5.47	PSORS1C1,PSORS1C2,POLR2LP,CCHCR1
CCHCR1	3	6:31122407:G:A	NC_00006.11:g.31122407G>A	6	31122407	G	A	.	1793	0.999	0.000836587	missense_variant	0.000994036	0.0109824		3.9	0	0.785	6.25	CCHCR1
CCHCR1	3	6:31122463:G:A	NC_00006.11:g.31122463G>A	6	31122463	G	A	.	1793	1	0.000278862	missense_variant	NA	NA		4.8	0.11	0.999	5.14	CCHCR1
CCHCR1	3	6:31111148:T:A	NC_00006.11:g.31111148T>A	6	31111148	T	A	.	1781	0.999	0.000561482	missense_variant	NA	0.0359425		4.01	0	1	6.17	PSORS1C1,PSORS1C2,POLR2LP,CCHCR1	haematopoietic neoplasm
CCHCR1	3	6:31112526:C:T	NC_00006.11:g.31112526C>T	6	31112526	C	T	.	2045	1	0.000244499	missense_variant	NA	0.000199681		3.11	0.11	0.979	5.81	PSORS1C1,POLR2LP,CCHCR1
CCHCR1	3	6:31118578:A:G	NC_00006.11:g.31118578A>G	6	31118578	A	G	.	1793	1	0.000278862	missense_variant	NA	NA		4.28	0.01	0.661	4.18	CCHCR1
CCHCR1	3	6:31122551:C:T	NC_00006.11:g.31122551C>T	6	31122551	C	T	.	1735	1	0.000288351	missense_variant	NA	0.00399361		4.43	0.05	0.994	5.41	CCHCR1
CCHCR1	3	6:31111076:C:T	NC_00006.11:g.31111076C>T	6	31111076	C	T	.	1793	1	0.000278862	missense_variant	NA	0.000199681		2.22	0.01	1	5.49	PSORS1C1,PSORS1C2,POLR2LP,CCHCR1
CCHCR1	3	6:31118749:G:A	NC_00006.11:g.31118749G>A	6	31118749	G	A	.	1793	1	0.000278862	missense_variant	NA	NA		2.18	0	0.927	5.99	CCHCR1	Ewings sarcoma-peripheral primitive neuroectodermal tumour,carcinoma
CCHCR1	3	6:31122338:G:A	NC_00006.11:g.31122338G>A	6	31122338	G	A	.	1793	1	0.000278862	missense_variant	NA	0.000399361		5.33	0	1	7.55	CCHCR1
CCHCR1	3	6:31124849:C:T	NC_00006.11:g.31124849C>T	6	31124849	C	T	rs3130453	1793	0.552	0.448132	stop_gained	0.461233	0.469249		3.71	NA	NA	11.52	CCHCR1,TCF19	carcinoma
CCHCR1	3	6:31125257:C:A	NC_00006.11:g.31125257C>A	6	31125257	C	A	rs72856718	1793	0.915	0.0847741	stop_gained	0.112326	0.08127		3.02	NA	NA	8.7	CCHCR1,TCF19	carcinoma
CCHCR1	3	6:31112852:-:T	NC_00006.11:g.31112852->T	6	31112852	-	T	.	922	0.999	0.0010846	splice_acceptor_variant	0.00298211	0.000798722		4.92	NA	NA	NA	PSORS1C1,POLR2LP,CCHCR1
CCHCR1	3	6:31113512:G:A	NC_00006.11:g.31113512G>A	6	31113512	G	A	.	1793	1	0.000278862	stop_gained	NA	NA		2.86	NA	NA	12.59	POLR2LP,CCHCR1
CCHCR1	3	6:31125191:T:-	NC_00006.11:g.31125191T>-	6	31125191	T	-	.	1793	1	0.000278862	frameshift_variant	NA	NA	Yes	-6.44	NA	NA	NA	CCHCR1,TCF19
CCL11	3	17:32614642:C:A	NC_000017.11:g.32614642C>A	17	32614642	C	A	.	2033	0.999	0.000984252	missense_variant	NA	NA		5.1	0	0.999	5.89	CCL11
CCND1	3	11:69457806:A:G	NC_000011.11:g.69457806A>G	11	69457806	A	G	.	2045	1	0.000244499	missense_variant	NA	NA	Yes	4.18	0	0.069	4.62	CCND1
CCND1	3	11:69465940:C:T	NC_000011.11:g.69465940C>T	11	69465940	C	T	.	2045	1	0.000244499	missense_variant	NA	NA		5.15	0.05	0.969	6.73	CCND1	carcinoma
CCNK	3	14:99969167:C:T	NC_000014.11:g.99969167C>T	14	99969167	C	T	.	1989	1	0.000251383	missense_variant	0.000994036	0.000199681		5.71	0.04	0	5.76	CCNK
CCNK	3	14:99976593:ACCCGGCCCCTGTGCACCAGCCACCGCCGCTGCCACACCGG:-	NC_000014.11:g.99976593ACCCGGCCCCTGTGCACCAGCCACCGCCGCTGCCACACCGG>-	14	99976593	ACCCGGCCCCTGTGCACCAGCCACCGCCGCTGCCACACCGG	-	.	1989	1	0.000251383	frameshift_variant	NA	NA	Yes	0.604	NA	NA	NA	CCNK,CCDC85C,RP11-688G15.3
CD14	3	5:140011551:G:A	NC_00005.11:g.140011551G>A	5	140011551	G	A	.	2045	1	0.000244499	missense_variant	NA	NA		5.53	0.04	0.098	2.36	CD14
CD33	3	19:51728777:G:T	NC_000019.11:g.51728777G>T	19	51728777	G	T	rs143526600	1977	0.999	0.000505817	missense_variant	0.000994036	0.000199681		2.45	0	0.989	3.76	CD33
CD33	3	19:51729202:G:A	NC_000019.11:g.51729202G>A	19	51729202	G	A	.	1989	0.999	0.000502765	missense_variant	NA	0.000199681		2.02	0.08	0.996	4.47	CD33
CD33	3	19:51728776:G:C	NC_000019.11:g.51728776G>C	19	51728776	G	C	.	1977	1	0.000252908	missense_variant	0.00198807	0.000399361		3.49	0.03	0.892	2.98	CD33
CD33	3	19:51729104:CCGG:-	NC_000019.11:g.51729104CCGG>-	19	51729104	CCGG	-	rs201074739	1977	0.977	0.0225888	frameshift_variant	0.0188867	0.00579073		2.01	NA	NA	NA	CD33	glioma
CD33	3	19:51738772:G:A	NC_000019.11:g.51738772G>A	19	51738772	G	A	.	437	0.998	0.00228833	splice_acceptor_variant	0.000994036	0.000798722		0.692	NA	NA	0.11	CD33
CD33	3	19:51738933:T:C	NC_000019.11:g.51738933T>C	19	51738933	T	C	.	1009	1	0.000496032	splice_donor_variant	NA	0.00638978		3.79	0.25	0	2.98	CD33
CD3EAP	3	19:45910365:C:G	NC_000019.11:g.45910365C>G	19	45910365	C	G	.	2045	1	0.000488998	missense_variant	0.00397614	0.000798722		1.51	0.01	0.997	6.1	PPP1R13L,CD3EAP
CD3EAP, ERCC1	3	19:45912181:G:A	NC_000019.11:g.45912181G>A	19	45912181	G	A	rs143443617	2045	0.998	0.00171149	missense_variant	0.00198807	0.000599041		3.27	0.02	0.982	4.64	PPP1R13L,CD3EAP
CD3EAP, ERCC1	3	19:45911606:G:A	NC_000019.11:g.45911606G>A	19	45911606	G	A	.	2045	1	0.000244499	missense_variant	NA	NA	Yes	4.74	0.11	0.987	2.85	PPP1R13L,CD3EAP
CD3EAP, ERCC1	3	19:45912718:C:T	NC_000019.11:g.45912718C>T	19	45912718	C	T	.	1999	1	0.000250125	missense_variant	NA	NA		2.29	0	0.007	3.51	PPP1R13L,CD3EAP	carcinoma
CD58	3	1:117087196:T:C	NC_00001.11:g.117087196T>C	1	117087196	T	C	.	2045	1	0.000488998	missense_variant	NA	NA		-0.369	0	0.992	2.75	CD58	carcinoma
CD84	3	1:160535350:G:A	NC_00001.11:g.160535350G>A	1	160535350	G	A	.	1989	1	0.000251383	missense_variant	NA	NA	Yes	5.11	0.01	0.997	4.86	RP11-528G1.2,CD84
CD84	3	1:160523750:G:A	NC_00001.11:g.160523750G>A	1	160523750	G	A	.	1989	0.999	0.00100553	missense_variant	NA	0.000199681		5.25	0.01	0.999	6.75	RP11-528G1.2,CD84
CD84	3	1:160523158:AA:-	NC_00001.11:g.160523158AA>-	1	160523158	AA	-	.	1737	1	0.000287853	frameshift_variant	NA	NA	Yes	-0.197	NA	NA	NA	RP11-528G1.2,CD84
CDA	3	1:20945036:C:G	NC_00001.11:g.20945036C>G	1	20945036	C	G	.	2045	1	0.000488998	missense_variant	NA	NA		5.83	0.04	0.869	6.21	CDA
CDA	3	1:20931468:C:T	NC_00001.11:g.20931468C>T	1	20931468	C	T	.	2045	1	0.000244499	missense_variant	NA	0.000199681		4.82	0	1	7.78	CDA	malignant melanoma,carcinoma
CDA	3	1:20944945:T:G	NC_00001.11:g.20944945T>G	1	20944945	T	G	.	2033	1	0.000245942	missense_variant	NA	NA	Yes	5.72	0	0.791	6.23	CDA	carcinoma
CDC5L	3	6:44413460:G:C	NC_00006.11:g.44413460G>C	6	44413460	G	C	.	1989	1	0.000251383	missense_variant	NA	0.00399361		4.81	0.03	0.649	5.56	CDC5L
CDH2	3	18:25543452:T:G	NC_000018.11:g.25543452T>G	18	25543452	T	G	.	1977	0.999	0.000505817	missense_variant	0.000994036	0.000199681		6.16	0.05	0.927	5.81	CDH2
CDH2	3	18:25562999:C:T	NC_000018.11:g.25562999C>T	18	25562999	C	T	.	1989	1	0.000251383	missense_variant	NA	NA	Yes	5.82	0.02	1	8.15	CDH2	carcinoma
CDH2	3	18:25593795:T:C	NC_000018.11:g.25593795T>C	18	25593795	T	C	.	1989	1	0.000251383	missense_variant	NA	NA		5.55	0.04	0.33	4.24	CDH2
CDH2	3	18:25573522:G:A	NC_000018.11:g.25573522G>A	18	25573522	G	A	.	1989	1	0.000251383	missense_variant	NA	0.000199681		5.87	0.02	0.999	6.81	CDH2
CDH2	3	18:25532173:C:T	NC_000018.11:g.25532173C>T	18	25532173	C	T	.	1989	1	0.000251383	missense_variant	NA	NA		5.43	0.03	0.99	6.81	CDH2
CDH2	3	18:25565146:T:A	NC_000018.11:g.25565146T>A	18	25565146	T	A	.	1989	1	0.000251383	missense_variant	NA	NA		6.07	0	0.532	5.57	CDH2
CDH2	3	18:25570145:C:T	NC_000018.11:g.25570145C>T	18	25570145	C	T	.	1989	1	0.000251383	missense_variant	NA	NA		6.16	0.02	0.857	7.33	CDH2	other,carcinoma
CDH2	3	18:25616451:A:T	NC_000018.11:g.25616451A>T	18	25616451	A	T	rs1944294	1737	0.825	0.174539	stop_gained	0.146123	0.205871		3.2	NA	NA	1.57	CDH2
CDH23	3	10:73434888:G:C	NC_000010.11:g.73434888G>C	10	73434888	G	C	rs1227049	2045	0.866	0.13353	missense_variant	0.194831	0.185304		5.72	0	0.999	5.8	CDH23	haematopoietic neoplasm	not specified
CDH23	3	10:73377112:G:A	NC_000010.11:g.73377112G>A	10	73377112	G	A	rs143282422	2045	0.994	0.00586797	missense_variant	0.00497018	0.00199681		5.15	0.33	0.988	5.26	CDH23		not specified
CDH23	3	10:73558952:C:T	NC_000010.11:g.73558952C>T	10	73558952	C	T	rs4747195	2045	0.787	0.213224	missense_variant	0.274354	0.328275		5.55	0	0.413	4.91	CDH23	carcinoma	not specified
CDH23	3	10:73491873:A:G	NC_000010.11:g.73491873A>G	10	73491873	A	G	rs149073355	2045	0.996	0.00415648	missense_variant	0.00497018	0.00119808		4.81	0.28	0.961	3.36	CDH23		not specified
CDH23	3	10:73571765:T:C	NC_000010.11:g.73571765T>C	10	73571765	T	C	rs45583140	2045	0.973	0.0266765	missense_variant	0.0437376	0.0954473		5.82	0	0.294	2.99	CDH23	rhabdomyosarcoma,carcinoma	not specified,not provided
CDH23	3	10:73490310:G:A	NC_000010.11:g.73490310G>A	10	73490310	G	A	rs41281316	2045	0.976	0.0242054	missense_variant	0.0218688	0.0107827		3.41	0.19	0.975	4.11	CDH23	other,rhabdomyosarcoma	not specified
CDH23	3	10:73492073:C:T	NC_000010.11:g.73492073C>T	10	73492073	C	T	rs41281318	2045	0.996	0.00366748	missense_variant	0.00397614	0.00179712		4.02	0.02	0.975	6.55	CDH23		not specified
CDH23	3	10:73537449:G:A	NC_000010.11:g.73537449G>A	10	73537449	G	A	rs41281330	2045	0.986	0.0144254	missense_variant	0.0119284	0.0123802		5.9	0	0.957	6.29	CDH23,C10orf54		not specified
CDH23	3	10:73476021:G:A	NC_000010.11:g.73476021G>A	10	73476021	G	A	rs200093795	1989	0.992	0.00754148	missense_variant	0.00298211	0.000998403		4.48	0.01	0.497	3.91	CDH23,C10orf105
CDH23	3	10:73511484:G:A	NC_000010.11:g.73511484G>A	10	73511484	G	A	rs143240262	1977	0.998	0.00151745	missense_variant	0.00298211	0.00159744		6.08	0	0.994	6.24	CDH23,C10orf54
CDH23	3	10:73574898:C:T	NC_000010.11:g.73574898C>T	10	73574898	C	T	rs200124827	2045	0.999	0.000733496	missense_variant	0.000994036	0.000199681		5.14	0	0.247	6.23	CDH23
CDH23	3	10:73537641:C:T	NC_000010.11:g.73537641C>T	10	73537641	C	T	rs111033522	2045	1	0.000244499	missense_variant	0.000994036	0.000199681		3.93	0.04	0.002	4.39	CDH23,C10orf54	carcinoma	not specified,not provided
CDH23	3	10:73466729:G:A	NC_000010.11:g.73466729G>A	10	73466729	G	A	rs370107953	2045	0.999	0.000977995	missense_variant	0.000994036	0.000399361		5.28	0.08	0.995	4.96	CDH23
CDH23	3	10:73560498:G:A	NC_000010.11:g.73560498G>A	10	73560498	G	A	rs41281336	2045	1	0.000488998	missense_variant	0.00198807	0.000599041		5.5	0.04	0.502	4.61	CDH23	malignant melanoma,carcinoma	not specified
CDH23	3	10:73406288:G:A	NC_000010.11:g.73406288G>A	10	73406288	G	A	.	2045	1	0.000244499	missense_variant	NA	NA		5.69	0	1	7.01	CDH23		not specified
CDH23	3	10:73406232:G:A	NC_000010.11:g.73406232G>A	10	73406232	G	A	.	2033	0.997	0.0029513	missense_variant	0.00397614	0.000998403		5.45	0.37	0.97	4.23	CDH23	haematopoietic neoplasm,lymphoid neoplasm	not specified
CDH23	3	10:73453963:G:A	NC_000010.11:g.73453963G>A	10	73453963	G	A	.	2045	1	0.000244499	missense_variant	NA	0.000399361		5.55	0.58	0.987	3.79	CDH23		not specified
CDH23	3	10:73485206:C:T	NC_000010.11:g.73485206C>T	10	73485206	C	T	.	2045	1	0.000488998	missense_variant	NA	0.000399361		3.21	0.02	0.978	7.03	CDH23
CDH23	3	10:73574953:G:A	NC_000010.11:g.73574953G>A	10	73574953	G	A	rs148475933	2045	0.999	0.00122309	missense_variant	NA	0.000798722		5.14	0	0.715	5.7	CDH23
CDH23	3	10:73512742:G:A	NC_000010.11:g.73512742G>A	10	73512742	G	A	.	1989	1	0.000251383	missense_variant	0.00198807	0.000399361		3.75	0.01	0.534	7.13	CDH23,C10orf54
CDH23	3	10:73572583:C:T	NC_000010.11:g.73572583C>T	10	73572583	C	T	rs111033536	2045	0.999	0.000733496	missense_variant	NA	NA		5.84	0	0.682	5.45	CDH23		not specified
CDH23	3	10:73500672:G:A	NC_000010.11:g.73500672G>A	10	73500672	G	A	.	2045	1	0.000488998	missense_variant	0.00198807	0.000399361		4.9	0.35	0.921	5.75	CDH23	carcinoma
CDH23	3	10:73550125:C:G	NC_000010.11:g.73550125C>G	10	73550125	C	G	.	2045	0.999	0.000733496	missense_variant	NA	NA		4.14	0.04	0.096	3.46	CDH23
CDH23	3	10:73468926:C:T	NC_000010.11:g.73468926C>T	10	73468926	C	T	rs201536811	2045	0.998	0.00195599	missense_variant	NA	NA		2.84	0	0.999	7.56	CDH23		usher syndrome, type 1,not specified,Usher syndrome, type 1
CDH23	3	10:73572358:C:T	NC_000010.11:g.73572358C>T	10	73572358	C	T	.	1999	0.999	0.00050025	missense_variant	NA	NA		4.52	0	0.957	7.44	CDH23
CDH23	3	10:73462429:C:T	NC_000010.11:g.73462429C>T	10	73462429	C	T	rs199894395	2045	1	0.000244499	missense_variant	NA	NA		4.02	0.19	0.988	4.9	CDH23		not specified
CDH23	3	10:73492014:G:A	NC_000010.11:g.73492014G>A	10	73492014	G	A	.	2045	0.999	0.000977995	missense_variant	0.000994036	0.000199681		4.81	0.02	0.994	6.01	CDH23		not specified
CDH23	3	10:73468890:C:T	NC_000010.11:g.73468890C>T	10	73468890	C	T	.	2045	1	0.000244499	missense_variant	0.000994036	0.000199681		4.97	0	0.996	7.55	CDH23
CDH23	3	10:73501454:G:A	NC_000010.11:g.73501454G>A	10	73501454	G	A	.	2045	0.999	0.000977995	missense_variant	NA	0.000199681		4.95	0.12	0.984	5.64	CDH23
CDH23	3	10:73553254:G:A	NC_000010.11:g.73553254G>A	10	73553254	G	A	.	2045	1	0.000244499	missense_variant	NA	0.000199681		5.06	0.02	0.322	2.98	CDH23
CDH23	3	10:73490271:A:G	NC_000010.11:g.73490271A>G	10	73490271	A	G	.	2045	0.997	0.00318004	missense_variant	0.000994036	0.0493211		3.19	0.19	0.961	3.91	CDH23		usher syndrome, type 1d,usher syndrome, type 1,not specified,not provided,Usher syndrome, type 1D,Usher syndrome, type 1
CDH23	3	10:73472463:G:A	NC_000010.11:g.73472463G>A	10	73472463	G	A	.	2045	1	0.000244499	missense_variant	NA	NA		4.01	0.01	0.999	5.81	CDH23		not specified
CDH23	3	10:73574728:A:C	NC_000010.11:g.73574728A>C	10	73574728	A	C	.	2033	0.999	0.000737826	missense_variant	0.000994036	0.0071885		4.15	0.02	0.008	4.12	CDH23		not specified
CDH23	3	10:73472494:A:G	NC_000010.11:g.73472494A>G	10	73472494	A	G	.	2045	1	0.000489237	missense_variant	0.00198807	0.000998403		4.92	0	0.969	5.67	CDH23		not specified
CDH23	3	10:73499473:G:A	NC_000010.11:g.73499473G>A	10	73499473	G	A	.	2045	1	0.000244499	missense_variant	0.000994036	0.000199681		5.67	0.68	0.921	5.34	CDH23
CDH23	3	10:73485272:G:A	NC_000010.11:g.73485272G>A	10	73485272	G	A	.	1987	0.999	0.000503271	missense_variant	NA	0.0081869		3.3	0.07	0.949	5.02	CDH23		not specified
CDH23	3	10:73553130:C:T	NC_000010.11:g.73553130C>T	10	73553130	C	T	.	2045	1	0.000244499	missense_variant	NA	NA		3.42	0.03	0.632	2.8	CDH23
CDH23	3	10:73491894:C:T	NC_000010.11:g.73491894C>T	10	73491894	C	T	.	2045	1	0.000244499	missense_variant	NA	NA	Yes	4.81	0.02	0.979	6.91	CDH23
CDH23	3	10:73439184:A:G	NC_000010.11:g.73439184A>G	10	73439184	A	G	.	2045	1	0.000244499	missense_variant	NA	NA		4.95	0	0.999	5.74	CDH23
CDH23	3	10:73442306:G:A	NC_000010.11:g.73442306G>A	10	73442306	G	A	.	2045	1	0.000244499	missense_variant	NA	NA		5.31	0.15	0.96	5.04	CDH23		not provided
CDH23	3	10:73501581:G:A	NC_000010.11:g.73501581G>A	10	73501581	G	A	.	2045	1	0.000244499	missense_variant	NA	NA	Yes	5.09	0	0.991	5.71	CDH23
CDH23	3	10:73475806:G:T	NC_000010.11:g.73475806G>T	10	73475806	G	T	.	1989	0.999	0.000754527	missense_variant	0.000994036	0.000199681		4.17	0	0.997	6.36	CDH23,C10orf105
CDH23	3	10:73565980:C:T	NC_000010.11:g.73565980C>T	10	73565980	C	T	.	2045	1	0.000244499	missense_variant	NA	0.00279553		5.13	0.01	0.859	5.92	CDH23
CDH23	3	10:73571307:G:A	NC_000010.11:g.73571307G>A	10	73571307	G	A	.	2045	1	0.000244499	missense_variant	NA	0.00299521		4.46	0.01	0.695	2.53	CDH23		not specified
CDH23	3	10:73453966:C:T	NC_000010.11:g.73453966C>T	10	73453966	C	T	.	2045	0.999	0.00146699	missense_variant	0.000994036	0.000199681		4.64	0.01	0.99	6.24	CDH23	carcinoma	not specified
CDH23	3	10:73539115:G:A	NC_000010.11:g.73539115G>A	10	73539115	G	A	.	2045	1	0.000244499	missense_variant	NA	NA	Yes	4.88	0.04	0.988	6.24	CDH23
CDH23	3	10:73492028:C:T	NC_000010.11:g.73492028C>T	10	73492028	C	T	.	2045	1	0.000244499	missense_variant	NA	0.000599041		3.83	0.02	0.983	7.77	CDH23		not specified
CDH23	3	10:73466774:G:A	NC_000010.11:g.73466774G>A	10	73466774	G	A	.	2045	1	0.000244499	missense_variant	NA	0.00279553		5.28	0	0.999	6.49	CDH23		not specified
CDH23	3	10:73572253:C:A	NC_000010.11:g.73572253C>A	10	73572253	C	A	.	2045	1	0.000244499	missense_variant	NA	NA	Yes	4.64	0.27	0.945	4.78	CDH23
CDH23	3	10:73563128:G:A	NC_000010.11:g.73563128G>A	10	73563128	G	A	.	2033	0.999	0.000737826	missense_variant	0.000994036	0.000199681		4.5	0.04	0.715	5.48	CDH23		not specified
CDH23	3	10:73269919:C:T	NC_000010.11:g.73269919C>T	10	73269919	C	T	.	2045	1	0.000488998	missense_variant	NA	NA	Yes	4.26	0	0.743	6.85	CDH23
CDH23	3	10:73571122:G:A	NC_000010.11:g.73571122G>A	10	73571122	G	A	.	2045	1	0.000244499	missense_variant	NA	0.000399361		5.51	0.02	0.439	5.97	CDH23	carcinoma
CDH23	3	10:73405682:G:A	NC_000010.11:g.73405682G>A	10	73405682	G	A	.	2045	1	0.000244499	missense_variant	NA	NA		4.91	0.16	0.993	5.57	CDH23	carcinoma
CDH23	3	10:73490334:G:A	NC_000010.11:g.73490334G>A	10	73490334	G	A	.	2045	1	0.000244499	missense_variant	NA	NA		4.32	0.06	0.99	4.16	CDH23
CDH23	3	10:73406226:A:G	NC_000010.11:g.73406226A>G	10	73406226	A	G	.	2033	1	0.000246184	missense_variant	NA	0.000998403		5.45	0.47	0.999	4.01	CDH23		not specified
CDH23	3	10:73537995:G:A	NC_000010.11:g.73537995G>A	10	73537995	G	A	.	2045	1	0.000488998	missense_variant	NA	NA		2.45	0.48	0.923	4.68	CDH23,C10orf54
CDH23	3	10:73337695:G:T	NC_000010.11:g.73337695G>T	10	73337695	G	T	.	2045	1	0.000244499	missense_variant	NA	NA		5.79	0.01	0.997	6.68	CDH23
CDH23	3	10:73406348:G:A	NC_000010.11:g.73406348G>A	10	73406348	G	A	.	2045	0.999	0.000977995	missense_variant	NA	0.014377		4.79	0.09	0.938	4.81	CDH23	adenoma	not specified
CDH23	3	10:73501497:G:A	NC_000010.11:g.73501497G>A	10	73501497	G	A	.	2045	1	0.000244499	missense_variant	NA	NA		3.01	0.13	0.967	5.2	CDH23		not specified
CDH23	3	10:73544061:C:A	NC_000010.11:g.73544061C>A	10	73544061	C	A	.	2045	1	0.000244499	missense_variant	NA	NA		5.44	0.06	0.958	5.05	CDH23
CDH23	3	10:73550107:G:A	NC_000010.11:g.73550107G>A	10	73550107	G	A	.	2045	1	0.000244499	missense_variant	NA	NA		5.06	0.03	0.101	4.97	CDH23
CDH23	3	10:73437281:G:A	NC_000010.11:g.73437281G>A	10	73437281	G	A	.	2045	1	0.000244499	missense_variant	NA	NA		5.51	0.27	0.944	6.03	CDH23	carcinoma
CDH23	3	10:73439169:A:C	NC_000010.11:g.73439169A>C	10	73439169	A	C	.	2045	1	0.000244499	missense_variant	NA	NA		3.79	0.01	0.997	5.17	CDH23
CDH23	3	10:73515145:T:C	NC_000010.11:g.73515145T>C	10	73515145	T	C	.	1989	1	0.000251383	missense_variant	NA	NA		5.22	0	0.999	5.72	CDH23,C10orf54
CDH23	3	10:73539133:T:C	NC_000010.11:g.73539133T>C	10	73539133	T	C	.	2045	1	0.000244499	missense_variant	NA	0.00319489		4.99	0.02	0.82	6.31	CDH23		not specified
CDH23	3	10:73270729:G:A	NC_000010.11:g.73270729G>A	10	73270729	G	A	.	2045	1	0.000244499	missense_variant	NA	NA		5.43	0	0.992	6.8	CDH23
CDH23	3	10:73326688:G:A	NC_000010.11:g.73326688G>A	10	73326688	G	A	.	1987	0.999	0.000503271	missense_variant	NA	NA		5.6	0	0.953	5.78	CDH23		not provided
CDH23	3	10:73405596:C:A	NC_000010.11:g.73405596C>A	10	73405596	C	A	.	2045	1	0.000244499	missense_variant	NA	NA		4.91	0	0.933	7.03	CDH23
CDH23	3	10:73442202:T:C	NC_000010.11:g.73442202T>C	10	73442202	T	C	.	2044	1	0.000244618	missense_variant	NA	NA		5.31	0.02	0.98	5.35	CDH23
CDH23	3	10:73453919:C:T	NC_000010.11:g.73453919C>T	10	73453919	C	T	.	2045	1	0.000244499	missense_variant	NA	NA		5.55	0.04	0.966	7.65	CDH23
CDH23	3	10:73466722:G:A	NC_000010.11:g.73466722G>A	10	73466722	G	A	.	2045	1	0.000244499	missense_variant	NA	0.000599041		4.18	0.03	0.977	5.23	CDH23		not provided
CDH23	3	10:73475748:G:A	NC_000010.11:g.73475748G>A	10	73475748	G	A	.	1989	1	0.000251509	missense_variant	0.000994036	0.00898562		3.3	0	0.438	3.3	CDH23,C10orf105
CDH23	3	10:73490265:G:A	NC_000010.11:g.73490265G>A	10	73490265	G	A	.	2045	1	0.000488998	missense_variant	NA	0.014377		4.32	0.02	0.984	6.66	CDH23	rhabdomyosarcoma	not specified
CDH23	3	10:73490353:G:A	NC_000010.11:g.73490353G>A	10	73490353	G	A	.	2045	1	0.000244499	missense_variant	NA	0.000199681		3.39	0.66	0.949	4.2	CDH23
CDH23	3	10:73491792:A:T	NC_000010.11:g.73491792A>T	10	73491792	A	T	.	2045	1	0.000488998	missense_variant	NA	0.000399361		4.81	0.02	0.997	5.75	CDH23
CDH23	3	10:73521756:G:A	NC_000010.11:g.73521756G>A	10	73521756	G	A	.	1989	1	0.000251383	missense_variant	NA	NA		4.94	0.07	0.932	4.18	CDH23,C10orf54	carcinoma
CDH23	3	10:73569741:G:A	NC_000010.11:g.73569741G>A	10	73569741	G	A	.	2045	1	0.000244499	missense_variant	NA	NA		5.61	0.04	0.502	4.61	CDH23
CDH23	3	10:73570319:G:A	NC_000010.11:g.73570319G>A	10	73570319	G	A	.	2045	1	0.000244499	missense_variant	NA	NA		5.67	0	0.898	6.76	CDH23
CDH23	3	10:73574949:G:A	NC_000010.11:g.73574949G>A	10	73574949	G	A	.	2045	1	0.000244618	missense_variant	NA	0.000199681		5.14	0	0.695	5.21	CDH23	carcinoma
CDH23	3	10:73406384:C:T	NC_000010.11:g.73406384C>T	10	73406384	C	T	.	2045	1	0.000244499	missense_variant	NA	NA		2.63	0	0.193	3.62	CDH23
CDH23	3	10:73437448:C:T	NC_000010.11:g.73437448C>T	10	73437448	C	T	.	1999	1	0.000250125	missense_variant	NA	NA		2.54	0.01	0.888	7.21	CDH23
CDH23	3	10:73461913:C:A	NC_000010.11:g.73461913C>A	10	73461913	C	A	.	2045	1	0.000244499	missense_variant	NA	NA		2.69	0.02	0.997	3.72	CDH23
CDH23	3	10:73490238:G:A	NC_000010.11:g.73490238G>A	10	73490238	G	A	.	2045	1	0.000244499	missense_variant	NA	NA		3.42	0.01	0.99	6.04	CDH23	carcinoma
CDH23	3	10:73500609:C:T	NC_000010.11:g.73500609C>T	10	73500609	C	T	.	2045	1	0.000244499	missense_variant	NA	NA		3.06	0.02	0.984	7.73	CDH23	carcinoma
CDH23	3	10:73515221:T:C	NC_000010.11:g.73515221T>C	10	73515221	T	C	.	1989	1	0.000251383	missense_variant	NA	0.0117812		5.22	0.25	0.978	3.49	CDH23,C10orf54
CDH23	3	10:73574874:G:A	NC_000010.11:g.73574874G>A	10	73574874	G	A	.	2045	1	0.000244499	missense_variant	NA	NA		5.14	0	0.05	5.69	CDH23		not specified
CDH23	3	10:73157034:-:CGAGG	NC_000010.11:g.73157034->CGAGG	10	73157034	-	CGAGG	rs560521778	1703	0.827	0.173208	frameshift_variant	0.39165	0.275359		2.14	NA	NA	NA	CDH23
CDH23	3	10:73157034:CGAGG:-	NC_000010.11:g.73157034CGAGG>-	10	73157034	CGAGG	-	rs560521778	1703	0.984	0.0162308	frameshift_variant	0.0576541	0.121006		2.25	NA	NA	NA	CDH23
CDH23	3	10:73405587:GGGCCTGAACAGCATGTTTGAGGTGTACTTGGTG:-	NC_000010.11:g.73405587GGGCCTGAACAGCATGTTTGAGGTGTACTTGGTG>-	10	73405587	GGGCCTGAACAGCATGTTTGAGGTGTACTTGGTG	-	.	2045	1	0.000244499	splice_acceptor_variant	NA	NA	Yes	1.84	NA	NA	NA	CDH23
CDH23	3	10:73405409:G:A	NC_000010.11:g.73405409G>A	10	73405409	G	A	.	831	0.998	0.00180505	splice_donor_variant	0.00198807	0.0491214		-2.24	NA	NA	-0.59	CDH23
CDH23	3	10:73559034:C:A	NC_000010.11:g.73559034C>A	10	73559034	C	A	.	2033	1	0.000245942	stop_gained	NA	NA	Yes	1.1	NA	NA	9.06	CDH23
CDH23	3	10:73571511:GTAA:-	NC_000010.11:g.73571511GTAA>-	10	73571511	GTAA	-	.	1053	1	0.000474834	splice_donor_variant	NA	NA	Yes	2.12	NA	NA	NA	CDH23,PSAP
CDH23	3	10:73553077:C:-	NC_000010.11:g.73553077C>-	10	73553077	C	-	.	2045	1	0.000244499	frameshift_variant	NA	NA	Yes	5.51	NA	NA	NA	CDH23
CDK1	3	10:62544600:C:T	NC_000010.11:g.62544600C>T	10	62544600	C	T	.	1989	0.999	0.000503018	missense_variant	NA	NA		6.17	0.02	0.579	7.58	CDK1
CDK1	3	10:62545435:C:T	NC_000010.11:g.62545435C>T	10	62545435	C	T	.	1989	1	0.000251383	missense_variant	NA	NA		6.04	0.01	0.952	6.66	CDK1
CDKAL1	3	6:21065449:C:T	NC_00006.11:g.21065449C>T	6	21065449	C	T	rs77152992	1989	0.954	0.0464646	missense_variant	0.0576541	0.0860623		5.54	0.01	0.063	5.26	CDKAL1
CDKAL1	3	6:20781406:A:C	NC_00006.11:g.20781406A>C	6	20781406	A	C	.	1989	1	0.000251383	missense_variant	NA	NA		6.05	0.16	0.977	4.81	CDKAL1
CDKAL1	3	6:21231212:C:T	NC_00006.11:g.21231212C>T	6	21231212	C	T	.	1989	1	0.000251383	missense_variant	NA	NA		4.13	0	0.219	2.87	CDKAL1
CDKAL1	3	6:20739821:A:G	NC_00006.11:g.20739821A>G	6	20739821	A	G	.	1989	1	0.000251383	missense_variant	NA	0.000199681		4.77	0.12	0.923	5.12	CDKAL1
CDKAL1	3	6:20846322:A:G	NC_00006.11:g.20846322A>G	6	20846322	A	G	.	1989	1	0.000251383	missense_variant	NA	NA	Yes	5.81	0.02	0.422	4.75	CDKAL1	carcinoma
CDKAL1	3	6:21198256:G:A	NC_00006.11:g.21198256G>A	6	21198256	G	A	.	1989	1	0.000251383	missense_variant	NA	NA		5.87	0.04	0.542	6.52	CDKAL1
CDKN2B-AS1	3	9:22006147:C:T	NC_00009.11:g.22006147C>T	9	22006147	C	T	rs148421170	1999	0.998	0.00225113	missense_variant	0.00198807	0.000399361		4.78	0	1	6.76	RP11-145E5.5,CDKN2B-AS1,CDKN2B
CDKN2B-AS1	3	9:21995503:GCGTAC:-	NC_00009.11:g.21995503GCGTAC>-	9	21995503	GCGTAC	-	rs551685870	412	0.996	0.00364078	splice_donor_variant	0.00497018	0.00159744		-4.97	NA	NA	NA	RP11-145E5.5,CDKN2A,CDKN2B-AS1,RP11-149I2.4
CDKN2B-AS1	3	9:22077677:G:A	NC_00009.11:g.22077677G>A	9	22077677	G	A	rs116167873	412	0.999	0.00121359	splice_acceptor_variant	0.000994036	0.00579073		-0.76	NA	NA	0	CDKN2B-AS1
CDSN, PSORS1C1	3	6:31084170:A:C	NC_00006.11:g.31084170A>C	6	31084170	A	C	rs1042127	2045	0.767	0.232843	missense_variant	0.196819	0.195887		2.75	0.01	0	2.42	C6orf15,PSORS1C1,CDSN	carcinoma
CDSN, PSORS1C1	3	6:31084191:T:C	NC_00006.11:g.31084191T>C	6	31084191	T	C	rs33941312	2045	0.984	0.0156556	missense_variant	0.028827	0.0119808		3.74	0.02	0	1.84	C6orf15,PSORS1C1,CDSN
CDSN, PSORS1C1	3	6:31083945:C:T	NC_00006.11:g.31083945C>T	6	31083945	C	T	rs145583110	2045	0.989	0.0110186	missense_variant	0.00596422	0.00159744		4.09	0.01	0.908	6.15	C6orf15,PSORS1C1,CDSN
CDSN, PSORS1C1	3	6:31084244:C:T	NC_00006.11:g.31084244C>T	6	31084244	C	T	rs193021253	2045	0.999	0.000733496	missense_variant	0.00198807	0.000399361		3.92	0.01	0	3.18	C6orf15,PSORS1C1,CDSN
CDSN, PSORS1C1	3	6:31083951:C:T	NC_00006.11:g.31083951C>T	6	31083951	C	T	rs138093208	2045	1	0.000244499	missense_variant	0.000994036	0.000399361		3.21	0.17	0.913	5.1	C6orf15,PSORS1C1,CDSN
CELF4	3	18:34850818:C:T	NC_000018.11:g.34850818C>T	18	34850818	C	T	.	1989	0.997	0.00251383	missense_variant	0.00198807	0.000798722		4.66	0.06	0.982	6.46	CELF4
CELF4	3	18:34850794:G:A	NC_000018.11:g.34850794G>A	18	34850794	G	A	.	1989	1	0.000251383	missense_variant	NA	NA		4.66	0.1	0.953	2.34	CELF4	malignant melanoma
CELSR2	3	1:109801543:A:G	NC_00001.11:g.109801543A>G	1	109801543	A	G	rs138543788	1989	0.984	0.0158451	missense_variant	0.0139165	0.0061901		4.68	0.01	0.039	2.14	CELSR2
CELSR2	3	1:109816189:C:T	NC_00001.11:g.109816189C>T	1	109816189	C	T	rs41279720	1989	0.986	0.0135747	missense_variant	0.0228628	0.0109824		4.54	0.01	0.003	5.9	CELSR2
CELSR2	3	1:109795742:T:A	NC_00001.11:g.109795742T>A	1	109795742	T	A	rs115856488	1989	0.995	0.00477627	missense_variant	0.00596422	0.00219649		4.92	0.01	0.928	4.87	CELSR2
CELSR2	3	1:109803697:G:A	NC_00001.11:g.109803697G>A	1	109803697	G	A	rs115077620	1989	0.995	0.00527903	missense_variant	0.00397614	0.00119808		4.77	0.05	0.993	7.3	CELSR2
CELSR2	3	1:109808511:T:A	NC_00001.11:g.109808511T>A	1	109808511	T	A	rs566300280	1989	1	0.000251383	missense_variant	0.000994036	0.000199681		4.6	0.29	0.998	5	CELSR2
CELSR2	3	1:109794316:C:T	NC_00001.11:g.109794316C>T	1	109794316	C	T	rs138919468	1989	0.999	0.000502765	missense_variant	0.000994036	0.000199681		3.86	0.01	0.993	6.22	CELSR2	malignant melanoma
CELSR2	3	1:109808448:A:G	NC_00001.11:g.109808448A>G	1	109808448	A	G	.	1989	1	0.000251383	missense_variant	NA	0.00179712		4.6	0	0.045	4.01	CELSR2
CELSR2	3	1:109794593:C:T	NC_00001.11:g.109794593C>T	1	109794593	C	T	.	1989	0.996	0.0042735	missense_variant	0.00397614	0.00119808		4.95	0	1	5.8	CELSR2
CELSR2	3	1:109805568:T:C	NC_00001.11:g.109805568T>C	1	109805568	T	C	.	1989	0.999	0.000502765	missense_variant	NA	0.000798722		4.74	0.02	0.653	5.01	CELSR2
CELSR2	3	1:109801345:C:T	NC_00001.11:g.109801345C>T	1	109801345	C	T	.	1962	0.994	0.00586735	missense_variant	0.0139165	0.00599042		3.68	0.01	0.558	5.45	CELSR2
CELSR2	3	1:109793128:C:T	NC_00001.11:g.109793128C>T	1	109793128	C	T	.	1989	0.999	0.000502765	missense_variant	NA	0.00199681		3.62	0	0.396	3.11	CELSR2
CELSR2	3	1:109807077:G:A	NC_00001.11:g.109807077G>A	1	109807077	G	A	.	1989	0.999	0.000502765	missense_variant	NA	NA	Yes	4.99	0.38	0.951	3.51	CELSR2
CELSR2	3	1:109794938:G:A	NC_00001.11:g.109794938G>A	1	109794938	G	A	.	1989	1	0.000251383	missense_variant	NA	NA		4.51	0	0.994	6.27	CELSR2	carcinoma
CELSR2	3	1:109793894:A:G	NC_00001.11:g.109793894A>G	1	109793894	A	G	.	1989	0.999	0.000502765	missense_variant	0.00198807	0.000399361		4.99	0	0.993	4.49	CELSR2	lymphoid neoplasm
CELSR2	3	1:109812700:C:T	NC_00001.11:g.109812700C>T	1	109812700	C	T	.	1989	0.999	0.000502765	missense_variant	NA	NA		3.78	0.01	0.967	6.83	CELSR2
CELSR2	3	1:109794119:G:T	NC_00001.11:g.109794119G>T	1	109794119	G	T	.	1989	1	0.000251383	missense_variant	NA	NA		4.82	0.29	0.98	3.16	CELSR2	carcinoma
CELSR2	3	1:109795999:G:A	NC_00001.11:g.109795999G>A	1	109795999	G	A	.	1989	1	0.000251383	missense_variant	NA	NA		4.92	0	0.975	6.8	CELSR2	glioma,carcinoma
CELSR2	3	1:109795666:C:T	NC_00001.11:g.109795666C>T	1	109795666	C	T	.	1989	1	0.000251383	missense_variant	NA	NA		4.92	0	0.978	6.79	CELSR2	carcinoma
CELSR2	3	1:109801620:T:C	NC_00001.11:g.109801620T>C	1	109801620	T	C	.	1989	1	0.000251383	missense_variant	NA	NA		4.65	0	0.012	3.46	CELSR2
CELSR2	3	1:109813612:A:G	NC_00001.11:g.109813612A>G	1	109813612	A	G	.	1989	1	0.000251383	missense_variant	NA	NA		4.5	0.02	0.957	6.25	CELSR2
CELSR2	3	1:109813620:C:T	NC_00001.11:g.109813620C>T	1	109813620	C	T	.	1989	1	0.000251383	missense_variant	NA	NA		4.5	0	1	6.55	CELSR2
CELSR2	3	1:109803846:C:T	NC_00001.11:g.109803846C>T	1	109803846	C	T	.	1989	1	0.000251383	missense_variant	NA	NA		4.77	0	0.953	7.43	CELSR2	malignant melanoma
CELSR2	3	1:109806856:G:A	NC_00001.11:g.109806856G>A	1	109806856	G	A	.	1989	1	0.000251383	missense_variant	NA	NA		5.14	0	0.979	6.71	CELSR2	carcinoma
CELSR2	3	1:109808789:G:A	NC_00001.11:g.109808789G>A	1	109808789	G	A	.	1989	1	0.000251383	missense_variant	0.000994036	0.000399361		4.6	0	0.995	7.48	CELSR2	carcinoma
CELSR2	3	1:109813107:G:T	NC_00001.11:g.109813107G>T	1	109813107	G	T	.	1989	1	0.000251383	missense_variant	NA	NA		4.22	0	0.998	6.91	CELSR2
CEP68	3	2:65299026:C:T	NC_00002.11:g.65299026C>T	2	65299026	C	T	.	2045	1	0.000244499	missense_variant	NA	0.000199681		4.38	0	0.88	5.59	CEP68
CEP68	3	2:65296616:C:G	NC_00002.11:g.65296616C>G	2	65296616	C	G	.	2045	1	0.000244499	missense_variant	NA	NA		3.73	0.04	0.957	4.36	CEP68
CEP68	3	2:65298667:G:A	NC_00002.11:g.65298667G>A	2	65298667	G	A	rs200546905	2045	1	0.000244499	missense_variant	NA	NA		5.19	0	0.901	4.8	CEP68
CEP68	3	2:65298748:C:T	NC_00002.11:g.65298748C>T	2	65298748	C	T	.	2045	1	0.000488998	missense_variant	NA	NA		5.8	0.01	0.258	4.78	CEP68
CEP68	3	2:65309745:C:T	NC_00002.11:g.65309745C>T	2	65309745	C	T	.	2045	1	0.000244499	missense_variant	NA	NA		5.61	0	0.973	6.89	CEP68
CEP68	3	2:65296739:C:T	NC_00002.11:g.65296739C>T	2	65296739	C	T	.	2045	1	0.000244499	missense_variant	NA	NA		4.69	0	1	6.51	CEP68
CEP68	3	2:65305039:C:T	NC_00002.11:g.65305039C>T	2	65305039	C	T	.	2045	1	0.000244499	missense_variant	NA	0.000199681		5.72	0	0.994	6.81	CEP68
CEP68	3	2:65300243:CTTAT:-	NC_00002.11:g.65300243CTTAT>-	2	65300243	CTTAT	-	.	840	0.996	0.00357143	frameshift_variant	NA	0.0129792		-3.43	NA	NA	NA	CEP68,RAB1A
CEP72	3	5:639231:C:A	NC_00005.11:g.639231C>A	5	639231	C	A	rs12522955	1989	0.858	0.142461	missense_variant	0.192843	0.0904553		3.58	0.02	0.415	2.17	CEP72	other
CEP72	3	5:635508:C:T	NC_00005.11:g.635508C>T	5	635508	C	T	.	1943	0.998	0.00205867	missense_variant	0.000994036	0.00858626		4.2	0.01	0.974	5.31	CEP72
CEP72	3	5:644469:C:T	NC_00005.11:g.644469C>T	5	644469	C	T	.	1989	0.999	0.000502765	missense_variant	NA	NA		3.7	0.02	0.808	5.72	CEP72	carcinoma
CEP72	3	5:644520:C:T	NC_00005.11:g.644520C>T	5	644520	C	T	.	1989	1	0.000251383	missense_variant	NA	0.000199681		2.8	0.04	0.847	4.51	CEP72	carcinoma
CEP72	3	5:620335:G:A	NC_00005.11:g.620335G>A	5	620335	G	A	.	1931	1	0.000258933	missense_variant	NA	0.000199681		4.81	0	0.999	6.19	CEP72	carcinoma
CEP72	3	5:635638:CGGAG:-	NC_00005.11:g.635638CGGAG>-	5	635638	CGGAG	-	.	1931	1	0.000258933	frameshift_variant	NA	NA	Yes	-2.09	NA	NA	NA	CEP72
CERKL	3	2:182403834:G:A	NC_00002.11:g.182403834G>A	2	182403834	G	A	rs146913105	2045	0.999	0.000977995	missense_variant	0.000994036	0.000199681		5.49	0.03	0.17	5.35	ITGA4,CERKL		not provided
CERKL	3	2:182409512:C:T	NC_00002.11:g.182409512C>T	2	182409512	C	T	rs556405190	2045	1	0.000244499	missense_variant	0.000994036	0.000199681		5.98	0	1	7.2	CERKL
CERKL	3	2:182438504:C:A	NC_00002.11:g.182438504C>A	2	182438504	C	A	.	2045	1	0.000244499	missense_variant	NA	0.000798722		5.94	0.01	0.997	6.74	CERKL		not provided
CERKL	3	2:182468728:C:T	NC_00002.11:g.182468728C>T	2	182468728	C	T	.	2045	1	0.000488998	missense_variant	NA	NA		5.1	0.18	0.997	6.32	CERKL	glioma,carcinoma
CERKL	3	2:182402954:A:G	NC_00002.11:g.182402954A>G	2	182402954	A	G	.	2045	1	0.000244499	missense_variant	NA	0.000599041		5.87	0	0.913	6.44	ITGA4,CERKL
CERKL	3	2:182423344:G:A	NC_00002.11:g.182423344G>A	2	182423344	G	A	.	2045	0.997	0.00268949	stop_gained	NA	NA		-11	NA	NA	6.18	CERKL	carcinoma	retinitis pigmentosa 26,Retinitis pigmentosa 26
CERS6	3	2:169547578:A:G	NC_00002.11:g.169547578A>G	2	169547578	A	G	.	2045	1	0.000488998	missense_variant	NA	NA		5.94	0.03	0.935	4.87	CERS6
CERS6	3	2:169622254:G:A	NC_00002.11:g.169622254G>A	2	169622254	G	A	.	2033	1	0.000245942	missense_variant	NA	NA	Yes	5.58	0.01	1	6.79	CERS6	carcinoma
CERS6	3	2:169417786:C:T	NC_00002.11:g.169417786C>T	2	169417786	C	T	.	2045	0.999	0.000733496	missense_variant	NA	0.000599041		4.41	0	0.021	5.79	CERS6	carcinoma
CERS6	3	2:169404120:C:G	NC_00002.11:g.169404120C>G	2	169404120	C	G	.	2045	0.999	0.000733496	missense_variant	NA	0.000199681		5.68	0	0.999	6.84	CERS6
CERS6	3	2:169313079:G:T	NC_00002.11:g.169313079G>T	2	169313079	G	T	.	2045	1	0.000244499	missense_variant	NA	NA		2.82	0.5	0.994	4.39	RN7SL813P,CERS6
CES1	2B	16:55853545:C:A	NC_000016.11:g.55853545C>A	16	55853545	C	A	rs115629050	2045	0.962	0.0384239	missense_variant	0.0387674	0.0457268		2.83	0.01	0.962	4.28	CES1
CES1	2B	16:55862682:G:A	NC_000016.11:g.55862682G>A	16	55862682	G	A	rs144498758	2033	0.998	0.00172754	missense_variant	0.00298211	0.000998403		4.48	0	0.932	4.91	CES1	carcinoma
CES1	2B	16:55860206:A:G	NC_000016.11:g.55860206A>G	16	55860206	A	G	rs149261413	1987	0.998	0.00226472	missense_variant	0.00198807	0.000399361		4.7	0	1	4.42	CES1
CES1	2B	16:55862883:C:A	NC_000016.11:g.55862883C>A	16	55862883	C	A	rs3826190	2045	0.807	0.192668	missense_variant	NA	NA		3.52	0	0.969	4.95	CES1	carcinoma,glioma,thymic carcinoma,other
CES1	2B	16:55862691:G:A	NC_000016.11:g.55862691G>A	16	55862691	G	A	rs62028647	2033	0.82	0.180437	missense_variant	NA	NA		4.48	0.01	0.612	5.43	CES1	carcinoma,rhabdomyosarcoma
CES1	2B	16:55854358:G:A	NC_000016.11:g.55854358G>A	16	55854358	G	A	.	2033	1	0.000246184	missense_variant	NA	NA		2.86	0.01	0.783	5.75	CES1
CES1	2B	16:55857477:A:G	NC_000016.11:g.55857477A>G	16	55857477	A	G	.	2033	1	0.000245942	missense_variant	NA	NA		4.05	0	0.991	4.36	CES1
CES1	2B	16:55853446:C:A	NC_000016.11:g.55853446C>A	16	55853446	C	A	rs4513095	1987	0.99	0.00983855	splice_donor_variant	0.0109344	0.0333466		3.81	NA	NA	3.1	CES1
CES1	2B	16:55853491:G:A	NC_000016.11:g.55853491G>A	16	55853491	G	A	.	2045	0.999	0.000733496	stop_gained	NA	NA		2.7	NA	NA	10.84	CES1	carcinoma,lymphoid neoplasm
CETP	3	16:57015091:G:C	NC_000016.11:g.57015091G>C	16	57015091	G	C	rs5880	2045	0.977	0.0232501	missense_variant	0.0516899	0.0419329		2.94	0.01	0.994	5.12	CETP	rhabdomyosarcoma
CETP	3	16:57005006:A:G	NC_000016.11:g.57005006A>G	16	57005006	A	G	rs557660317	2045	1	0.000244499	missense_variant	0.000994036	0.000199681		3.18	0.01	0.123	3.96	CETP
CETP	3	16:57005943:C:T	NC_000016.11:g.57005943C>T	16	57005943	C	T	.	2045	1	0.000244499	missense_variant	NA	NA		3.86	0.03	0.999	5.42	CETP
CETP	3	16:57012067:C:A	NC_000016.11:g.57012067C>A	16	57012067	C	A	.	2045	1	0.000244499	missense_variant	NA	NA		2.2	0.76	0.929	2.64	CETP
CETP	3	16:57015107:A:G	NC_000016.11:g.57015107A>G	16	57015107	A	G	.	2045	1	0.000244499	missense_variant	NA	NA		2.89	0.04	0.999	4.27	CETP
CETP	3	16:57017292:A:G	NC_000016.11:g.57017292A>G	16	57017292	A	G	.	2045	1	0.000244499	missense_variant	NA	0.0061901		3.16	0.01	0.733	4.72	CETP		hyperalphalipoproteinemia,Hyperalphalipoproteinemia
CETP	3	16:57016150:G:A	NC_000016.11:g.57016150G>A	16	57016150	G	A	.	1065	1	0.000469484	splice_donor_variant	NA	0.000399361		0.939	NA	NA	3.51	CETP
CFH	3	1:196709816:G:T	NC_00001.11:g.196709816G>T	1	196709816	G	T	rs149474608	2045	0.996	0.00440098	missense_variant	0.00695825	0.00159744		-4.92	0.03	0.962	2.81	CFH
CFH	3	1:196643026:C:T	NC_00001.11:g.196643026C>T	1	196643026	C	T	.	2045	1	0.000244499	missense_variant	NA	NA	Yes	3.48	0.04	0.049	1.54	CFH
CFH	3	1:196658693:G:T	NC_00001.11:g.196658693G>T	1	196658693	G	T	.	2033	1	0.000245942	missense_variant	NA	NA	Yes	2.56	0.04	0.911	3.83	CFH
CFH	3	1:196712624:T:C	NC_00001.11:g.196712624T>C	1	196712624	T	C	.	2033	1	0.000246184	missense_variant	NA	0.0245607		2.79	0.01	0.082	1.29	CFH
CFHR4	3	1:196871674:C:T	NC_00001.11:g.196871674C>T	1	196871674	C	T	.	1987	0.999	0.000503271	missense_variant	0.000994036	0.000599041		1.67	0.03	1	3.86	CFHR2,CFHR4
CFTR	1A	7:117180336:C:G	NC_00007.11:g.117180336C>G	7	117180336	C	G	rs1800086	2045	0.998	0.00220049	missense_variant	0.00198807	0.00119808		5.26	0.07	0.923	4.65	CFTR		cystic fibrosis,Cystic fibrosis
CFTR	1A	7:117230454:G:C	NC_00007.11:g.117230454G>C	7	117230454	G	C	rs1800098	2045	0.982	0.0178571	missense_variant	0.00994036	0.00239617		4.83	0.52	0.978	1.47	CFTR		congenital bilateral absence of the vas deferens,not specified,cystic fibrosis,not provided,Congenital bilateral absence of the vas deferens,Cystic fibrosis
CFTR	1A	7:117351826:G:A	NC_00007.11:g.117351826G>A	7	117351826	G	A	rs150547726	2045	0.997	0.00293399	missense_variant	0.00695825	0.00139776		5.87	0.01	0.993	6.07	CFTR,CTTNBP2
CFTR	1A	7:117234999:G:T	NC_00007.11:g.117234999G>T	7	117234999	G	T	rs201386642	2045	0.995	0.00537897	missense_variant	0.00198807	0.000399361		5.34	0.16	0.997	6.64	CFTR		cystic fibrosis,not provided,Cystic fibrosis
CFTR	1A	7:117250625:A:G	NC_00007.11:g.117250625A>G	7	117250625	A	G	rs149279509	2045	0.999	0.000733855	missense_variant	0.000994036	0.000199681		6.16	0	0.999	6.16	CFTR		cystic fibrosis,not provided,Cystic fibrosis
CFTR	1A	7:117144399:T:C	NC_00007.11:g.117144399T>C	7	117144399	T	C	rs556662007	2045	1	0.000244499	missense_variant	0.000994036	0.000199681		5.62	0.02	0.953	6.38	CFTR
CFTR	1A	7:117149147:G:A	NC_00007.11:g.117149147G>A	7	117149147	G	A	rs1800076	2045	0.992	0.00806846	missense_variant	0.0248509	0.00638978		5.68	0.02	0.404	5.82	CFTR	rhabdomyosarcoma	not specified,cystic fibrosis,not provided,hereditary pancreatitis,Cystic fibrosis,Hereditary pancreatitis
CFTR	1A	7:117227809:C:A	NC_00007.11:g.117227809C>A	7	117227809	C	A	rs387906368	2045	0.999	0.000733496	missense_variant	0.000994036	0.000199681		5.06	0	0.182	3.99	CFTR		cystic fibrosis,Cystic fibrosis
CFTR	1A	7:117307052:G:A	NC_00007.11:g.117307052G>A	7	117307052	G	A	rs148783445	2045	0.999	0.000733855	missense_variant	0.000994036	0.00119808		5.47	0.01	0.598	5.12	CFTR	malignant melanoma,carcinoma	cystic fibrosis,Cystic fibrosis
CFTR	1A	7:117175339:T:G	NC_00007.11:g.117175339T>G	7	117175339	T	G	.	2045	1	0.000488998	missense_variant	NA	NA		5.52	0	0.992	4.82	CFTR		cystic fibrosis,not provided,Cystic fibrosis
CFTR	1A	7:117243686:G:T	NC_00007.11:g.117243686G>T	7	117243686	G	T	.	2045	1	0.000488998	missense_variant	NA	NA		5.82	0.51	0.997	3.47	CFTR		cystic fibrosis,Cystic fibrosis
CFTR	1A	7:117180324:G:C	NC_00007.11:g.117180324G>C	7	117180324	G	C	.	2045	1	0.000244499	missense_variant	NA	NA		5.39	0.02	0.994	7.33	CFTR		cystic fibrosis,Cystic fibrosis
CFTR	1A	7:117251657:T:A	NC_00007.11:g.117251657T>A	7	117251657	T	A	.	2045	1	0.000244499	missense_variant	NA	0.000199681		3.36	0	0.997	4.14	CFTR
CFTR	1A	7:117188812:G:T	NC_00007.11:g.117188812G>T	7	117188812	G	T	.	1977	0.999	0.000758725	missense_variant	0.000994036	0.000199681		2.5	0.01	0.689	5.38	CFTR		not specified,cystic fibrosis,not provided,Cystic fibrosis
CFTR	1A	7:117188877:G:T	NC_00007.11:g.117188877G>T	7	117188877	G	T	.	1977	0.999	0.000506842	missense_variant	NA	NA	Yes	4.85	0	0.997	6.08	CFTR	haematopoietic neoplasm,other,carcinoma	cystic fibrosis,Cystic fibrosis
CFTR	1A	7:117199648:T:G	NC_00007.11:g.117199648T>G	7	117199648	T	G	.	2045	0.999	0.000734214	missense_variant	0.00298211	0.000599041		5.48	0	0.999	6.35	CFTR		not specified,cystic fibrosis,Cystic fibrosis
CFTR	1A	7:117304875:T:C	NC_00007.11:g.117304875T>C	7	117304875	T	C	.	2033	0.999	0.000737826	missense_variant	NA	0.000199681		5.87	0	0.998	6.12	CFTR
CFTR	1A	7:117180248:G:A	NC_00007.11:g.117180248G>A	7	117180248	G	A	.	2045	1	0.000244499	missense_variant	NA	NA		5.39	0.04	0.999	4.3	CFTR		not specified,cystic fibrosis,Cystic fibrosis
CFTR	1A	7:117232642:A:G	NC_00007.11:g.117232642A>G	7	117232642	A	G	.	2045	0.999	0.000734934	missense_variant	NA	NA		-4.45	0	0.998	2.89	CFTR		cystic fibrosis,hereditary pancreatitis,Hereditary pancreatitis,Cystic fibrosis
CFTR	1A	7:117246758:T:A	NC_00007.11:g.117246758T>A	7	117246758	T	A	.	2045	1	0.000244499	missense_variant	NA	NA		5.4	0.01	0.433	4.96	CFTR		cystic fibrosis,Cystic fibrosis
CFTR	1A	7:117243828:T:C	NC_00007.11:g.117243828T>C	7	117243828	T	C	.	2045	0.998	0.00244499	missense_variant	0.000994036	0.000399361		4.68	0.02	0.988	4.75	CFTR		cystic fibrosis,Cystic fibrosis
CFTR	1A	7:117232638:A:G	NC_00007.11:g.117232638A>G	7	117232638	A	G	.	2045	1	0.000244499	missense_variant	NA	NA		5.15	0.01	0.998	4.77	CFTR		cystic fibrosis,Cystic fibrosis
CFTR	1A	7:117230411:G:A	NC_00007.11:g.117230411G>A	7	117230411	G	A	.	2045	0.998	0.00244499	missense_variant	NA	0.000199681		3.93	0.04	0.995	4.12	CFTR		cystic fibrosis,not provided,Cystic fibrosis
CFTR	1A	7:117251649:T:G	NC_00007.11:g.117251649T>G	7	117251649	T	G	.	2045	0.999	0.000733496	missense_variant	NA	NA		5.69	0	0.993	6.51	CFTR		cystic fibrosis,not provided,Cystic fibrosis
CFTR	1A	7:117176630:A:G	NC_00007.11:g.117176630A>G	7	117176630	A	G	.	2018	1	0.00049554	missense_variant	NA	0.000199681		5.09	0	1	6.3	CFTR		cystic fibrosis,Cystic fibrosis
CFTR	1A	7:117351610:A:G	NC_00007.11:g.117351610A>G	7	117351610	A	G	.	1999	1	0.000250125	missense_variant	NA	NA	Yes	5.87	0.01	0.024	3.09	CFTR,CTTNBP2
CFTR	1A	7:117188828:T:G	NC_00007.11:g.117188828T>G	7	117188828	T	G	.	1977	1	0.000252908	missense_variant	NA	NA	Yes	4.85	0.02	0.187	4.23	CFTR
CFTR	1A	7:117174349:G:A	NC_00007.11:g.117174349G>A	7	117174349	G	A	.	2045	0.999	0.000733496	missense_variant	NA	NA		5.5	0.02	0.635	7.34	CFTR		congenital bilateral absence of the vas deferens,cystic fibrosis,Cystic fibrosis,Congenital bilateral absence of the vas deferens
CFTR	1A	7:117171011:C:T	NC_00007.11:g.117171011C>T	7	117171011	C	T	.	2045	1	0.000244499	missense_variant	NA	NA		5.73	0	0.855	4.84	CFTR		cystic fibrosis,Cystic fibrosis
CFTR	1A	7:117282642:C:A	NC_00007.11:g.117282642C>A	7	117282642	C	A	.	2045	1	0.000244499	missense_variant	NA	NA		4.38	0.1	0.999	3.3	CFTR
CFTR	1A	7:117171155:T:C	NC_00007.11:g.117171155T>C	7	117171155	T	C	.	2045	1	0.000244499	missense_variant	NA	NA		5.73	0	0.914	6.33	CFTR		cystic fibrosis,Cystic fibrosis
CFTR	1A	7:117251691:C:T	NC_00007.11:g.117251691C>T	7	117251691	C	T	.	2045	1	0.000244499	missense_variant	NA	NA		5.69	0	1	7.55	CFTR	malignant melanoma	cystic fibrosis,Cystic fibrosis
CFTR	1A	7:117170953:G:A	NC_00007.11:g.117170953G>A	7	117170953	G	A	.	1999	1	0.000250125	missense_variant	NA	NA	Yes	5.73	0	0.999	5.57	CFTR	malignant melanoma	cystic fibrosis,Cystic fibrosis
CFTR	1A	7:117243741:T:G	NC_00007.11:g.117243741T>G	7	117243741	T	G	.	2045	1	0.000244499	missense_variant	NA	NA		4.58	0	0.973	5.76	CFTR		congenital bilateral absence of the vas deferens,cystic fibrosis,Congenital bilateral absence of the vas deferens,Cystic fibrosis
CFTR	1A	7:117180284:C:T	NC_00007.11:g.117180284C>T	7	117180284	C	T	.	2045	1	0.000488998	missense_variant	NA	0.000199681		4.51	0	0.802	6	CFTR		cystic fibrosis,not provided,Cystic fibrosis
CFTR	1A	7:117232062:A:G	NC_00007.11:g.117232062A>G	7	117232062	A	G	.	2045	1	0.000488998	missense_variant	NA	0.000399361		5.48	0.01	0.998	4.58	CFTR		cystic fibrosis,Cystic fibrosis
CFTR	1A	7:117175323:G:A	NC_00007.11:g.117175323G>A	7	117175323	G	A	.	2045	0.999	0.000977995	missense_variant	0.000994036	0.000399361		4.63	0.01	0.684	5.8	CFTR		cystic fibrosis,Cystic fibrosis
CFTR	1A	7:117199641:A:G	NC_00007.11:g.117199641A>G	7	117199641	A	G	.	2045	0.999	0.000733496	missense_variant	NA	NA		5.48	0.18	0.982	4	CFTR		not specified,cystic fibrosis,Cystic fibrosis
CFTR	1A	7:117243783:T:C	NC_00007.11:g.117243783T>C	7	117243783	T	C	.	2045	0.999	0.000733496	missense_variant	NA	NA		4.69	0	0.895	5.51	CFTR		cystic fibrosis,Cystic fibrosis
CFTR	1A	7:117199683:G:A	NC_00007.11:g.117199683G>A	7	117199683	G	A	.	1987	1	0.000251636	missense_variant	NA	0.000998403		5.48	0.18	0.912	4.48	CFTR	carcinoma	cystic fibrosis,not provided,Cystic fibrosis
CFTR	1A	7:117120162:C:T	NC_00007.11:g.117120162C>T	7	117120162	C	T	.	2033	1	0.000245942	missense_variant	NA	NA		4.18	0	0.726	6.83	CFTR		cystic fibrosis,Cystic fibrosis
CFTR	1A	7:117171029:G:A	NC_00007.11:g.117171029G>A	7	117171029	G	A	.	2045	1	0.000488998	missense_variant	NA	NA		5.73	0	0.999	4.86	CFTR	carcinoma	congenital bilateral absence of the vas deferens,cystic fibrosis,not provided,Congenital bilateral absence of the vas deferens,Cystic fibrosis
CFTR	1A	7:117232697:G:A	NC_00007.11:g.117232697G>A	7	117232697	G	A	.	2045	1	0.000244618	missense_variant	NA	NA		5.15	0.01	0.996	6.64	CFTR	carcinoma,malignant melanoma	cystic fibrosis,Cystic fibrosis
CFTR	1A	7:117251733:A:C	NC_00007.11:g.117251733A>C	7	117251733	A	C	.	2045	1	0.000244499	missense_variant	NA	NA		5.69	0.12	0.998	2.85	CFTR
CFTR	1A	7:117282642:C:T	NC_00007.11:g.117282642C>T	7	117282642	C	T	.	2045	1	0.000488998	missense_variant	NA	NA	Yes	4.38	0.01	0.999	4.76	CFTR		cystic fibrosis,Cystic fibrosis
CFTR	1A	7:117292931:C:G	NC_00007.11:g.117292931C>G	7	117292931	C	G	.	2045	1	0.000244499	missense_variant	0.000994036	0.000199681		1.26	0	0.999	6.02	CFTR		cystic fibrosis,not provided,Cystic fibrosis
CFTR	1A	7:117307016:G:A	NC_00007.11:g.117307016G>A	7	117307016	G	A	.	2045	1	0.000244499	missense_variant	NA	NA		5.47	0.24	0.996	4.44	CFTR	carcinoma,malignant melanoma
CFTR	1A	7:117149177:G:A	NC_00007.11:g.117149177G>A	7	117149177	G	A	.	2045	1	0.000244499	missense_variant	NA	NA		5.68	0	0.989	6.57	CFTR		cystic fibrosis,not provided,Cystic fibrosis
CFTR	1A	7:117180327:T:A	NC_00007.11:g.117180327T>A	7	117180327	T	A	.	2045	1	0.000488998	missense_variant	NA	NA		5.39	0	0.095	4.99	CFTR		cystic fibrosis,Cystic fibrosis
CFTR	1A	7:117267592:G:T	NC_00007.11:g.117267592G>T	7	117267592	G	T	.	1999	1	0.000250125	missense_variant	0.00298211	0.000798722		5.77	0	0.998	7.7	CFTR		not specified
CFTR	1A	7:117351728:T:G	NC_00007.11:g.117351728T>G	7	117351728	T	G	.	2045	1	0.000244499	missense_variant	NA	0.00658946		5.87	0.01	0.969	5.44	CFTR,CTTNBP2
CFTR	1A	7:117171122:T:A	NC_00007.11:g.117171122T>A	7	117171122	T	A	.	2045	1	0.000244499	missense_variant	NA	NA	Yes	5.73	0.01	0.122	5.15	CFTR		cystic fibrosis,Cystic fibrosis
CFTR	1A	7:117227865:C:T	NC_00007.11:g.117227865C>T	7	117227865	C	T	.	2045	0.999	0.000733496	stop_gained	0.000994036	0.000199681		4.38	NA	NA	12.39	CFTR,AC000111.5		cystic fibrosis,Cystic fibrosis
CFTR	1A	7:117267591:C:T	NC_00007.11:g.117267591C>T	7	117267591	C	T	.	1999	0.999	0.00050025	stop_gained	NA	NA		3.8	NA	NA	14.59	CFTR,AC000111.6		cystic fibrosis,Cystic fibrosis
[truncated: 5,664 more rows]
